# Supplementary material for: Bolstering fitness via CO2 fixation and organic carbon uptake: mixotrophs in modern groundwater
Source: ISME J. 2021 Dec 7;16(4):1153–62. doi: 10.1038/s41396-021-01163-x (PMC8941145; doi:10.1038/s41396-021-01163-x)
Supplement: Supplementary file 3 — Dataset S2 [file 41396_2021_1163_MOESM3_ESM.xlsx]

## Sheet: Dataset S1
Dataset S2: Data from SIP-metaproteomics used for SIsCA. Each row contains information obtained from the mass spectral signal of one peptide in one MS run. ID = unique identifier for referencing in R, sequence = amino acid sequence of the peptide, charge = charge of the peptide, spectral file = *.raw file of the respective MS run, time point = data obtained after 21 days (1), 43 days (2) or 70 da…
										R2 values for fit against predicted pattern for x % RIA
ID	sequence	charge	spectral file	time point	replicate	MAG	RT / min	DM	13C RIA (avg)	0	0.05	0.1	0.15	0.2	0.25	0.3	0.35	0.4	0.45	0.5	0.55	0.6	0.65	0.7	0.75	0.8	0.85	0.9	0.95	1
AIGVLSLDSYGR_1B_1	AIGVLSLDSYGR	2	190615_NJ_Taubert_13CT1B.raw	1	B	MAG_31	70.92-71.21	0.157 ppm	0.207	6.51978e-05	0.00208175	0.0780095	0.529237	0.988658	0.747938	0.28853	0.0657272	0.00965251	0.000933325	5.57949e-05	1.78722e-06	2.51098e-08	1.20575e-10	1.42636e-13	2.57214e-17	3.21015e-22	6.33377e-29	7.14311e-39	1.13639e-56	0
AIGVLSLDSYGR_1C_2	AIGVLSLDSYGR	2	190615_NJ_Taubert_13CT1C.raw	1	C	MAG_31	70.85-71.17	-0.323 ppm	0.226	0.000215862	0.00294775	0.0652052	0.41211	0.875985	0.892156	0.560171	0.26026	0.100506	0.0338755	0.00980568	0.00221171	0.000321002	2.30442e-05	6.79433e-07	6.88929e-08	1.34777e-07	8.19857e-08	3.34891e-09	2.88714e-13	0
AIGVLSLDSYGR_2A_3	AIGVLSLDSYGR	2	190615_NJ_Taubert_13CT2A.raw	2	A	MAG_31	70.71-71.04	3.192 ppm	0.865	0.000118865	0.000356412	0.0042902	0.0269741	0.0616578	0.0701243	0.0533213	0.0362904	0.0288515	0.0301668	0.0390385	0.056332	0.085499	0.133949	0.214057	0.341173	0.5175	0.672279	0.595844	0.203578	0.000829748
AIGVLSLDSYGR_2C_4	AIGVLSLDSYGR	2	190615_NJ_Taubert_13CT2C.raw	2	C	MAG_31	70.20-70.52	0.157 ppm	0.896	9.37205e-08	1.96698e-05	0.000194713	0.000918005	0.00189123	0.00220157	0.00208282	0.00221344	0.00297811	0.00469569	0.00784865	0.0133336	0.0230934	0.0417333	0.0805523	0.166203	0.349089	0.656283	0.854528	0.435409	0.00295744
AIGVLSLDSYGR_3B_5	AIGVLSLDSYGR	2	190615_NJ_Taubert_13CT3B.raw	3	B	MAG_31	70.85-71.27	2.873 ppm	0.919	1.73581e-07	5.70221e-05	0.000195607	0.000715617	0.00165858	0.00227833	0.00242146	0.00259614	0.00313386	0.00412812	0.00562382	0.00776176	0.0109539	0.0164275	0.0280402	0.0587944	0.152834	0.419683	0.855397	0.677293	0.00650205
AIGVLSLDSYGR_3C_6	AIGVLSLDSYGR	2	190615_NJ_Taubert_13CT3C.raw	3	C	MAG_31	70.06-70.63	0.000 ppm	0.915	3.45856e-09	4.74077e-06	2.79434e-05	0.000112477	0.000210829	0.00022129	0.000184791	0.000170135	0.000198517	0.000277924	0.000429372	0.00071308	0.00131706	0.00292886	0.00849386	0.0316801	0.128784	0.439955	0.914579	0.638537	0.00431356
VLFNNmANPGR_1A_7	VLFNNmANPGR	2	190615_NJ_Taubert_13CT1A.raw	1	A	MAG_31	39.41-39.59	0.000 ppm	0.24	1.05524e-12	8.40106e-05	0.0210827	0.256903	0.755094	0.931648	0.651996	0.330179	0.149943	0.0685001	0.0326148	0.0185661	0.0143784	0.0121107	0.0079526	0.00336013	0.000741645	5.26895e-05	3.88263e-07	9.06928e-12	0
VLFNNmANPGR_1B_8	VLFNNmANPGR	2	190615_NJ_Taubert_13CT1B.raw	1	B	MAG_31	37.89-38.18	0.000 ppm	0.227	5.18777e-08	0.00169988	0.0464204	0.360131	0.882016	0.911321	0.494101	0.162771	0.0349802	0.00490237	0.000460323	3.56189e-05	2.67581e-06	2.24698e-07	3.78883e-07	2.51014e-06	5.90377e-06	2.75017e-06	8.77081e-08	6.07682e-12	0
VLFNNmANPGR_1C_9	VLFNNmANPGR	2	190615_NJ_Taubert_13CT1C.raw	1	C	MAG_31	38.30-38.53	0.000 ppm	0.243	2.76187e-06	0.00151323	0.036419	0.28308	0.762226	0.956399	0.706211	0.358721	0.134588	0.0366162	0.0065242	0.000646279	2.9154e-05	4.74933e-07	2.07781e-09	1.58547e-12	1.03658e-16	1.53357e-22	2.56357e-31	3.3365e-47	0
VLFNNmANPGR_2A_10	VLFNNmANPGR	2	190615_NJ_Taubert_13CT2A.raw	2	A	MAG_31	37.76-38.03	0.766 ppm	0.873	0.000613369	0.000133859	0.00083364	0.0079088	0.0206758	0.0242383	0.019104	0.0126361	0.00759977	0.00552311	0.0071546	0.0153886	0.0380924	0.0853632	0.167344	0.30497	0.519625	0.744747	0.715367	0.270901	0.0012464
VLFNNmANPGR_2C_11	VLFNNmANPGR	2	190615_NJ_Taubert_13CT2C.raw	2	C	MAG_31	37.12-37.41	0.000 ppm	0.899	1.18984e-10	2.90836e-06	5.54665e-05	0.000372069	0.000927845	0.00125138	0.00139471	0.00172176	0.00250411	0.0040864	0.00696587	0.0117944	0.0199486	0.0353879	0.0691498	0.149064	0.32992	0.648123	0.879363	0.483164	0.00520795
VLFNNmANPGR_3B_12	VLFNNmANPGR	2	190615_NJ_Taubert_13CT3B.raw	3	B	MAG_31	38.41-38.63	4.767 ppm	0.919	2.69796e-06	6.58844e-06	4.28804e-05	0.000304619	0.000969519	0.0016011	0.00185012	0.00193794	0.00215394	0.00270978	0.00381418	0.00569705	0.00870004	0.0139052	0.0253429	0.0571198	0.155697	0.429898	0.866486	0.699582	0.0099777
VLFNNmANPGR_3C_13	VLFNNmANPGR	2	190615_NJ_Taubert_13CT3C.raw	3	C	MAG_31	37.40-37.74	0.000 ppm	0.917	3.04834e-11	3.53052e-07	5.58245e-06	4.15078e-05	8.85804e-05	8.31991e-05	4.95336e-05	2.76988e-05	2.35804e-05	4.03183e-05	0.000118928	0.000405622	0.00121311	0.00323147	0.00932733	0.0331046	0.129471	0.433932	0.908768	0.67929	0.00771183
KAFISEFIK_1B_14	KAFISEFIK	2	190615_NJ_Taubert_13CT1B.raw	1	B	MAG_31	57.98-58.30	0.000 ppm	0.207	5.70155e-10	0.00236135	0.104089	0.57283	0.989061	0.76865	0.329344	0.0876336	0.0151521	0.00165317	0.000103779	3.26742e-06	4.32893e-08	1.92399e-10	2.09513e-13	3.47693e-17	3.99496e-22	7.25015e-29	7.49926e-39	1.08725e-56	0
KAFISEFIK_1C_15	KAFISEFIK	2	190615_NJ_Taubert_13CT1C.raw	1	C	MAG_31	58.16-58.51	1.168 ppm	0.221	0.00160374	0.00627564	0.0984008	0.479447	0.885428	0.854453	0.544432	0.270584	0.115248	0.04314	0.0142143	0.0043712	0.00134389	0.000340152	4.43301e-05	1.77129e-06	1.18566e-08	4.94734e-12	1.48382e-17	3.29826e-28	0
KAFISEFIK_2A_16	KAFISEFIK	2	190615_NJ_Taubert_13CT2A.raw	2	A	MAG_31	58.41-58.81	1.537 ppm	0.884	1.31838e-05	0.000154574	0.00186298	0.0123486	0.0282418	0.0333031	0.0276875	0.0199184	0.0152971	0.015332	0.0198487	0.0292262	0.0463601	0.0780027	0.137298	0.249594	0.445308	0.691379	0.749238	0.330619	0.00170979
KAFISEFIK_2C_17	KAFISEFIK	2	190615_NJ_Taubert_13CT2C.raw	2	C	MAG_31	57.57-58.06	0.000 ppm	0.909	3.00873e-12	3.20908e-06	7.15876e-05	0.000351336	0.000689292	0.000760561	0.000675214	0.000699517	0.00101898	0.00189233	0.00381394	0.00748899	0.0136327	0.0241691	0.0469127	0.10461	0.249627	0.551034	0.877401	0.577101	0.00532198
KAFISEFIK_3B_18	KAFISEFIK	2	190615_NJ_Taubert_13CT3B.raw	3	B	MAG_31	58.19-58.68	-2.155 ppm	0.926	1.42229e-06	0.000122858	0.000318543	0.000653962	0.00126739	0.00167471	0.00163942	0.00158393	0.00182821	0.00247773	0.00359428	0.00522915	0.00744629	0.0107763	0.0177659	0.0379775	0.107736	0.338898	0.810878	0.77087	0.00910319
KAFISEFIK_3C_19	KAFISEFIK	2	190615_NJ_Taubert_13CT3C.raw	3	C	MAG_31	57.25-57.70	0.429 ppm	0.922	1.33376e-07	5.45746e-06	2.33632e-05	8.75384e-05	0.000174872	0.000184389	0.000131653	0.000100835	0.000118928	0.00018444	0.000290869	0.000455047	0.000776373	0.00162067	0.00464501	0.0185154	0.0855269	0.343181	0.857883	0.744893	0.00657077
LFNGGDGGLTTSR_1B_21	LFNGGDGGLTTSR	2	190615_NJ_Taubert_13CT1B.raw	1	B	MAG_7	45.29-45.55	-5.311 ppm	0.698	0.00010131	0.0242687	0.0320065	0.026518	0.0217032	0.0240796	0.0348922	0.0547682	0.0848266	0.1301	0.203308	0.318742	0.473079	0.623824	0.689198	0.600988	0.390982	0.179775	0.0530527	0.00657877	0
LFNGGDGGLTTSR_2A_23	LFNGGDGGLTTSR	2	190615_NJ_Taubert_13CT2A.raw	2	A	MAG_7	45.14-45.45	0.000 ppm	0.865	1.25385e-07	0.00017668	0.000410274	0.000549287	0.000503216	0.000585678	0.000961112	0.00189805	0.00416365	0.00955203	0.0221908	0.0507877	0.108184	0.20447	0.333977	0.463671	0.552786	0.595281	0.566453	0.295517	0.00245232
LFNGGDGGLTTSR_2C_25	LFNGGDGGLTTSR	2	190615_NJ_Taubert_13CT2C.raw	2	C	MAG_7	44.63-44.88	0.000 ppm	0.733	5.17327e-05	0.061736	0.0974957	0.0695036	0.0298372	0.0120138	0.00799001	0.0105977	0.0203906	0.0420899	0.0876267	0.175493	0.313859	0.488731	0.648766	0.678402	0.502051	0.238842	0.0626844	0.00573036	0
LFNGGDGGLTTSR_3B_27	LFNGGDGGLTTSR	2	190615_NJ_Taubert_13CT3B.raw	3	B	MAG_7	45.85-46.11	0.000 ppm	0.795	7.43916e-09	1.43981e-05	0.00133695	0.0029583	0.00107701	0.000195743	0.000109263	0.000367468	0.00176297	0.00707025	0.0227131	0.0603103	0.138008	0.278509	0.487174	0.705282	0.7934	0.625246	0.283025	0.0480598	3.32622e-05
LFNGGDGGLTTSR_3C_28	LFNGGDGGLTTSR	2	190615_NJ_Taubert_13CT3C.raw	3	C	MAG_7	44.99-45.23	0.000 ppm	0.774	9.88738e-06	0.00985577	0.014214	0.00798167	0.00232149	0.000773655	0.00137671	0.00723046	0.0305934	0.0824259	0.155852	0.238312	0.325569	0.411272	0.480888	0.519477	0.518129	0.465031	0.323412	0.104247	0
GSLILcEDGGNSVSR_1B_29	GSLILcEDGGNSVSR	2	190615_NJ_Taubert_13CT1B.raw	1	B	MAG_31	49.77-50.02	8.166 ppm	0.221	3.41699e-06	0.000157788	0.026771	0.335829	0.908847	0.846573	0.351533	0.0792834	0.0135124	0.00376534	0.00285748	0.00266041	0.00146993	0.000371669	4.03315e-05	1.99903e-06	4.03958e-08	1.18245e-10	5.01229e-15	3.99621e-16	2.2803e-14
GSLILcEDGGNSVSR_1C_30	GSLILcEDGGNSVSR	2	190615_NJ_Taubert_13CT1C.raw	1	C	MAG_31	49.78-50.01	5.354 ppm	0.242	0.000215365	0.00066305	0.0235229	0.240686	0.731978	0.935005	0.646045	0.300206	0.118487	0.0520195	0.0296966	0.0164886	0.00529383	0.000667928	2.45512e-05	1.83114e-07	1.63306e-10	2.26729e-11	2.6593e-09	1.99615e-07	5.66502e-06
GSLILcEDGGNSVSR_2A_31	GSLILcEDGGNSVSR	2	190615_NJ_Taubert_13CT2A.raw	2	A	MAG_31	49.49-49.84	0.000 ppm	0.86	3.14761e-17	1.88165e-07	0.000260281	0.00724702	0.0305137	0.0413645	0.02778	0.0141597	0.00963606	0.0123122	0.022747	0.0422083	0.070197	0.113742	0.196731	0.348809	0.565542	0.739474	0.603159	0.146596	0
GSLILcEDGGNSVSR_2C_32	GSLILcEDGGNSVSR	2	190615_NJ_Taubert_13CT2C.raw	2	C	MAG_31	49.03-49.44	0.000 ppm	0.897	0	5.01479e-11	2.63639e-07	1.27593e-05	7.19646e-05	0.000132368	0.000152858	0.000201623	0.000431102	0.00123597	0.00328237	0.0068114	0.0119083	0.0216277	0.0468725	0.117271	0.298378	0.647332	0.897283	0.416182	0
GSLILcEDGGNSVSR_3B_33	GSLILcEDGGNSVSR	2	190615_NJ_Taubert_13CT3B.raw	3	B	MAG_31	50.15-50.51	0.000 ppm	0.915	5.48833e-19	3.00839e-09	4.68022e-06	0.000161916	0.000852836	0.00145714	0.00144094	0.00149009	0.00213468	0.00367236	0.00608203	0.00866825	0.0113219	0.0160234	0.0273395	0.0588821	0.158675	0.444217	0.880118	0.616604	0.00263097
GSLILcEDGGNSVSR_3C_34	GSLILcEDGGNSVSR	2	190615_NJ_Taubert_13CT3C.raw	3	C	MAG_31	49.16-49.55	0.000 ppm	0.912	2.20026e-18	4.16561e-10	2.13756e-07	4.75856e-06	1.79697e-05	2.30263e-05	1.77375e-05	1.8248e-05	3.98923e-05	0.000113784	0.000270983	0.000491188	0.000815418	0.0017291	0.00570063	0.0258842	0.121218	0.445112	0.932154	0.591996	0.00207141
IVLSGATAPDGFIESSVK_1B_35	IVLSGATAPDGFIESSVK	2	190615_NJ_Taubert_13CT1B.raw	1	B	MAG_95	74.33-74.57	0.000 ppm	0.952	0	1.3439e-144	8.913e-108	1.65124e-86	1.32384e-71	3.52719e-60	6.07679e-51	3.30444e-43	1.45025e-36	9.2631e-31	1.26212e-25	4.72335e-21	5.74556e-17	2.53557e-13	4.3319e-10	2.93727e-07	7.76373e-05	0.00741111	0.210764	0.996737	0.00621583
IVLSGATAPDGFIESSVK_1C_36	IVLSGATAPDGFIESSVK	2	190615_NJ_Taubert_13CT1C.raw	1	C	MAG_95	74.22-74.51	0.000 ppm	0.95	0	5.74517e-92	6.75236e-66	5.62238e-51	1.50238e-40	1.2877e-32	2.40636e-26	2.62668e-21	2.99434e-17	5.12509e-14	1.64821e-11	1.1259e-09	1.69365e-08	5.37791e-08	4.70498e-08	9.51629e-07	0.000156321	0.0110812	0.252162	0.999633	0.00603972
IVLSGATAPDGFIESSVK_2A_37	IVLSGATAPDGFIESSVK	2	190615_NJ_Taubert_13CT2A.raw	2	A	MAG_95	74.22-74.53	0.000 ppm	0.948	0	1.5062e-80	2.70782e-56	2.21473e-42	1.18456e-32	2.70361e-25	1.54427e-19	5.69307e-15	2.41666e-11	1.72635e-08	2.69492e-06	0.000111183	0.00141352	0.00645743	0.0128518	0.013839	0.0106811	0.0250063	0.284292	0.979662	0.00430677
IVLSGATAPDGFIESSVK_2C_38	IVLSGATAPDGFIESSVK	2	190615_NJ_Taubert_13CT2C.raw	2	C	MAG_95	73.73-74.05	0.000 ppm	0.95	0	4.45337e-87	3.16968e-62	5.48435e-48	4.8948e-38	1.68575e-30	1.36495e-24	6.71188e-20	3.52845e-16	2.82449e-13	4.29543e-11	1.42987e-09	1.20676e-08	3.76805e-08	1.00015e-07	1.39092e-06	0.000152846	0.0107283	0.248059	0.999904	0.00605
IVLSGATAPDGFIESSVK_3B_39	IVLSGATAPDGFIESSVK	2	190615_NJ_Taubert_13CT3B.raw	3	B	MAG_95	74.49-74.78	0.000 ppm	0.949	0	4.6464e-110	2.85601e-80	3.22987e-63	2.56276e-51	3.26018e-42	6.81032e-35	7.48045e-29	8.33232e-24	1.4135e-19	4.75341e-16	3.75296e-13	7.68893e-11	4.3457e-09	8.37915e-08	2.04513e-06	0.000181074	0.011691	0.258925	0.999381	0.00521885
IVLSGATAPDGFIESSVK_3C_40	IVLSGATAPDGFIESSVK	2	190615_NJ_Taubert_13CT3C.raw	3	C	MAG_95	73.86-74.18	0.000 ppm	0.943	0	2.44343e-12	3.3164e-09	8.90726e-09	1.18735e-09	2.2483e-11	9.34345e-14	1.09647e-16	1.21871e-15	1.90277e-12	6.1655e-10	4.9034e-08	1.12003e-06	9.17431e-06	3.91844e-05	0.000135313	0.000965709	0.0240107	0.365577	0.96875	0.00285218
TTAYATYAK_1C_43	TTAYATYAK	2	190615_NJ_Taubert_13CT1C.raw	1	C	MAG_31	26.21-26.43	0.000 ppm	0.294	1.93576e-09	0.00136613	0.0319539	0.156809	0.43764	0.769814	0.89175	0.707167	0.398498	0.167501	0.0530849	0.0116355	0.00150756	0.000124987	4.28822e-05	8.92195e-05	0.000105113	4.6175e-05	1.10981e-05	3.83522e-07	0
TTAYATYAK_2A_44	TTAYATYAK	2	190615_NJ_Taubert_13CT2A.raw	2	A	MAG_31	25.61-25.87	-0.317 ppm	0.901	2.55855e-05	0.000170967	0.00161659	0.00612613	0.0150981	0.0259631	0.0317984	0.0314493	0.0305924	0.0334768	0.0404085	0.051497	0.0702893	0.10256	0.153503	0.233656	0.373558	0.597812	0.766947	0.491088	0.00949655
TTAYATYAK_2B_45	TTAYATYAK	2	190615_NJ_Taubert_13CT2B.raw	2	B	MAG_31	26.07-26.33	0.490 ppm	0.89	8.39255e-06	1.51299e-05	0.000418562	0.00405344	0.0165155	0.0358462	0.0470731	0.041715	0.0300104	0.0229274	0.0226139	0.028788	0.0436075	0.0741477	0.134836	0.248639	0.438657	0.676927	0.769522	0.431562	0.00906738
TTAYATYAK_2C_46	TTAYATYAK	2	190615_NJ_Taubert_13CT2C.raw	2	C	MAG_31	25.19-25.49	1.500 ppm	0.916	4.33257e-07	2.25536e-05	0.000196453	0.000731853	0.00180009	0.00297539	0.00359553	0.0036986	0.00385605	0.00467691	0.00669101	0.0105294	0.0173763	0.0301783	0.0565819	0.116191	0.25423	0.531644	0.855774	0.680075	0.0188038
TTAYATYAK_3A_47	TTAYATYAK	2	190615_NJ_Taubert_13CT3A.raw	3	A	MAG_31	25.13-25.52	1.298 ppm	0.912	6.15513e-05	4.61033e-05	8.94521e-05	0.000445684	0.00143755	0.00303366	0.00461416	0.00546244	0.00584961	0.0067214	0.00887872	0.013075	0.0206704	0.0350019	0.0646857	0.131175	0.280666	0.567015	0.86996	0.633685	0.0141083
TTAYATYAK_3B_48	TTAYATYAK	2	190615_NJ_Taubert_13CT3B.raw	3	B	MAG_31	26.23-26.55	0.000 ppm	0.931	6.57677e-17	1.85054e-08	3.36453e-06	4.2058e-05	0.000202894	0.000546408	0.000971355	0.00132578	0.0016319	0.00205614	0.002762	0.00387603	0.00564171	0.00891389	0.0165153	0.038224	0.109153	0.328921	0.777608	0.859879	0.0310835
TTAYATYAK_3C_49	TTAYATYAK	2	190615_NJ_Taubert_13CT3C.raw	3	C	MAG_31	25.23-25.65	0.000 ppm	0.926	2.25404e-10	1.39013e-06	1.90655e-05	8.4425e-05	0.000200808	0.000287276	0.00028522	0.000241897	0.000219401	0.000247295	0.00034382	0.000551147	0.00103939	0.00249576	0.00769916	0.0283262	0.109514	0.369474	0.843559	0.81412	0.0213954
ITYDPLcNGGTTNLVFSPR_1B_50	ITYDPLcNGGTTNLVFSPR	2	190615_NJ_Taubert_13CT1B.raw	1	B	MAG_31	83.26-83.54	0.000 ppm	0.226	4.6204e-12	1.09425e-05	0.00414322	0.187747	0.842451	0.866215	0.294765	0.0389631	0.00200999	3.57559e-05	1.81297e-07	2.08909e-10	4.13902e-14	9.67472e-19	1.54008e-24	7.07469e-32	2.19557e-41	2.96812e-54	3.61333e-73	1.0313e-106	0
ITYDPLcNGGTTNLVFSPR_1C_51	ITYDPLcNGGTTNLVFSPR	2	190615_NJ_Taubert_13CT1C.raw	1	C	MAG_31	83.17-83.42	-1.854 ppm	0.244	0.00173583	0.000109376	0.00317468	0.134348	0.640955	0.911675	0.600641	0.256963	0.0882514	0.0231133	0.00392239	0.000388964	2.65447e-05	4.70045e-06	1.5894e-06	1.24252e-07	6.69234e-10	5.63716e-14	3.27763e-21	6.56088e-36	0
ITYDPLcNGGTTNLVFSPR_2A_52	ITYDPLcNGGTTNLVFSPR	2	190615_NJ_Taubert_13CT2A.raw	2	A	MAG_31	82.89-83.26	0.000 ppm	0.881	3.41462e-06	9.0612e-05	9.76472e-06	0.000525891	0.011295	0.0291146	0.0191318	0.00577819	0.00151808	0.00106684	0.00260783	0.00856369	0.0238285	0.0524196	0.100598	0.190218	0.366832	0.639043	0.684735	0.173982	0
ITYDPLcNGGTTNLVFSPR_2C_53	ITYDPLcNGGTTNLVFSPR	2	190615_NJ_Taubert_13CT2C.raw	2	C	MAG_31	82.60-83.03	2.755 ppm	0.908	4.55389e-07	7.64593e-06	4.17626e-07	2.06e-07	4.75164e-06	4.06966e-05	6.1811e-05	4.77218e-05	6.3986e-05	0.000184589	0.000584705	0.00158297	0.00378065	0.00858183	0.0197976	0.0497999	0.144914	0.434232	0.863631	0.423737	0.000498479
ITYDPLcNGGTTNLVFSPR_3B_54	ITYDPLcNGGTTNLVFSPR	2	190615_NJ_Taubert_13CT3B.raw	3	B	MAG_31	83.37-83.68	0.000 ppm	0.923	1.15806e-08	1.75383e-08	2.19744e-07	1.43497e-05	0.000209766	0.000532307	0.000524447	0.000456203	0.000567355	0.000976057	0.00189822	0.00341737	0.00545727	0.00823845	0.0128006	0.0235224	0.0628328	0.240961	0.77084	0.623238	0.000740785
ITYDPLcNGGTTNLVFSPR_3C_55	ITYDPLcNGGTTNLVFSPR	2	190615_NJ_Taubert_13CT3C.raw	3	C	MAG_31	82.78-83.14	0.000 ppm	0.919	0	7.01559e-18	6.31236e-11	7.8218e-08	1.61095e-06	3.21121e-06	1.44413e-06	4.53196e-07	5.78068e-07	3.22415e-06	1.82609e-05	6.34821e-05	0.000171009	0.000509514	0.00161845	0.0061883	0.0357495	0.233042	0.841329	0.568486	0.000378089
VDLSVGSLK_1A_56	VDLSVGSLK	2	190615_NJ_Taubert_13CT1A.raw	1	A	MAG_7	54.01-54.54	-0.544 ppm	0.695	0.0158929	0.07248	0.0575726	0.0543462	0.0615114	0.070284	0.0785728	0.0905326	0.114414	0.160893	0.240687	0.357767	0.497792	0.619657	0.664178	0.589388	0.412774	0.2119	0.0691158	0.00959724	9.69468e-06
VDLSVGSLK_1B_57	VDLSVGSLK	2	190615_NJ_Taubert_13CT1B.raw	1	B	MAG_7	52.62-52.99	1.198 ppm	0.674	0.00580815	0.0316397	0.0225799	0.0176728	0.0194385	0.0273049	0.0433139	0.0718897	0.120592	0.199853	0.317313	0.465819	0.614205	0.711628	0.707186	0.582533	0.37989	0.184637	0.0608804	0.0104681	2.08198e-05
VDLSVGSLK_2A_59	VDLSVGSLK	2	190615_NJ_Taubert_13CT2A.raw	2	A	MAG_7	52.45-52.81	4.464 ppm	0.823	0.00022968	0.00247176	0.00306498	0.00346038	0.00415826	0.00530843	0.00711841	0.0104758	0.017647	0.0330203	0.063814	0.119522	0.207922	0.326818	0.45688	0.565963	0.625852	0.62149	0.524536	0.271558	0.00858717
VDLSVGSLK_2B_60	VDLSVGSLK	2	190615_NJ_Taubert_13CT2B.raw	2	B	MAG_7	54.14-54.64	-2.939 ppm	0.771	0.00112782	0.00412528	0.0017783	0.00194457	0.00434837	0.00878925	0.0150586	0.0240044	0.0382383	0.0627746	0.105851	0.179227	0.295129	0.455171	0.631319	0.7542	0.737731	0.54925	0.27137	0.0621724	0.000574544
VDLSVGSLK_2C_61	VDLSVGSLK	2	190615_NJ_Taubert_13CT2C.raw	2	C	MAG_7	52.07-52.39	1.198 ppm	0.66	0.0310296	0.17814	0.127122	0.0836073	0.0637062	0.0603259	0.0698565	0.0920419	0.131922	0.198068	0.294053	0.40889	0.514604	0.571143	0.54347	0.43103	0.275774	0.134208	0.0435786	0.00586635	0
VDLSVGSLK_3A_62	VDLSVGSLK	2	190615_NJ_Taubert_13CT3A.raw	3	A	MAG_7	54.16-54.68	-0.544 ppm	0.805	0.000943722	0.00309469	0.00224692	0.00158741	0.00145356	0.00178603	0.00287903	0.0055269	0.0113747	0.0237908	0.0492223	0.0982893	0.184972	0.32101	0.501722	0.684724	0.781974	0.69998	0.43218	0.128281	0.00174215
VDLSVGSLK_3B_63	VDLSVGSLK	2	190615_NJ_Taubert_13CT3B.raw	3	B	MAG_7	53.06-53.40	8.601 ppm	0.77	6.45217e-06	4.68535e-05	0.00021152	0.000369736	0.000634684	0.00110601	0.00196524	0.00404592	0.0100109	0.0266514	0.0667007	0.146332	0.278061	0.459744	0.657391	0.793281	0.772748	0.56469	0.269043	0.0565374	0.000303984
VDLSVGSLK_3C_64	VDLSVGSLK	2	190615_NJ_Taubert_13CT3C.raw	3	C	MAG_7	52.25-52.61	0.980 ppm	0.708	0.00458243	0.0292462	0.0157608	0.00854232	0.00833717	0.0124966	0.0220632	0.0418689	0.0801205	0.144828	0.238074	0.351803	0.467529	0.559513	0.60176	0.580572	0.503323	0.389491	0.248923	0.0894974	0.000944613
LVGSYNQAK_1A_65	LVGSYNQAK	2	190615_NJ_Taubert_13CT1A.raw	1	A	MAG_29	22.04-22.30	0.614 ppm	0.857	0.0271063	0.0252815	0.0320231	0.0329807	0.0378641	0.05698	0.0941159	0.111914	0.0776346	0.0353072	0.0189773	0.0237032	0.0497849	0.107357	0.206453	0.346145	0.499806	0.595362	0.506075	0.192914	0.00172531
LVGSYNQAK_1B_66	LVGSYNQAK	2	190615_NJ_Taubert_13CT1B.raw	1	B	MAG_29	21.63-21.87	2.042 ppm	0.891	0.00101876	0.00402064	0.00236051	0.00277367	0.00587911	0.0102347	0.0133046	0.0137645	0.0119007	0.00974425	0.00938925	0.0124008	0.0217956	0.0454925	0.101707	0.223204	0.443005	0.724008	0.838365	0.476861	0.0133044
LVGSYNQAK_2A_67	LVGSYNQAK	2	190615_NJ_Taubert_13CT2A.raw	2	A	MAG_29	21.41-21.66	0.818 ppm	0.901	0.000127177	0.000700912	0.00109836	0.00176881	0.003108	0.00668327	0.0138457	0.0195819	0.0173133	0.0113493	0.00803548	0.00864216	0.0140627	0.0289243	0.0663949	0.156993	0.35044	0.658439	0.871242	0.544077	0.0155952
LVGSYNQAK_2B_68	LVGSYNQAK	2	190615_NJ_Taubert_13CT2B.raw	2	B	MAG_29	21.62-21.88	0.002 ppm	0.899	0.000525514	0.00348531	0.00494392	0.00710038	0.011566	0.0242491	0.0509668	0.0722175	0.060862	0.0349591	0.0198639	0.0170094	0.0232236	0.041735	0.0851931	0.179407	0.357678	0.609851	0.762482	0.48353	0.0150435
LVGSYNQAK_3A_69	LVGSYNQAK	2	190615_NJ_Taubert_13CT3A.raw	3	A	MAG_29	20.84-21.16	0.002 ppm	0.897	0.00167446	0.00720283	0.0079559	0.00978905	0.0124451	0.0143576	0.013998	0.011651	0.00911568	0.00792631	0.00869086	0.0119808	0.0199153	0.0389207	0.08487	0.189574	0.394663	0.687839	0.854479	0.514582	0.0128665
LVGSYNQAK_3B_70	LVGSYNQAK	2	190615_NJ_Taubert_13CT3B.raw	3	B	MAG_29	22.19-22.45	1.226 ppm	0.912	0.000573468	0.00187577	0.00155361	0.0020884	0.00399812	0.00906397	0.0205232	0.0383358	0.054152	0.0553013	0.0398134	0.0233466	0.0181781	0.0271908	0.0580922	0.130662	0.282064	0.544127	0.801006	0.606271	0.0227781
LVGSYNQAK_3C_71	LVGSYNQAK	2	190615_NJ_Taubert_13CT3C.raw	3	C	MAG_29	21.57-21.85	1.838 ppm	0.856	0.0322803	0.0922274	0.0633138	0.065865	0.101214	0.130666	0.12436	0.0844717	0.0418508	0.023693	0.030274	0.0532721	0.0674066	0.0638409	0.0820098	0.187677	0.415343	0.585009	0.461343	0.139688	0
NGPLNVALGLQQEK_1B_72	NGPLNVALGLQQEK	2	190615_NJ_Taubert_13CT1B.raw	1	B	MAG_7	66.29-66.63	2.501 ppm	0.64	0.00168322	0.0248849	0.0071811	0.00401435	0.00637245	0.0133589	0.0261156	0.0508146	0.100913	0.191717	0.331036	0.505279	0.662258	0.710293	0.587364	0.353787	0.14403	0.033987	0.00310883	1.80012e-05	0
NGPLNVALGLQQEK_2A_73	NGPLNVALGLQQEK	2	190615_NJ_Taubert_13CT2A.raw	2	A	MAG_7	66.05-66.49	1.826 ppm	0.747	0.00018181	0.00217071	0.00226967	0.00280052	0.00443943	0.00740326	0.0117051	0.0159245	0.0206913	0.032789	0.062734	0.123136	0.224511	0.355297	0.4672	0.506332	0.470509	0.420845	0.376855	0.168229	0
NGPLNVALGLQQEK_3B_75	NGPLNVALGLQQEK	2	190615_NJ_Taubert_13CT3B.raw	3	B	MAG_7	66.26-66.76	0.000 ppm	0.763	0	5.23016e-15	6.36402e-09	4.84305e-06	0.000159044	0.00131923	0.0054416	0.0138858	0.0282943	0.0513166	0.0778526	0.110855	0.187697	0.35665	0.598829	0.77024	0.697145	0.381158	0.0839322	0.0018568	2.7377e-17
NGPLNVALGLQQEK_3C_76	NGPLNVALGLQQEK	2	190615_NJ_Taubert_13CT3C.raw	3	C	MAG_7	65.63-66.05	-1.144 ppm	0.7	0.000145648	0.0120533	0.00263484	0.00143876	0.00285478	0.0066862	0.0138059	0.0263538	0.057019	0.124058	0.216408	0.301302	0.372808	0.427178	0.445637	0.437022	0.428154	0.388953	0.222026	0.0340096	6.33608e-11
LSFINELIDR_1B_77	LSFINELIDR	2	190615_NJ_Taubert_13CT1B.raw	1	B	MAG_47	87.24-87.57	0.000 ppm	0.948	1.17179e-16	3.22256e-08	1.06934e-06	1.18187e-06	2.82801e-07	9.93977e-08	1.65075e-07	1.57965e-07	5.05567e-08	5.52512e-09	2.08912e-10	4.18114e-12	8.21665e-11	1.69241e-08	1.85488e-06	0.000108973	0.00344631	0.0567261	0.430602	0.996066	0.0328961
LSFINELIDR_1C_78	LSFINELIDR	2	190615_NJ_Taubert_13CT1C.raw	1	C	MAG_47	87.18-87.46	-0.975 ppm	0.947	9.9048e-06	1.11968e-06	7.39422e-08	4.39783e-07	4.91406e-06	2.83016e-05	4.25394e-05	2.06558e-05	6.87492e-06	4.86252e-06	4.01032e-06	1.56178e-06	2.30197e-07	6.29058e-08	2.40915e-06	0.000130366	0.00388208	0.0610405	0.44725	0.993247	0.0260411
LSFINELIDR_2A_79	LSFINELIDR	2	190615_NJ_Taubert_13CT2A.raw	2	A	MAG_47	87.16-87.50	6.889 ppm	0.943	2.65848e-08	1.73251e-08	7.80052e-08	1.94886e-07	1.28135e-07	3.68201e-08	6.22191e-09	5.97115e-10	2.74404e-11	5.30681e-13	1.76487e-14	2.97068e-12	8.03584e-10	1.08901e-07	7.8255e-06	0.000311232	0.006993	0.086698	0.521675	0.975253	0.0208224
LSFINELIDR_2C_80	LSFINELIDR	2	190615_NJ_Taubert_13CT2C.raw	2	C	MAG_47	86.87-87.25	0.000 ppm	0.944	1.91901e-14	2.92568e-09	2.23506e-08	2.60161e-08	4.5133e-08	9.93643e-08	9.29384e-08	4.55898e-08	2.14145e-08	9.31437e-09	2.26603e-09	3.84584e-10	3.90634e-09	2.99972e-07	1.4614e-05	0.000436696	0.00813752	0.0907857	0.521369	0.977072	0.0236387
LSFINELIDR_3B_81	LSFINELIDR	2	190615_NJ_Taubert_13CT3B.raw	3	B	MAG_47	87.26-87.62	1.810 ppm	0.945	3.63109e-08	1.40966e-08	8.92595e-09	3.78334e-09	1.58518e-09	2.25519e-09	8.57894e-09	2.99444e-08	4.80949e-08	3.43242e-08	1.16911e-08	2.04082e-09	1.55233e-09	8.97255e-08	5.7367e-06	0.000223062	0.00523517	0.0708248	0.474109	0.988524	0.0239884
LSFINELIDR_3C_82	LSFINELIDR	2	190615_NJ_Taubert_13CT3C.raw	3	C	MAG_47	86.79-87.15	0.000 ppm	0.94	0	5.89948e-55	2.01179e-40	1.06316e-31	1.51925e-25	5.93899e-21	1.91538e-17	9.45794e-15	1.03646e-12	3.16881e-11	3.15537e-10	1.36252e-09	1.02037e-08	4.15634e-07	1.90698e-05	0.000561453	0.0102228	0.109539	0.584393	0.948143	0.0154094
YEGGPVYAGVAYQVDK_1B_83	YEGGPVYAGVAYQVDK	2	190615_NJ_Taubert_13CT1B.raw	1	B	MAG_7	60.09-60.48	-1.051 ppm	0.7	0.00414521	0.0564932	0.0151352	0.0471422	0.1017	0.088819	0.0694709	0.0649263	0.068961	0.0916227	0.147929	0.238841	0.350271	0.455297	0.503924	0.443715	0.285913	0.122443	0.0319563	0.00266776	3.2347e-08
YEGGPVYAGVAYQVDK_2A_85	YEGGPVYAGVAYQVDK	2	190615_NJ_Taubert_13CT2A.raw	2	A	MAG_7	59.86-60.19	1.512 ppm	0.901	0.000102091	0.00639571	0.00125641	0.00406106	0.00584729	0.00149605	0.000143543	0.000170802	0.00138845	0.00605411	0.0163739	0.0357841	0.072748	0.14213	0.248932	0.3593	0.423397	0.462703	0.518758	0.299971	0
YEGGPVYAGVAYQVDK_2C_87	YEGGPVYAGVAYQVDK	2	190615_NJ_Taubert_13CT2C.raw	2	C	MAG_7	62.51-63.00	0.000 ppm	0.703	0	5.63888e-10	2.288e-07	2.86675e-07	1.25776e-07	2.1274e-05	0.000948377	0.00854621	0.0297298	0.0686597	0.138404	0.253238	0.418247	0.604151	0.704838	0.612656	0.35949	0.123306	0.0163627	8.5905e-05	0
YEGGPVYAGVAYQVDK_3B_88	YEGGPVYAGVAYQVDK	2	190615_NJ_Taubert_13CT3B.raw	3	B	MAG_7	60.31-60.71	0.000 ppm	0.796	2.23049e-05	0.00406154	7.33367e-05	1.91258e-07	1.52118e-10	1.989e-11	4.07779e-08	1.01637e-05	0.000460104	0.00537803	0.0221859	0.048775	0.0973178	0.213405	0.411789	0.626755	0.723545	0.548698	0.193642	0.00824196	1.28009e-09
YEGGPVYAGVAYQVDK_3C_89	YEGGPVYAGVAYQVDK	2	190615_NJ_Taubert_13CT3C.raw	3	C	MAG_7	62.73-63.16	0.000 ppm	0.728	0	3.80172e-20	3.05336e-11	9.55561e-07	0.000265381	0.00520658	0.022506	0.0463035	0.0735762	0.11407	0.179251	0.266636	0.360659	0.456133	0.542354	0.544586	0.368245	0.148836	0.0587135	0.0079536	0
VTGPVLAELFLGTITK_1B_90	VTGPVLAELFLGTITK	2	190615_NJ_Taubert_13CT1B.raw	1	B	MAG_35	108.34-108.70	0.000 ppm	0.587	5.93565e-09	5.10522e-08	3.67733e-06	5.52479e-05	0.000395557	0.00229838	0.0110482	0.0423092	0.126595	0.289123	0.500513	0.670505	0.709879	0.594613	0.382211	0.175285	0.0505146	0.00717391	0.000260053	1.75114e-07	0
VTGPVLAELFLGTITK_1C_91	VTGPVLAELFLGTITK	2	190615_NJ_Taubert_13CT1C.raw	1	C	MAG_35	108.49-108.81	0.836 ppm	0.427	5.47171e-06	1.28832e-05	0.000304471	0.00522122	0.0368469	0.137197	0.316338	0.506498	0.61822	0.622528	0.540819	0.404403	0.25457	0.129163	0.0489257	0.0127138	0.00190525	8.75888e-05	2.28523e-07	2.21494e-13	0
VTGPVLAELFLGTITK_2A_92	VTGPVLAELFLGTITK	2	190615_NJ_Taubert_13CT2A.raw	2	A	MAG_35	108.58-108.91	0.113 ppm	0.734	6.32689e-07	1.71935e-06	0.000252761	0.00137811	0.00250293	0.00328557	0.00458751	0.00807275	0.017109	0.038152	0.0815583	0.162084	0.296922	0.488859	0.678115	0.718059	0.513892	0.206675	0.0322182	0.000681725	0
VTGPVLAELFLGTITK_2C_93	VTGPVLAELFLGTITK	2	190615_NJ_Taubert_13CT2C.raw	2	C	MAG_35	108.50-108.94	0.000 ppm	0.727	1.13769e-05	0.00370153	0.00689253	0.00643303	0.00420821	0.00333693	0.00443396	0.00831197	0.0177398	0.0389318	0.083395	0.169125	0.314865	0.512761	0.685371	0.692164	0.473349	0.184265	0.0288975	0.000655761	0
VTGPVLAELFLGTITK_3B_94	VTGPVLAELFLGTITK	2	190615_NJ_Taubert_13CT3B.raw	3	B	MAG_35	108.43-108.79	-0.128 ppm	0.454	5.0367e-05	0.00021602	0.00754089	0.0381789	0.0966391	0.185399	0.293416	0.401736	0.487552	0.52402	0.49713	0.416693	0.312839	0.212132	0.125094	0.059475	0.0201807	0.00317244	7.11374e-05	7.66226e-09	0
VTGPVLAELFLGTITK_3C_95	VTGPVLAELFLGTITK	2	190615_NJ_Taubert_13CT3C.raw	3	C	MAG_35	108.31-108.69	0.000 ppm	0.485	2.01167e-09	0.000397386	0.0119236	0.0572962	0.13022	0.205824	0.280321	0.363786	0.45622	0.532189	0.54725	0.471177	0.325274	0.174498	0.0712006	0.0211198	0.00399332	0.000372722	9.61845e-06	3.76803e-09	0
IEVLPAGSVVPAFGLLEAVSK_1B_96	IEVLPAGSVVPAFGLLEAVSK	2	190615_NJ_Taubert_13CT1B.raw	1	B	MAG_33	107.75-108.05	0.000 ppm	0.207	7.03224e-07	0.00349673	0.0733454	0.475319	0.903028	0.674419	0.252845	0.0577257	0.00938968	0.00109615	6.97364e-05	1.62364e-06	4.65245e-08	6.88111e-08	3.45717e-08	1.42201e-09	2.19899e-12	2.82425e-17	9.24463e-26	1.0061e-42	0
IEVLPAGSVVPAFGLLEAVSK_1C_97	IEVLPAGSVVPAFGLLEAVSK	2	190615_NJ_Taubert_13CT1C.raw	1	C	MAG_33	107.84-108.10	0.000 ppm	0.14	7.00317e-09	0.0393917	0.568101	0.910949	0.428622	0.101763	0.0143499	0.000886794	1.68908e-05	8.02193e-08	8.05069e-11	1.39542e-14	3.14437e-19	6.09767e-25	4.80123e-26	2.40411e-21	5.19373e-17	5.08347e-13	2.22005e-09	3.48436e-06	7.94468e-06
IEVLPAGSVVPAFGLLEAVSK_2A_98	IEVLPAGSVVPAFGLLEAVSK	2	190615_NJ_Taubert_13CT2A.raw	2	A	MAG_33	107.86-108.19	0.000 ppm	0.286	3.32829e-07	0.000189211	0.00315932	0.055728	0.310724	0.669753	0.753627	0.553792	0.317974	0.16084	0.0735015	0.0279817	0.00780496	0.00127326	8.21998e-05	1.2226e-06	1.73184e-09	4.49454e-14	6.55912e-22	1.20754e-37	0
IEVLPAGSVVPAFGLLEAVSK_3B_99	IEVLPAGSVVPAFGLLEAVSK	2	190615_NJ_Taubert_13CT3B.raw	3	B	MAG_33	107.94-108.26	0.000 ppm	0.384	3.81181e-10	0.0001643	0.000115759	0.00330629	0.0463534	0.183987	0.401534	0.595161	0.632841	0.41356	0.194485	0.106974	0.0484781	0.0140775	0.00335159	0.000353722	4.80578e-06	1.87065e-09	6.765e-12	2.08895e-08	3.38528e-06
IEVLPAGSVVPAFGLLEAVSK_3C_100	IEVLPAGSVVPAFGLLEAVSK	2	190615_NJ_Taubert_13CT3C.raw	3	C	MAG_33	107.87-108.19	0.000 ppm	0.411	0	1.429e-08	5.59655e-05	0.000670837	0.017966	0.123507	0.22197	0.279131	0.388152	0.306345	0.123815	0.0518847	0.0169652	0.00309712	0.000592157	4.17439e-05	2.35617e-07	2.28733e-11	1.68814e-18	4.65273e-33	0
SSGFGVGATYALSK_1B_101	SSGFGVGATYALSK	2	190615_NJ_Taubert_13CT1B.raw	1	B	MAG_7	57.66-58.07	1.424 ppm	0.752	0.00105928	0.0176128	0.00297584	0.000251062	0.000169696	0.00038236	0.000557866	0.00088244	0.00247818	0.00889895	0.0311035	0.0938968	0.227764	0.436694	0.660899	0.771776	0.655786	0.363394	0.110351	0.0116741	0
SSGFGVGATYALSK_2A_102	SSGFGVGATYALSK	2	190615_NJ_Taubert_13CT2A.raw	2	A	MAG_7	57.49-57.92	8.410 ppm	0.873	3.02457e-05	0.000385987	0.000278738	5.32501e-05	1.00451e-05	2.69666e-05	0.000141636	0.000370489	0.000834346	0.00248657	0.00796507	0.0226423	0.0561749	0.122573	0.233499	0.38234	0.533448	0.63843	0.621576	0.307388	0.00158278
SSGFGVGATYALSK_2C_103	SSGFGVGATYALSK	2	190615_NJ_Taubert_13CT2C.raw	2	C	MAG_7	57.10-57.50	6.329 ppm	0.685	0.00369709	0.0635237	0.029285	0.00848343	0.00309304	0.00255361	0.00533996	0.00700386	0.00498292	0.00746934	0.0407525	0.178009	0.413941	0.576714	0.600417	0.546875	0.42817	0.238141	0.051791	0.00050495	0
SSGFGVGATYALSK_3B_104	SSGFGVGATYALSK	2	190615_NJ_Taubert_13CT3B.raw	3	B	MAG_7	57.92-58.36	0.000 ppm	0.828	1.43403e-07	2.62114e-06	2.45615e-08	9.05589e-08	2.40925e-05	0.000678031	0.00364208	0.00529849	0.00283802	0.00142354	0.00360315	0.0175016	0.0620807	0.155899	0.311474	0.527144	0.734982	0.747659	0.420739	0.0677663	0
STTDAANPRPQNVYGHIIR_1B_106	STTDAANPRPQNVYGHIIR	4	190615_NJ_Taubert_13CT1B.raw	1	B	MAG_31	41.01-41.33	0.000 ppm	0.237	0	1.37802e-08	0.000915112	0.0976491	0.688674	0.95402	0.393604	0.0584898	0.00333441	6.8758e-05	4.30671e-07	6.38219e-10	1.65497e-13	5.12121e-18	1.1005e-23	7.08776e-31	3.29962e-40	7.53638e-53	1.94692e-71	2.0777e-104	0
STTDAANPRPQNVYGHIIR_1C_107	STTDAANPRPQNVYGHIIR	4	190615_NJ_Taubert_13CT1C.raw	1	C	MAG_31	41.48-41.87	0.000 ppm	0.243	2.5036e-09	0.000127447	0.000843719	0.0834812	0.613135	0.945917	0.542324	0.175503	0.03707	0.00414097	0.000170663	1.84213e-06	3.79555e-09	2.95874e-12	4.87006e-10	1.15821e-07	5.09393e-06	2.36021e-05	2.97344e-06	1.18964e-10	0
STTDAANPRPQNVYGHIIR_2A_108	STTDAANPRPQNVYGHIIR	4	190615_NJ_Taubert_13CT2A.raw	2	A	MAG_31	41.56-42.01	0.000 ppm	0.889	0	5.17341e-60	1.65418e-39	8.61332e-28	7.22538e-20	3.16522e-14	3.67572e-10	2.79001e-07	2.40509e-05	0.000351018	0.00139091	0.0033196	0.00834818	0.0194267	0.0437621	0.10741	0.256456	0.504146	0.61098	0.236381	0.00433934
STTDAANPRPQNVYGHIIR_2C_109	STTDAANPRPQNVYGHIIR	4	190615_NJ_Taubert_13CT2C.raw	2	C	MAG_31	40.62-41.09	0.000 ppm	0.906	0	3.13976e-14	1.2735e-07	0.000100877	0.00168408	0.00277493	0.000844354	0.000103589	0.000120718	0.000498513	0.00139842	0.00352568	0.00842162	0.0175053	0.0344265	0.0741089	0.183256	0.462475	0.824787	0.382222	2.27079e-13
STTDAANPRPQNVYGHIIR_3B_110	STTDAANPRPQNVYGHIIR	4	190615_NJ_Taubert_13CT3B.raw	3	B	MAG_31	41.72-42.20	0.000 ppm	0.922	2.47717e-11	1.40849e-06	3.11361e-06	0.000124103	0.00153184	0.00385274	0.0030325	0.00138693	0.00107375	0.0017265	0.00311007	0.00498768	0.00711782	0.0100347	0.0147428	0.0253626	0.0644003	0.241145	0.765746	0.606393	0.000213627
STTDAANPRPQNVYGHIIR_3C_111	STTDAANPRPQNVYGHIIR	4	190615_NJ_Taubert_13CT3C.raw	3	C	MAG_31	40.59-41.07	0.000 ppm	0.918	0	1.06617e-12	1.42662e-07	2.47319e-05	0.000223236	0.000373513	0.000242618	0.000113192	7.4007e-05	9.37721e-05	0.000156139	0.000280434	0.00053685	0.00107659	0.00254393	0.00855109	0.0439918	0.252926	0.844898	0.550159	0.000165099
EVYFTLTNNSGR_1B_113	EVYFTLTNNSGR	2	190615_NJ_Taubert_13CT1B.raw	1	B	MAG_31	59.05-59.27	0.000 ppm	0.239	1.20089e-09	0.000348856	0.0125419	0.194307	0.725133	0.93138	0.561235	0.203104	0.0450568	0.0051379	0.000303855	8.0558e-05	0.000218094	0.000330567	0.00016938	2.38755e-05	6.02052e-07	1.10259e-09	1.8663e-14	4.16952e-24	0
EVYFTLTNNSGR_1C_114	EVYFTLTNNSGR	2	190615_NJ_Taubert_13CT1C.raw	1	C	MAG_31	59.01-59.21	0.000 ppm	0.242	8.77377e-15	0.000117055	0.0289464	0.264243	0.727859	0.915937	0.647442	0.327285	0.132478	0.0412522	0.00996776	0.00218384	0.000437598	5.38662e-05	2.36993e-06	2.16008e-08	2.01417e-11	5.68768e-16	3.31128e-23	7.55678e-37	0
EVYFTLTNNSGR_2A_115	EVYFTLTNNSGR	2	190615_NJ_Taubert_13CT2A.raw	2	A	MAG_31	58.64-59.02	0.000 ppm	0.881	6.7507e-06	9.63955e-05	0.000117577	0.0106824	0.0996461	0.181911	0.118232	0.0492205	0.0200218	0.0103317	0.00984322	0.0166398	0.0336178	0.0657109	0.120402	0.210048	0.344836	0.504831	0.528165	0.19697	0.00111557
EVYFTLTNNSGR_2C_116	EVYFTLTNNSGR	2	190615_NJ_Taubert_13CT2C.raw	2	C	MAG_31	58.11-58.67	0.000 ppm	0.906	0	3.71648e-09	1.1798e-05	0.000573301	0.00389343	0.00685849	0.00578827	0.0041644	0.00308284	0.00269999	0.00352317	0.00627803	0.0123054	0.0243452	0.0492522	0.106543	0.24694	0.546947	0.862302	0.499363	0.00239205
EVYFTLTNNSGR_3B_117	EVYFTLTNNSGR	2	190615_NJ_Taubert_13CT3B.raw	3	B	MAG_31	59.14-59.63	0.000 ppm	0.922	0	4.07269e-11	1.37479e-05	0.00509283	0.0691553	0.125649	0.061157	0.0160406	0.00574033	0.00416865	0.00463253	0.00614008	0.00904239	0.0146402	0.0248407	0.0451246	0.0996357	0.265025	0.592264	0.507104	0.00290604
EVYFTLTNNSGR_3C_118	EVYFTLTNNSGR	2	190615_NJ_Taubert_13CT3C.raw	3	C	MAG_31	58.37-58.82	0.000 ppm	0.919	0	1.53299e-12	7.95006e-08	1.44117e-05	0.000158908	0.000362436	0.000446397	0.000468524	0.00033451	0.000142413	4.59294e-05	3.41496e-05	0.000153363	0.000940536	0.00443588	0.0188881	0.0848028	0.347665	0.876345	0.669244	0.0029924
LDNTATLAGTK_1A_124	LDNTATLAGTK	2	190615_NJ_Taubert_13CT1A.raw2	1	A	MAG_33	29.96-30.23	0.537 ppm	0.181	0.000284701	0.0847534	0.489549	0.901869	0.861636	0.525432	0.229118	0.0769264	0.0211472	0.00501899	0.00104425	0.000180623	2.31834e-05	1.88346e-06	7.73377e-08	1.14104e-09	3.51455e-12	8.64857e-16	2.12014e-21	7.33893e-32	0
LDNTATLAGTK_1B_125	LDNTATLAGTK	2	190615_NJ_Taubert_13CT1B.raw	1	B	MAG_33	29.12-29.44	0.899 ppm	0.23	0.000210614	0.0278694	0.178825	0.522803	0.857868	0.888251	0.632141	0.329287	0.131436	0.0412675	0.0101573	0.00187391	0.000235544	1.73034e-05	5.94088e-07	6.88036e-09	1.6072e-11	2.98865e-15	5.65617e-21	1.57153e-31	0
LDNTATLAGTK_1C_126	LDNTATLAGTK	2	190615_NJ_Taubert_13CT1C.raw	1	C	MAG_33	29.65-29.94	6.688 ppm	0.198	0.000274669	0.0578383	0.349837	0.778541	0.938379	0.688216	0.317437	0.0912878	0.0158617	0.00158741	8.55655e-05	2.26176e-06	2.56917e-08	1.0381e-10	1.12782e-13	2.12891e-17	3.34894e-22	1.10257e-28	3.39247e-38	4.73498e-55	0
LDNTATLAGTK_2A_127	LDNTATLAGTK	2	190615_NJ_Taubert_13CT2A.raw	2	A	MAG_33	28.90-29.27	1.985 ppm	0.315	5.0768e-05	0.00500106	0.030881	0.130966	0.366088	0.67543	0.867027	0.820851	0.602363	0.355587	0.17249	0.06837	0.0209272	0.00432376	0.000481004	2.07275e-05	2.11355e-07	2.16889e-10	3.4979e-15	2.50203e-24	0
LDNTATLAGTK_2B_128	LDNTATLAGTK	2	190615_NJ_Taubert_13CT2B.raw	2	B	MAG_33	29.43-29.75	-0.910 ppm	0.311	3.6966e-05	0.00437779	0.0335512	0.147003	0.393754	0.691024	0.856585	0.796527	0.583459	0.350516	0.178083	0.0779778	0.029521	0.00949139	0.00248682	0.000498295	6.80127e-05	4.46848e-06	4.95629e-08	3.34072e-12	0
LDNTATLAGTK_2C_129	LDNTATLAGTK	2	190615_NJ_Taubert_13CT2C.raw	2	C	MAG_33	28.63-28.90	0.000 ppm	0.194	2.89443e-05	0.0541578	0.364659	0.802834	0.919471	0.671252	0.338159	0.118228	0.027604	0.00401795	0.000332121	1.38777e-05	2.53453e-07	1.66939e-09	3.01651e-12	1.16762e-15	1.18896e-15	1.24154e-13	9.77801e-12	5.54116e-10	8.59444e-09
LDNTATLAGTK_3A_130	LDNTATLAGTK	2	190615_NJ_Taubert_13CT3A.raw	3	A	MAG_33	28.62-28.95	0.176 ppm	0.313	0.000463516	0.0151098	0.0580236	0.175064	0.40107	0.6627	0.809881	0.765939	0.586141	0.377267	0.210424	0.103697	0.0453694	0.0172585	0.00537493	0.00122091	0.00016429	8.89869e-06	8.13438e-08	7.64205e-11	1.60975e-10
LDNTATLAGTK_3B_131	LDNTATLAGTK	2	190615_NJ_Taubert_13CT3B.raw	3	B	MAG_33	29.79-30.11	1.623 ppm	0.353	5.2311e-05	0.00557004	0.0245282	0.0868335	0.24021	0.483201	0.716776	0.817105	0.745945	0.56245	0.355873	0.188254	0.0805334	0.0257333	0.00530656	0.000553379	1.94784e-05	1.12299e-07	4.42261e-11	2.2084e-10	3.63367e-09
LDNTATLAGTK_3C_132	LDNTATLAGTK	2	190615_NJ_Taubert_13CT3C.raw	3	C	MAG_33	28.83-29.14	3.251 ppm	0.246	9.20404e-05	0.03195	0.20408	0.469106	0.65957	0.709673	0.643586	0.512771	0.366008	0.234495	0.132782	0.0643233	0.025049	0.00697855	0.00114861	8.40308e-05	1.77107e-06	5.06715e-09	5.77003e-12	1.91483e-10	3.23153e-09
WGFGGEYAFSK_1B_138	WGFGGEYAFSK	2	190615_NJ_Taubert_13CT1B.raw	1	B	MAG_31	72.92-73.26	0.000 ppm	0.239	9.54333e-12	0.00177763	0.0601624	0.33339	0.750192	0.873888	0.641245	0.330514	0.123921	0.033616	0.00720625	0.00308078	0.00666447	0.0151442	0.0162458	0.00719818	0.00135498	0.000414848	0.00118746	0.000504634	0
WGFGGEYAFSK_2A_140	WGFGGEYAFSK	2	190615_NJ_Taubert_13CT2A.raw	2	A	MAG_31	72.82-73.25	0.000 ppm	0.91	0	7.02443e-09	4.40659e-05	0.00150195	0.00638002	0.0102128	0.00991321	0.00712504	0.00413946	0.00242849	0.00244803	0.00452316	0.0100243	0.0224205	0.0483229	0.10233	0.228028	0.507529	0.845718	0.528837	0
WGFGGEYAFSK_2C_141	WGFGGEYAFSK	2	190615_NJ_Taubert_13CT2C.raw	2	C	MAG_31	72.42-72.89	0.000 ppm	0.921	0	2.72665e-09	6.93225e-06	0.000152819	0.000492704	0.000638087	0.000577006	0.000528563	0.000612878	0.000953168	0.00175971	0.00334435	0.0062509	0.0116682	0.0227209	0.0496829	0.129987	0.372326	0.826462	0.68621	0.00436402
WGFGGEYAFSK_3B_142	WGFGGEYAFSK	2	190615_NJ_Taubert_13CT3B.raw	3	B	MAG_31	73.03-73.48	0.000 ppm	0.933	1.28418e-16	8.26304e-08	1.00373e-06	1.70349e-06	1.04646e-05	3.70543e-05	7.59352e-05	0.000129223	0.000213743	0.000355112	0.000595114	0.00100366	0.0016918	0.00286928	0.00522799	0.0121219	0.0425077	0.194778	0.695169	0.856236	0.00721455
WGFGGEYAFSK_3C_143	WGFGGEYAFSK	2	190615_NJ_Taubert_13CT3C.raw	3	C	MAG_31	72.42-72.87	0.000 ppm	0.928	1.13909e-15	1.80455e-07	9.01164e-06	5.96137e-05	0.000115986	0.000105628	6.9163e-05	4.96888e-05	4.90451e-05	6.38971e-05	9.91009e-05	0.000170832	0.000318852	0.000662567	0.00172396	0.00672915	0.038355	0.218965	0.765495	0.798203	0.00424142
LcTGGAANVR_1A_144	LcTGGAANVR	2	190615_NJ_Taubert_13CT1A.raw	1	A	MAG_35	22.60-22.88	2.935 ppm	0.601	2.33678e-07	1.44718e-05	0.00022674	0.00163026	0.00702946	0.0214208	0.0519831	0.10952	0.209537	0.365791	0.570467	0.76868	0.860224	0.764237	0.510397	0.237983	0.0690802	0.0101672	0.00048338	1.77042e-06	1.98245e-11
LcTGGAANVR_1B_145	LcTGGAANVR	2	190615_NJ_Taubert_13CT1B.raw	1	B	MAG_35	22.02-22.32	0.000 ppm	0.504	6.99265e-09	0.000129749	0.00169115	0.00533977	0.0132063	0.0382281	0.11244	0.27626	0.527945	0.779785	0.898982	0.814801	0.579836	0.320277	0.133867	0.0402598	0.00789211	0.00082164	2.75034e-05	5.1836e-08	0
LcTGGAANVR_1C_146	LcTGGAANVR	2	190615_NJ_Taubert_13CT1C.raw	1	C	MAG_35	22.50-22.85	0.000 ppm	0.389	5.02013e-08	0.000567328	0.00933445	0.0469811	0.14731	0.338646	0.589731	0.792999	0.844017	0.729264	0.521619	0.311411	0.153994	0.0614786	0.018968	0.00423012	0.000602449	4.06561e-05	5.86988e-07	1.39271e-10	0
LcTGGAANVR_2A_147	LcTGGAANVR	2	190615_NJ_Taubert_13CT2A.raw	2	A	MAG_35	21.75-22.15	0.000 ppm	0.646	1.14349e-10	2.11903e-05	0.000365426	0.00133356	0.00300683	0.00682718	0.0178831	0.0476749	0.113582	0.230787	0.400321	0.598638	0.77029	0.834523	0.728498	0.478113	0.21195	0.052774	0.00499575	5.64287e-05	0
LcTGGAANVR_2B_148	LcTGGAANVR	2	190615_NJ_Taubert_13CT2B.raw	2	B	MAG_35	22.06-22.45	6.663 ppm	0.545	4.96588e-07	8.26086e-06	0.000168262	0.00116094	0.0052152	0.0195758	0.0628139	0.165888	0.35132	0.593101	0.801712	0.872273	0.763134	0.530397	0.285057	0.112905	0.0302443	0.00464205	0.000282956	2.72442e-06	1.34488e-07
LcTGGAANVR_2C_149	LcTGGAANVR	2	190615_NJ_Taubert_13CT2C.raw	2	C	MAG_35	21.44-21.89	0.000 ppm	0.637	1.43234e-10	6.37932e-06	0.000161878	0.000986622	0.00349846	0.00971435	0.0239216	0.0547728	0.117354	0.231361	0.408343	0.626275	0.810195	0.855594	0.706134	0.426276	0.169041	0.0364127	0.00286488	2.54039e-05	0
LcTGGAANVR_3A_150	LcTGGAANVR	2	190615_NJ_Taubert_13CT3A.raw	3	A	MAG_35	21.29-21.66	4.897 ppm	0.387	0.00197923	0.00328357	0.0213731	0.0984496	0.250173	0.432777	0.588626	0.683436	0.702856	0.643666	0.519026	0.362332	0.215286	0.107416	0.0446078	0.0151171	0.0038208	0.000548358	2.44147e-05	8.93876e-08	0
LcTGGAANVR_3B_151	LcTGGAANVR	2	190615_NJ_Taubert_13CT3B.raw	3	B	MAG_35	22.60-22.94	7.055 ppm	0.547	5.23226e-08	6.16633e-05	0.00136199	0.0069082	0.0207017	0.0510897	0.113471	0.22544	0.392517	0.590156	0.757472	0.819564	0.734573	0.531552	0.299018	0.123478	0.0340327	0.00523353	0.000301071	1.7915e-06	0
LcTGGAANVR_3C_152	LcTGGAANVR	2	190615_NJ_Taubert_13CT3C.raw	3	C	MAG_35	21.90-22.20	0.000 ppm	0.562	8.18578e-08	0.000895156	0.0128171	0.0476304	0.0993231	0.157134	0.220737	0.298213	0.396531	0.510699	0.61703	0.676496	0.651091	0.530106	0.348351	0.172135	0.0566927	0.010133	0.000747972	4.65905e-05	8.95352e-06
YVQGPGAITR_1A_173	YVQGPGAITR	2	190615_NJ_Taubert_13CT1A.raw	1	A	MAG_80	32.83-33.16	0.474 ppm	0.126	0.000947545	0.558217	0.925876	0.359798	0.0674154	0.00773819	0.00056091	2.42419e-05	6.24621e-07	3.07845e-08	2.57191e-08	2.58027e-08	1.06299e-08	1.54528e-09	6.68911e-11	6.41183e-13	8.00631e-16	4.65536e-20	1.2056e-26	7.3708e-39	0
YVQGPGAITR_1B_175	YVQGPGAITR	2	190615_NJ_Taubert_13CT1B.raw	1	B	MAG_80	31.96-32.22	0.000 ppm	0.14	0.000295681	0.490086	0.963591	0.585505	0.194376	0.0364493	0.00363634	0.00018617	5.27327e-06	7.04757e-07	3.28605e-06	1.13804e-05	1.58258e-05	8.19253e-06	1.38263e-06	5.94518e-08	4.14816e-10	1.9412e-13	8.04021e-19	4.33899e-29	0
YVQGPGAITR_1C_176	YVQGPGAITR	2	190615_NJ_Taubert_13CT1C.raw	1	C	MAG_80	32.45-32.80	-1.220 ppm	0.144	0.00434302	0.567663	0.926889	0.502941	0.198383	0.064821	0.014754	0.00197935	0.000141806	5.06019e-06	8.35305e-08	5.77886e-10	1.45405e-12	1.07953e-15	1.72186e-19	3.56735e-24	4.08503e-30	5.14703e-38	1.87679e-49	1.76012e-69	0
YVQGPGAITR_2A_177	YVQGPGAITR	2	190615_NJ_Taubert_13CT2A.raw	2	A	MAG_80	31.85-32.15	4.992 ppm	0.164	0.00131101	0.348426	0.843359	0.693083	0.451443	0.260388	0.110492	0.0307617	0.00619219	0.00140843	0.000520243	0.000192881	4.01858e-05	3.47863e-06	9.85345e-08	6.58469e-10	5.99708e-13	2.62795e-17	5.25136e-24	2.51932e-36	0
YVQGPGAITR_2B_178	YVQGPGAITR	2	190615_NJ_Taubert_13CT2B.raw	2	B	MAG_80	32.44-32.76	0.000 ppm	0.161	0.000124232	0.315424	0.85128	0.745294	0.473287	0.252847	0.102244	0.0293523	0.00695764	0.00222508	0.00118332	0.00058808	0.000165413	2.05028e-05	9.01542e-07	1.05367e-08	2.25473e-10	5.30264e-09	1.13904e-07	5.49705e-07	0
YVQGPGAITR_2C_179	YVQGPGAITR	2	190615_NJ_Taubert_13CT2C.raw	2	C	MAG_80	31.32-31.64	2.733 ppm	0.134	0.00112966	0.410292	0.981172	0.564768	0.180736	0.0467709	0.0109232	0.00210445	0.000291234	3.29065e-05	7.5491e-06	4.07144e-06	1.50734e-06	2.1589e-07	9.32739e-09	8.93878e-11	1.11614e-13	6.48992e-18	1.6807e-24	1.02754e-36	0
YVQGPGAITR_3A_180	YVQGPGAITR	2	190615_NJ_Taubert_13CT3A.raw	3	A	MAG_80	31.86-32.13	0.000 ppm	0.17	6.65766e-07	0.145281	0.714108	0.764032	0.572336	0.369615	0.178821	0.0591698	0.0144104	0.00331414	0.000945902	0.000325864	0.00010389	2.52337e-05	5.20002e-06	2.11261e-06	1.97613e-06	8.31421e-07	3.43124e-08	5.57936e-12	0
YVQGPGAITR_3B_181	YVQGPGAITR	2	190615_NJ_Taubert_13CT3B.raw	3	B	MAG_80	32.59-32.86	1.039 ppm	0.151	0.00178117	0.381816	0.915407	0.69796	0.371653	0.177	0.0680027	0.0173408	0.00255761	0.000199651	7.63006e-06	1.2996e-07	8.65938e-10	1.86522e-12	9.72806e-16	7.76755e-20	4.35739e-25	3.94058e-32	2.07948e-42	1.57712e-60	0
YVQGPGAITR_3C_182	YVQGPGAITR	2	190615_NJ_Taubert_13CT3C.raw	3	C	MAG_80	31.57-31.87	0.662 ppm	0.147	0.00162783	0.343472	0.917665	0.719531	0.371706	0.178373	0.0806425	0.0295196	0.00761559	0.00136745	0.000234526	6.13175e-05	1.64229e-05	2.16295e-06	9.17523e-08	8.76137e-10	1.09332e-12	6.35672e-17	1.64619e-23	1.00645e-35	0
DGYWTPAAAAADK_1A_183	DGYWTPAAAAADK	2	190615_NJ_Taubert_13CT1A.raw	1	A	MAG_55	57.41-57.80	0.000 ppm	0.918	3.05188e-07	0.000175917	1.67717e-05	1.18872e-06	3.29199e-05	0.000361609	0.00110664	0.00212509	0.00434239	0.00840454	0.0146933	0.0256046	0.0404646	0.0520795	0.0649869	0.105129	0.214375	0.449533	0.772975	0.615794	0.00710459
DGYWTPAAAAADK_1B_184	DGYWTPAAAAADK	2	190615_NJ_Taubert_13CT1B.raw	1	B	MAG_55	56.00-56.37	0.000 ppm	0.845	3.33499e-09	0.000402427	0.00287589	0.00400428	0.0048389	0.0120777	0.0188418	0.0170587	0.0144003	0.0147166	0.0197057	0.0370048	0.0810855	0.164271	0.287703	0.445753	0.611278	0.686953	0.517833	0.155993	1.29421e-06
DGYWTPAAAAADK_1C_185	DGYWTPAAAAADK	2	190615_NJ_Taubert_13CT1C.raw	1	C	MAG_55	56.07-56.40	0.000 ppm	0.878	1.16155e-07	0.000205403	0.000116344	1.04875e-05	3.65619e-07	1.70809e-06	6.15917e-05	0.000606149	0.00230314	0.0050313	0.00921697	0.0173217	0.0331643	0.063645	0.125706	0.252418	0.474311	0.72647	0.741503	0.312782	0.00160125
DGYWTPAAAAADK_2A_186	DGYWTPAAAAADK	2	190615_NJ_Taubert_13CT2A.raw	2	A	MAG_55	55.76-56.13	0.000 ppm	0.922	0	5.52871e-34	6.11046e-23	1.63568e-16	2.50602e-12	1.68149e-09	1.361e-07	2.39341e-06	1.37232e-05	3.94606e-05	0.000106197	0.000370998	0.00130786	0.00427042	0.0141175	0.0471658	0.147891	0.404075	0.820493	0.700714	0.00632138
DGYWTPAAAAADK_2B_187	DGYWTPAAAAADK	2	190615_NJ_Taubert_13CT2B.raw	2	B	MAG_55	57.32-57.72	0.000 ppm	0.905	0	9.26679e-33	4.14487e-22	6.2268e-16	6.24244e-12	3.05007e-09	1.9648e-07	2.99927e-06	1.57813e-05	3.61545e-05	4.41001e-05	4.31617e-05	7.19722e-05	0.000436285	0.00501224	0.0404258	0.192428	0.560643	0.899502	0.543828	0.00548366
DGYWTPAAAAADK_2C_188	DGYWTPAAAAADK	2	190615_NJ_Taubert_13CT2C.raw	2	C	MAG_55	55.43-55.75	0.000 ppm	0.922	0	4.16989e-55	4.77896e-39	1.64426e-29	8.99644e-23	1.01796e-17	7.90456e-14	8.29317e-11	1.79048e-08	1.05625e-06	2.12078e-05	0.000180895	0.000872754	0.00331384	0.0121765	0.0438297	0.144361	0.402909	0.817107	0.707311	0.00619729
DGYWTPAAAAADK_3A_189	DGYWTPAAAAADK	2	190615_NJ_Taubert_13CT3A.raw	3	A	MAG_55	57.35-57.82	0.000 ppm	0.92	0	2.88362e-37	9.22381e-25	2.44553e-17	2.48145e-12	8.24606e-09	2.55464e-06	0.000131154	0.00155986	0.00524975	0.0057639	0.00274832	0.00164777	0.00335233	0.0105406	0.0357702	0.127276	0.398535	0.829487	0.680604	0.00585456
DGYWTPAAAAADK_3B_190	DGYWTPAAAAADK	2	190615_NJ_Taubert_13CT3B.raw	3	B	MAG_55	56.45-56.80	0.000 ppm	0.931	0	5.44882e-30	6.82998e-20	3.8282e-14	1.56541e-10	3.12649e-08	7.54199e-07	3.55365e-06	4.28161e-06	1.68962e-06	1.04124e-06	9.95875e-06	0.000123139	0.0010384	0.00615804	0.0254314	0.0826271	0.265175	0.731216	0.821387	0.00886281
DGYWTPAAAAADK_3C_191	DGYWTPAAAAADK	2	190615_NJ_Taubert_13CT3C.raw	3	C	MAG_55	55.66-55.98	0.000 ppm	0.928	0	7.01429e-55	7.63367e-39	2.58276e-29	1.42526e-22	1.68098e-17	1.425e-13	1.73756e-10	4.72611e-08	3.86643e-06	0.000118364	0.00161047	0.0112663	0.045962	0.119836	0.206949	0.251248	0.310834	0.550428	0.5557	0.00712142
NVPLVNLNK_1B_192	NVPLVNLNK	2	190615_NJ_Taubert_13CT1B.raw	1	B	MAG_55	49.03-49.37	1.994 ppm	0.739	0.000148736	0.00977752	0.0361029	0.0601613	0.0754629	0.0881303	0.104169	0.126558	0.156699	0.196504	0.248527	0.313914	0.390538	0.471522	0.539435	0.559002	0.489113	0.326827	0.140896	0.0254117	0.000128403
NVPLVNLNK_1C_193	NVPLVNLNK	2	190615_NJ_Taubert_13CT1C.raw	1	C	MAG_55	49.05-49.42	1.599 ppm	0.796	0.000341057	0.0270192	0.0805047	0.093023	0.0754728	0.0588383	0.0512658	0.0515661	0.0585049	0.0728693	0.0981522	0.141044	0.21089	0.316053	0.453297	0.588967	0.646163	0.538529	0.283088	0.0615595	0.000478577
NVPLVNLNK_2A_194	NVPLVNLNK	2	190615_NJ_Taubert_13CT2A.raw	2	A	MAG_55	48.90-49.33	0.017 ppm	0.892	2.55027e-05	0.000649686	0.00165098	0.0022915	0.00248905	0.00259069	0.00284496	0.00338302	0.00435565	0.00608618	0.00931979	0.015719	0.0288793	0.0564885	0.114412	0.23133	0.440961	0.719505	0.84244	0.462143	0.00880801
NVPLVNLNK_2B_195	NVPLVNLNK	2	190615_NJ_Taubert_13CT2B.raw	2	B	MAG_55	51.93-52.21	1.401 ppm	0.861	5.09434e-06	0.000472419	0.00185362	0.00303836	0.00352198	0.0037859	0.00443443	0.00598223	0.00913215	0.0150638	0.0255712	0.0435459	0.0746218	0.130068	0.229726	0.397686	0.627692	0.803343	0.689629	0.262275	0.00377617
NVPLVNLNK_2C_196	NVPLVNLNK	2	190615_NJ_Taubert_13CT2C.raw	2	C	MAG_55	48.45-48.83	4.762 ppm	0.898	1.65021e-05	0.000561891	0.00131186	0.00148804	0.0013266	0.00120401	0.00124737	0.00149324	0.00200938	0.00297505	0.00486877	0.00888265	0.0178967	0.0388209	0.087287	0.193368	0.396355	0.689398	0.865639	0.517184	0.011644
NVPLVNLNK_3B_197	NVPLVNLNK	2	190615_NJ_Taubert_13CT3B.raw	3	B	MAG_55	49.49-49.82	2.192 ppm	0.909	7.7291e-05	0.00139378	0.0025198	0.00335381	0.00377494	0.00393037	0.00411894	0.00453135	0.00527465	0.00646648	0.00836888	0.0116355	0.017825	0.0307808	0.06043	0.131376	0.293223	0.591827	0.878962	0.610567	0.0135339
NVPLVNLNK_3C_198	NVPLVNLNK	2	190615_NJ_Taubert_13CT3C.raw	3	C	MAG_55	48.74-49.04	0.000 ppm	0.915	6.76604e-07	0.000752156	0.00177529	0.00170818	0.00122869	0.000906118	0.000787894	0.000785501	0.00083448	0.000971757	0.0013574	0.00231151	0.00463575	0.0107872	0.0283176	0.0789968	0.217075	0.524323	0.901209	0.681281	0.0147791
STGNWQFR_1B_199	STGNWQFR	2	190615_NJ_Taubert_13CT1B.raw	1	B	MAG_55	40.74-41.20	0.000 ppm	0.871	6.8249e-08	0.000306073	0.00111489	0.00104751	0.00051984	0.000248156	0.00024213	0.000400621	0.000728347	0.00178428	0.0065329	0.0242638	0.0695768	0.149387	0.258555	0.399163	0.58333	0.762214	0.7223	0.310135	0.00544605
STGNWQFR_1C_200	STGNWQFR	2	190615_NJ_Taubert_13CT1C.raw	1	C	MAG_55	41.09-41.48	0.000 ppm	0.893	7.00841e-07	0.0016247	0.00399254	0.0028072	0.00130816	0.000729514	0.000704773	0.000948167	0.00139523	0.00251583	0.00596458	0.0148444	0.0322397	0.0611196	0.11132	0.21176	0.413025	0.718007	0.871723	0.4605	0.00849966
STGNWQFR_2A_201	STGNWQFR	2	190615_NJ_Taubert_13CT2A.raw	2	A	MAG_55	40.64-41.05	0.000 ppm	0.925	1.5495e-09	8.65308e-06	2.43264e-05	1.71331e-05	7.54327e-06	4.01369e-06	5.6401e-06	2.24456e-05	0.000101366	0.000310866	0.000653644	0.00121109	0.00249078	0.00581528	0.0149244	0.0431324	0.135889	0.399543	0.847706	0.805471	0.0256783
STGNWQFR_2B_202	STGNWQFR	2	190615_NJ_Taubert_13CT2B.raw	2	B	MAG_55	41.71-42.21	0.000 ppm	0.922	1.51965e-09	6.87975e-06	2.47906e-05	2.07048e-05	1.00058e-05	7.0594e-06	1.65866e-05	7.64152e-05	0.000306533	0.000798781	0.0013981	0.00212919	0.00381681	0.00843444	0.0208606	0.0565043	0.163369	0.441229	0.866624	0.770579	0.0258013
STGNWQFR_2C_203	STGNWQFR	2	190615_NJ_Taubert_13CT2C.raw	2	C	MAG_55	39.99-40.38	0.000 ppm	0.926	3.035e-09	1.50319e-05	3.67189e-05	2.23939e-05	7.11617e-06	2.05695e-06	3.35092e-06	2.49334e-05	0.0001365	0.000393025	0.00065177	0.000842637	0.00133721	0.00317908	0.0098888	0.0351357	0.126445	0.39259	0.84351	0.815374	0.0299031
STGNWQFR_3A_204	STGNWQFR	2	190615_NJ_Taubert_13CT3A.raw	3	A	MAG_55	41.88-42.28	-3.443 ppm	0.919	1.45454e-07	4.33746e-08	1.92387e-07	2.60835e-07	1.54839e-07	1.39484e-07	3.4833e-07	1.00087e-06	3.2929e-06	1.6858e-05	0.00010281	0.00053485	0.0021857	0.00736003	0.0223998	0.0664629	0.19204	0.488525	0.887551	0.733983	0.019645
STGNWQFR_3B_205	STGNWQFR	2	190615_NJ_Taubert_13CT3B.raw	3	B	MAG_55	41.13-41.51	0.000 ppm	0.93	2.79064e-08	4.52997e-05	6.53428e-05	2.71454e-05	6.464e-06	1.6265e-06	1.24963e-06	3.80743e-06	1.84419e-05	8.71659e-05	0.000367869	0.00132697	0.00387918	0.00922793	0.0197961	0.0453988	0.122746	0.350762	0.79345	0.852038	0.0344867
STGNWQFR_3C_206	STGNWQFR	2	190615_NJ_Taubert_13CT3C.raw	3	C	MAG_55	40.11-40.52	0.000 ppm	0.93	1.79602e-09	8.63083e-06	1.75487e-05	7.60788e-06	1.5488e-06	2.5009e-07	4.28256e-07	4.82126e-06	3.28068e-05	0.000115461	0.000256819	0.000492378	0.00104292	0.00252867	0.00701359	0.023426	0.0895122	0.319824	0.800735	0.862988	0.0289269
VAAAPAPAAATGVKPSGEK_1A_207	VAAAPAPAAATGVKPSGEK	3	190615_NJ_Taubert_13CT1A.raw	1	A	MAG_55	28.89-29.20	0.000 ppm	0.896	4.61817e-06	0.00711326	0.0173186	0.0198096	0.0157289	0.0102721	0.00710821	0.00636792	0.00743872	0.0101066	0.0148988	0.0234266	0.0381976	0.0632632	0.107468	0.187653	0.332708	0.564165	0.716034	0.339845	0.000518725
VAAAPAPAAATGVKPSGEK_1B_208	VAAAPAPAAATGVKPSGEK	3	190615_NJ_Taubert_13CT1B.raw	1	B	MAG_55	27.82-28.12	0.000 ppm	0.785	2.12032e-06	0.00568297	0.0181221	0.0285082	0.0313716	0.028067	0.0243572	0.0242678	0.0294141	0.0410847	0.0645824	0.109553	0.185239	0.297461	0.441623	0.57557	0.605	0.459482	0.203898	0.0257338	0
VAAAPAPAAATGVKPSGEK_1C_209	VAAAPAPAAATGVKPSGEK	3	190615_NJ_Taubert_13CT1C.raw	1	C	MAG_55	28.29-28.62	1.733 ppm	0.829	1.04055e-05	0.00171169	0.00275789	0.00391637	0.00527905	0.00591974	0.00651181	0.00804545	0.0112947	0.0175767	0.0294528	0.0516853	0.093322	0.170054	0.2978	0.473559	0.639758	0.654103	0.400394	0.0795217	1.50106e-05
VAAAPAPAAATGVKPSGEK_2A_210	VAAAPAPAAATGVKPSGEK	3	190615_NJ_Taubert_13CT2A.raw	2	A	MAG_55	27.62-28.00	0.000 ppm	0.903	5.14514e-07	7.80958e-05	7.64115e-05	4.60372e-05	2.559e-05	1.63492e-05	1.8183e-05	2.86626e-05	5.88532e-05	0.000170034	0.000587307	0.00204318	0.00650439	0.0182475	0.0461246	0.111321	0.262139	0.555212	0.827061	0.428806	0.000557764
VAAAPAPAAATGVKPSGEK_2B_211	VAAAPAPAAATGVKPSGEK	3	190615_NJ_Taubert_13CT2B.raw	2	B	MAG_55	28.34-28.60	0.000 ppm	0.887	6.24172e-10	2.7893e-07	1.49863e-07	2.59304e-07	3.40869e-06	1.32458e-05	2.73879e-05	5.52494e-05	0.000143032	0.000432194	0.00131161	0.00360136	0.0091741	0.0233824	0.0609167	0.155162	0.360926	0.679346	0.795259	0.299817	0.000315505
VAAAPAPAAATGVKPSGEK_2C_212	VAAAPAPAAATGVKPSGEK	3	190615_NJ_Taubert_13CT2C.raw	2	C	MAG_55	27.32-27.59	0.000 ppm	0.904	9.19811e-08	7.55818e-06	1.75522e-06	1.50888e-06	9.37663e-06	2.23043e-05	4.06011e-05	7.52909e-05	0.000144399	0.000323502	0.000862539	0.00238492	0.00623143	0.0157541	0.0405172	0.10456	0.257019	0.551778	0.827303	0.439254	0.000824923
VAAAPAPAAATGVKPSGEK_3B_213	VAAAPAPAAATGVKPSGEK	3	190615_NJ_Taubert_13CT3B.raw	3	B	MAG_55	28.51-28.83	0.000 ppm	0.919	0	3.93573e-17	6.6636e-11	3.53238e-08	4.7985e-07	1.00616e-06	1.34207e-06	2.6428e-06	7.22767e-06	2.17138e-05	6.42705e-05	0.000204558	0.000838086	0.00376279	0.0149386	0.0499803	0.148793	0.399596	0.806681	0.611325	0.00151517
VAAAPAPAAATGVKPSGEK_3C_214	VAAAPAPAAATGVKPSGEK	3	190615_NJ_Taubert_13CT3C.raw	3	C	MAG_55	27.48-27.80	0.000 ppm	0.92	4.15016e-05	0.000870369	5.36874e-05	5.44935e-06	3.03833e-05	3.35549e-05	7.20834e-06	1.09473e-06	1.02264e-06	8.06846e-07	7.82159e-07	9.77281e-06	0.000141261	0.00112965	0.00564525	0.0226809	0.0899051	0.332951	0.829785	0.630418	0.00104654
YASGAWDDAAR_1B_219	YASGAWDDAAR	2	190615_NJ_Taubert_13CT1B.raw	1	B	MAG_55	38.08-38.38	0.000 ppm	0.86	8.66878e-08	0.000549894	0.0016138	0.00103088	0.000410645	0.000267926	0.000368163	0.00069007	0.0016072	0.00423641	0.010619	0.0235707	0.0482433	0.0967856	0.192702	0.36633	0.615058	0.80603	0.679449	0.242831	0.00316048
YASGAWDDAAR_1C_220	YASGAWDDAAR	2	190615_NJ_Taubert_13CT1C.raw	1	C	MAG_55	38.51-38.84	0.000 ppm	0.877	1.08592e-06	0.00249253	0.00516554	0.00293662	0.00131594	0.000997041	0.00131294	0.00217247	0.00395167	0.00738438	0.013242	0.0221677	0.0361994	0.0630276	0.122965	0.255575	0.499198	0.780964	0.782662	0.318995	0.00366398
YASGAWDDAAR_2A_221	YASGAWDDAAR	2	190615_NJ_Taubert_13CT2A.raw	2	A	MAG_55	37.96-38.25	0.000 ppm	0.919	1.00396e-09	6.97815e-06	1.42625e-05	6.47027e-06	1.46167e-06	4.58663e-07	8.33831e-07	3.53308e-06	1.66779e-05	7.21274e-05	0.000261432	0.000792728	0.00216285	0.00590479	0.0173016	0.0540293	0.167346	0.452548	0.861195	0.713642	0.0146291
YASGAWDDAAR_2B_222	YASGAWDDAAR	2	190615_NJ_Taubert_13CT2B.raw	2	B	MAG_55	38.74-39.16	0.000 ppm	0.909	1.54521e-09	1.35323e-05	4.23453e-05	2.55408e-05	1.04989e-05	9.15231e-06	1.55868e-05	3.15126e-05	8.02217e-05	0.000249075	0.000778396	0.00224801	0.00611021	0.0161302	0.041954	0.10795	0.267486	0.576523	0.877492	0.60009	0.0119009
YASGAWDDAAR_2C_223	YASGAWDDAAR	2	190615_NJ_Taubert_13CT2C.raw	2	C	MAG_55	37.34-37.67	0.000 ppm	0.927	7.63398e-09	2.70399e-05	3.91836e-05	1.46399e-05	5.47371e-06	5.797e-06	6.98749e-06	6.66909e-06	1.10738e-05	3.54189e-05	0.000122438	0.000380209	0.00108416	0.00300148	0.00874747	0.0289698	0.105122	0.348952	0.810053	0.806999	0.0185903
YASGAWDDAAR_3A_224	YASGAWDDAAR	2	190615_NJ_Taubert_13CT3A.raw	3	A	MAG_55	39.36-39.76	0.000 ppm	0.912	0	1.05099e-19	7.48481e-14	6.31745e-11	2.00715e-09	8.4562e-09	8.47115e-09	3.24066e-09	3.406e-09	6.03778e-08	1.53977e-06	2.76851e-05	0.000330082	0.00267619	0.0153935	0.0657128	0.215723	0.537918	0.893862	0.640466	0.00921397
YASGAWDDAAR_3B_225	YASGAWDDAAR	2	190615_NJ_Taubert_13CT3B.raw	3	B	MAG_55	38.67-39.02	0.000 ppm	0.922	3.20072e-11	3.84401e-06	8.22823e-06	2.11615e-06	3.1502e-07	3.06584e-07	8.70321e-07	3.66319e-06	1.67223e-05	5.9662e-05	0.000195565	0.000673487	0.0022386	0.00660937	0.017947	0.0499975	0.148997	0.417087	0.84254	0.744722	0.0170873
YASGAWDDAAR_3C_226	YASGAWDDAAR	2	190615_NJ_Taubert_13CT3C.raw	3	C	MAG_55	37.70-37.96	0.000 ppm	0.928	0	1.89874e-16	4.28452e-10	8.3169e-07	5.11295e-05	0.000375938	0.000609695	0.00030429	7.23586e-05	4.9336e-05	0.000220725	0.00113712	0.00449882	0.0125431	0.0240672	0.040504	0.097154	0.315221	0.784402	0.792353	0.0153679
AITSGTQSASNLR_1A_227	AITSGTQSASNLR	2	190615_NJ_Taubert_13CT1A.raw	1	A	MAG_33	28.76-29.07	-2.751 ppm	0.219	0.000142658	0.0286525	0.196346	0.51176	0.753684	0.714627	0.480133	0.253839	0.122676	0.0676945	0.0520122	0.0549321	0.0671623	0.0810091	0.085536	0.0713031	0.0426822	0.0170212	0.00484992	0.00145617	2.44636e-05
AITSGTQSASNLR_1B_228	AITSGTQSASNLR	2	190615_NJ_Taubert_13CT1B.raw	1	B	MAG_33	27.79-28.12	-6.272 ppm	0.285	0.000251833	0.0148989	0.066273	0.207885	0.496939	0.804261	0.872401	0.655072	0.354986	0.146868	0.0511547	0.0181936	0.00898105	0.00730376	0.00784626	0.00799967	0.00627111	0.00333825	0.00114551	0.000266804	5.88706e-06
AITSGTQSASNLR_1C_229	AITSGTQSASNLR	2	190615_NJ_Taubert_13CT1C.raw	1	C	MAG_33	28.39-28.70	-1.986 ppm	0.223	9.80893e-05	0.0220616	0.171011	0.48755	0.771047	0.755618	0.509552	0.276233	0.150414	0.101073	0.0842317	0.0731396	0.0568311	0.0373657	0.0203803	0.00877894	0.00330183	0.00301158	0.0108384	0.0244888	0.0010185
AITSGTQSASNLR_2A_230	AITSGTQSASNLR	2	190615_NJ_Taubert_13CT2A.raw	2	A	MAG_33	27.65-28.00	-6.731 ppm	0.39	0.00022624	0.00362444	0.00891304	0.0247262	0.0853814	0.247607	0.515435	0.764518	0.833216	0.693719	0.460033	0.254908	0.126193	0.0615931	0.0329313	0.0198876	0.012465	0.00737854	0.0044514	0.00262177	6.36076e-05
AITSGTQSASNLR_2B_231	AITSGTQSASNLR	2	190615_NJ_Taubert_13CT2B.raw	2	B	MAG_33	28.21-28.53	-6.731 ppm	0.362	0.000194492	0.00313568	0.0102201	0.0369772	0.135323	0.364721	0.669273	0.85427	0.79043	0.554673	0.311006	0.149853	0.0697236	0.036814	0.0245413	0.0190387	0.0139095	0.00793776	0.00335531	0.00112927	2.52967e-05
AITSGTQSASNLR_2C_232	AITSGTQSASNLR	2	190615_NJ_Taubert_13CT2C.raw	2	C	MAG_33	27.37-27.74	-4.741 ppm	0.255	4.96729e-05	0.00983376	0.0864941	0.281888	0.514526	0.622873	0.564114	0.424859	0.296736	0.215235	0.174924	0.158739	0.153147	0.149136	0.135007	0.101264	0.0583985	0.0278715	0.0165871	0.0139236	0.000470127
AITSGTQSASNLR_3A_233	AITSGTQSASNLR	2	190615_NJ_Taubert_13CT3A.raw	3	A	MAG_33	27.53-27.87	-1.680 ppm	0.374	0.000293366	0.00440718	0.0174067	0.0535348	0.149188	0.332782	0.561234	0.717416	0.715327	0.581373	0.407021	0.261474	0.164908	0.108032	0.0738537	0.0492188	0.0291433	0.0152976	0.00957545	0.00744523	0.000219261
AITSGTQSASNLR_3B_234	AITSGTQSASNLR	2	190615_NJ_Taubert_13CT3B.raw	3	B	MAG_33	28.51-28.86	-6.884 ppm	0.431	6.27119e-05	0.00230159	0.00915637	0.0250339	0.0666968	0.158633	0.307398	0.47173	0.580377	0.592746	0.526001	0.427129	0.335711	0.267074	0.215196	0.166105	0.113216	0.0647222	0.0337636	0.0168586	0.000472939
AITSGTQSASNLR_3C_235	AITSGTQSASNLR	2	190615_NJ_Taubert_13CT3C.raw	3	C	MAG_33	27.56-27.88	-4.435 ppm	0.311	8.33565e-05	0.00680495	0.0410736	0.131374	0.283516	0.434767	0.506032	0.486173	0.421459	0.353803	0.296413	0.248883	0.215833	0.202603	0.196738	0.171663	0.121169	0.0686629	0.0350539	0.0157519	0.000277719
VDVAENSSTGGVK_1A_236	VDVAENSSTGGVK	2	190615_NJ_Taubert_13CT1A.raw	1	A	MAG_33	24.74-25.05	0.505 ppm	0.195	0.000356806	0.060387	0.320296	0.66131	0.767482	0.589189	0.335376	0.159703	0.0758118	0.0451439	0.0389306	0.0451336	0.0588931	0.0749339	0.0844308	0.0781931	0.0549498	0.0260333	0.00668839	0.000517465	1.18518e-08
VDVAENSSTGGVK_1B_237	VDVAENSSTGGVK	2	190615_NJ_Taubert_13CT1B.raw	1	B	MAG_33	23.96-24.30	0.188 ppm	0.242	0.000178677	0.0239007	0.133119	0.413147	0.768999	0.891662	0.686941	0.375482	0.156292	0.0546582	0.0188887	0.00825176	0.00563363	0.00570637	0.00663564	0.00705365	0.00589356	0.00337519	0.00106663	9.68092e-05	2.65466e-09
VDVAENSSTGGVK_1C_238	VDVAENSSTGGVK	2	190615_NJ_Taubert_13CT1C.raw	1	C	MAG_33	24.55-24.88	0.505 ppm	0.193	0.000156263	0.0499251	0.310891	0.688611	0.808356	0.59641	0.32486	0.165009	0.104379	0.0913957	0.0922839	0.0871098	0.0699916	0.0468734	0.0256902	0.0109759	0.00338698	0.00066645	7.48664e-05	7.37121e-06	3.0459e-06
VDVAENSSTGGVK_2A_239	VDVAENSSTGGVK	2	190615_NJ_Taubert_13CT2A.raw	2	A	MAG_33	23.84-24.16	0.188 ppm	0.337	3.16621e-05	0.00235549	0.0125511	0.0634763	0.224595	0.504649	0.75639	0.812942	0.672764	0.457045	0.270211	0.147551	0.0794392	0.0452162	0.0286777	0.0200141	0.0138395	0.00794475	0.00290178	0.000366496	1.26724e-07
VDVAENSSTGGVK_2B_240	VDVAENSSTGGVK	2	190615_NJ_Taubert_13CT2B.raw	2	B	MAG_33	24.19-24.55	-0.287 ppm	0.312	2.52528e-05	0.0025005	0.0183681	0.0990534	0.326986	0.654208	0.855032	0.788503	0.549073	0.308702	0.151425	0.0716065	0.0371268	0.0239243	0.0196733	0.0182267	0.0155876	0.0100301	0.00379565	0.000508288	6.45986e-07
VDVAENSSTGGVK_2C_241	VDVAENSSTGGVK	2	190615_NJ_Taubert_13CT2C.raw	2	C	MAG_33	23.59-23.86	0.346 ppm	0.222	6.64017e-05	0.0257077	0.176966	0.439998	0.620251	0.605904	0.464417	0.311603	0.207322	0.154411	0.136094	0.136818	0.144265	0.146943	0.134741	0.103563	0.0612362	0.0247677	0.00549909	0.000368732	0
VDVAENSSTGGVK_3A_242	VDVAENSSTGGVK	2	190615_NJ_Taubert_13CT3A.raw	3	A	MAG_33	23.27-23.57	0.505 ppm	0.327	0.00029879	0.00639244	0.0294237	0.105824	0.281266	0.522093	0.696202	0.706339	0.582503	0.418218	0.279938	0.186328	0.129351	0.0950931	0.0721701	0.0529936	0.0342808	0.0173033	0.00554244	0.000639692	8.06955e-07
VDVAENSSTGGVK_3B_243	VDVAENSSTGGVK	2	190615_NJ_Taubert_13CT3B.raw	3	B	MAG_33	24.70-24.99	-0.762 ppm	0.38	1.82376e-05	0.00234493	0.012097	0.0445883	0.129325	0.275346	0.435685	0.537582	0.547522	0.489846	0.410194	0.339176	0.286229	0.24804	0.215549	0.17863	0.131005	0.0759176	0.0283987	0.00416351	1.39187e-05
VDVAENSSTGGVK_3C_244	VDVAENSSTGGVK	2	190615_NJ_Taubert_13CT3C.raw	3	C	MAG_33	23.76-24.01	0.188 ppm	0.271	5.58037e-05	0.0120131	0.0727962	0.209481	0.374112	0.470196	0.464715	0.40173	0.334092	0.285738	0.257751	0.243589	0.236595	0.229948	0.21486	0.182869	0.132225	0.0728852	0.0248112	0.00304968	1.33012e-06
ASVFAAPDRPEGGFSDTEYVINK_1B_245	ASVFAAPDRPEGGFSDTEYVINK	3	190615_NJ_Taubert_13CT1B.raw	1	B	MAG_33	67.47-67.88	0.000 ppm	0.298	2.94641e-07	0.00864402	0.0251676	0.0705895	0.253153	0.614293	0.813819	0.592084	0.25493	0.0719487	0.0145885	0.00213825	0.000189419	6.76569e-06	6.02293e-08	7.72031e-11	4.68011e-15	1.47383e-21	2.67275e-32	2.98684e-53	0
ASVFAAPDRPEGGFSDTEYVINK_1C_246	ASVFAAPDRPEGGFSDTEYVINK	3	190615_NJ_Taubert_13CT1C.raw	1	C	MAG_33	67.60-67.90	2.084 ppm	0.209	0.000625432	0.0127151	0.122935	0.464535	0.825506	0.645234	0.253116	0.0593376	0.00924768	0.000881631	3.46375e-05	3.49488e-07	5.9341e-10	1.05998e-13	1.06992e-18	2.44281e-25	2.78873e-34	9.37657e-47	1.56521e-65	1.7248e-99	0
ASVFAAPDRPEGGFSDTEYVINK_2A_247	ASVFAAPDRPEGGFSDTEYVINK	3	190615_NJ_Taubert_13CT2A.raw	2	A	MAG_33	67.34-67.78	0.000 ppm	0.398	5.04956e-09	0.00114134	0.00207195	0.00357508	0.0185632	0.0978169	0.31642	0.602342	0.724751	0.603572	0.376496	0.182355	0.0685534	0.0194184	0.00375235	0.000346927	6.4263e-06	4.65924e-09	5.39227e-15	8.05576e-28	0
ASVFAAPDRPEGGFSDTEYVINK_2C_248	ASVFAAPDRPEGGFSDTEYVINK	3	190615_NJ_Taubert_13CT2C.raw	2	C	MAG_33	67.06-67.39	0.000 ppm	0.247	3.68677e-09	0.00569816	0.0703172	0.288767	0.54833	0.641198	0.537232	0.342887	0.175829	0.075029	0.0265244	0.00739435	0.00143316	0.000136501	3.38132e-06	9.09114e-09	8.12566e-13	3.42654e-19	1.01228e-29	3.39022e-50	0
ASVFAAPDRPEGGFSDTEYVINK_3B_249	ASVFAAPDRPEGGFSDTEYVINK	3	190615_NJ_Taubert_13CT3B.raw	3	B	MAG_33	67.82-67.99	8.394 ppm	0.441	0.000114114	0.000942135	0.00428834	0.00594681	0.0174509	0.0616917	0.175606	0.383614	0.599543	0.666695	0.544315	0.344557	0.178166	0.0780738	0.0272063	0.00560747	0.000343771	1.59896e-06	3.58493e-11	1.19716e-21	0
ASVFAAPDRPEGGFSDTEYVINK_3C_250	ASVFAAPDRPEGGFSDTEYVINK	3	190615_NJ_Taubert_13CT3C.raw	3	C	MAG_33	67.14-67.46	0.000 ppm	0.311	1.58197e-08	0.00568705	0.0256526	0.0851736	0.237351	0.452332	0.584778	0.535968	0.389766	0.258099	0.170725	0.112374	0.0659398	0.0291181	0.00776682	0.000965811	3.13575e-05	7.87916e-08	7.95777e-07	9.96025e-05	0
NAGNNPNNVADAALGK_1A_251	NAGNNPNNVADAALGK	2	190615_NJ_Taubert_13CT1A.raw	1	A	MAG_35	40.70-41.08	0.000 ppm	0.683	1.6359e-09	4.61182e-06	0.000113334	0.000829942	0.00327195	0.00904779	0.02004	0.0387957	0.070163	0.12426	0.217345	0.362736	0.54716	0.706291	0.735021	0.570067	0.297115	0.0892376	0.011382	0.000261973	0
NAGNNPNNVADAALGK_1B_252	NAGNNPNNVADAALGK	2	190615_NJ_Taubert_13CT1B.raw	1	B	MAG_35	39.34-39.71	0.000 ppm	0.572	1.32434e-12	6.92375e-07	3.28948e-05	0.000252037	0.00120112	0.0051321	0.0197429	0.0651825	0.175837	0.37415	0.618304	0.789261	0.774963	0.581596	0.329324	0.136442	0.0388939	0.00674264	0.000505224	3.85531e-06	0
NAGNNPNNVADAALGK_1C_253	NAGNNPNNVADAALGK	2	190615_NJ_Taubert_13CT1C.raw	1	C	MAG_35	39.77-40.06	0.000 ppm	0.43	3.56085e-10	2.11146e-05	0.000814679	0.00743245	0.0386496	0.133053	0.31838	0.549239	0.712652	0.729109	0.613242	0.43559	0.262178	0.130109	0.0503077	0.0140255	0.0024852	0.000203624	3.03762e-06	4.94237e-10	0
NAGNNPNNVADAALGK_2A_254	NAGNNPNNVADAALGK	2	190615_NJ_Taubert_13CT2A.raw	2	A	MAG_35	39.14-39.63	0.000 ppm	0.721	1.22285e-13	2.98768e-06	0.000204466	0.001071	0.00194401	0.00245623	0.00389491	0.00935686	0.0260461	0.0664353	0.143715	0.263617	0.419246	0.584781	0.701757	0.685488	0.496527	0.230248	0.0525967	0.00311012	3.48856e-08
NAGNNPNNVADAALGK_2B_255	NAGNNPNNVADAALGK	2	190615_NJ_Taubert_13CT2B.raw	2	B	MAG_35	41.49-42.17	-1.483 ppm	0.609	2.317e-08	4.08215e-08	4.44517e-06	7.9368e-05	0.000496173	0.00218499	0.0086789	0.0309418	0.0931543	0.22681	0.437467	0.663596	0.788267	0.727014	0.512044	0.267848	0.0988323	0.023019	0.00259288	5.29945e-05	3.77145e-14
NAGNNPNNVADAALGK_2C_256	NAGNNPNNVADAALGK	2	190615_NJ_Taubert_13CT2C.raw	2	C	MAG_35	38.43-38.85	0.000 ppm	0.701	1.52398e-11	1.70576e-06	8.82491e-05	0.000639574	0.00222809	0.00575357	0.0128535	0.0265615	0.0526026	0.100415	0.182508	0.309627	0.477323	0.644282	0.724696	0.637875	0.401504	0.156094	0.0287267	0.00128506	2.20758e-09
NAGNNPNNVADAALGK_3B_257	NAGNNPNNVADAALGK	2	190615_NJ_Taubert_13CT3B.raw	3	B	MAG_35	39.89-40.30	4.228 ppm	0.625	2.66916e-09	1.71122e-06	0.000171589	0.00174384	0.00739298	0.0207526	0.0468937	0.0932198	0.168185	0.277667	0.418478	0.566651	0.670457	0.668382	0.536237	0.326209	0.138977	0.0367379	0.00469566	0.000121717	0
NAGNNPNNVADAALGK_3C_258	NAGNNPNNVADAALGK	2	190615_NJ_Taubert_13CT3C.raw	3	C	MAG_35	38.75-39.14	0.000 ppm	0.641	8.05419e-11	0.000190344	0.00729302	0.0362022	0.0752872	0.105186	0.13027	0.165711	0.220807	0.295095	0.379273	0.459824	0.521723	0.541072	0.485355	0.347093	0.176553	0.0529106	0.00641355	9.61719e-05	3.07383e-17
GIFQANNPALGSTFAAFPTQVHK_1B_259	GIFQANNPALGSTFAAFPTQVHK	3	190615_NJ_Taubert_13CT1B.raw	1	B	MAG_35	81.65-82.06	0.000 ppm	0.641	8.00559e-09	1.736e-07	2.10298e-05	7.83449e-05	6.84432e-05	7.19527e-05	0.000242897	0.00141543	0.00817323	0.039657	0.145449	0.378933	0.671477	0.775417	0.564088	0.244838	0.0561548	0.00531388	9.62451e-05	9.88931e-09	0
GIFQANNPALGSTFAAFPTQVHK_1C_260	GIFQANNPALGSTFAAFPTQVHK	3	190615_NJ_Taubert_13CT1C.raw	1	C	MAG_35	81.65-82.04	-0.520 ppm	0.519	2.86049e-05	4.28898e-05	5.1183e-05	2.56071e-05	0.000305147	0.004377	0.028119	0.112049	0.287288	0.497676	0.623487	0.607699	0.482505	0.295338	0.121453	0.0284045	0.0028397	6.24903e-05	5.56796e-08	3.4995e-15	0
GIFQANNPALGSTFAAFPTQVHK_2A_261	GIFQANNPALGSTFAAFPTQVHK	3	190615_NJ_Taubert_13CT2A.raw	2	A	MAG_35	81.77-82.27	0.000 ppm	0.758	6.53794e-11	2.29216e-07	0.000114408	0.000803734	0.00104297	0.000592993	0.000280572	0.000253755	0.000667119	0.00317166	0.015256	0.0569066	0.157078	0.330847	0.549823	0.698724	0.586062	0.242096	0.0298586	0.000313612	0
GIFQANNPALGSTFAAFPTQVHK_2C_262	GIFQANNPALGSTFAAFPTQVHK	3	190615_NJ_Taubert_13CT2C.raw	2	C	MAG_35	81.36-81.92	0.000 ppm	0.74	0	5.491e-09	4.12561e-06	3.82957e-05	0.000112141	0.000316363	0.000898308	0.00229726	0.00541386	0.0128904	0.0319757	0.0796124	0.187902	0.389492	0.639371	0.729825	0.483643	0.143854	0.0121034	6.88865e-05	0
GIFQANNPALGSTFAAFPTQVHK_3B_263	GIFQANNPALGSTFAAFPTQVHK	3	190615_NJ_Taubert_13CT3B.raw	3	B	MAG_35	81.80-82.21	0.000 ppm	0.689	0	2.9799e-10	3.47108e-06	0.000101275	0.00050091	0.00157601	0.00419447	0.0104473	0.0248505	0.0563901	0.120246	0.236395	0.417387	0.615224	0.679275	0.493732	0.201094	0.0365049	0.00188837	2.32534e-06	0
GIFQANNPALGSTFAAFPTQVHK_3C_264	GIFQANNPALGSTFAAFPTQVHK	3	190615_NJ_Taubert_13CT3C.raw	3	C	MAG_35	81.37-81.68	0.000 ppm	0.709	1.0026e-16	1.96066e-05	0.00242339	0.014029	0.0268493	0.0345025	0.0420108	0.0535954	0.0726659	0.107375	0.162927	0.239185	0.340677	0.464075	0.55316	0.485783	0.259809	0.0739906	0.00800254	2.83674e-05	0
TLTIGGGTSDGR_1A_265	TLTIGGGTSDGR	2	190615_NJ_Taubert_13CT1A.raw	1	A	MAG_35	33.25-33.58	0.000 ppm	0.716	8.27094e-08	4.32115e-05	9.76877e-05	0.000216547	0.000680403	0.00208111	0.00561599	0.013918	0.032334	0.0706753	0.144775	0.273769	0.465567	0.687125	0.839262	0.795241	0.534355	0.221984	0.0442959	0.0022465	6.50815e-08
TLTIGGGTSDGR_1B_266	TLTIGGGTSDGR	2	190615_NJ_Taubert_13CT1B.raw	1	B	MAG_35	32.30-32.71	0.000 ppm	0.678	1.22938e-08	7.36467e-05	0.000701848	0.00208987	0.00310131	0.00341741	0.00461673	0.00986406	0.0272124	0.0752492	0.184715	0.381866	0.643303	0.856578	0.871056	0.645975	0.324485	0.0970296	0.0134292	0.000424995	0
TLTIGGGTSDGR_1C_267	TLTIGGGTSDGR	2	190615_NJ_Taubert_13CT1C.raw	1	C	MAG_35	32.85-33.15	0.000 ppm	0.558	1.53353e-07	0.000398802	0.00277126	0.00846058	0.0174446	0.0332904	0.0704037	0.154558	0.308178	0.519069	0.721617	0.823566	0.768059	0.576879	0.337591	0.144799	0.0407979	0.00610364	0.000293542	8.3476e-07	0
TLTIGGGTSDGR_2A_268	TLTIGGGTSDGR	2	190615_NJ_Taubert_13CT2A.raw	2	A	MAG_35	32.15-32.61	3.506 ppm	0.75	1.17061e-07	2.46477e-06	6.9057e-05	0.000413248	0.00099823	0.00148068	0.00191109	0.0029942	0.00654331	0.0176039	0.0487381	0.124176	0.274371	0.506128	0.753611	0.870862	0.738548	0.417632	0.129761	0.0135561	2.15178e-05
TLTIGGGTSDGR_2B_269	TLTIGGGTSDGR	2	190615_NJ_Taubert_13CT2B.raw	2	B	MAG_35	32.75-33.16	1.569 ppm	0.697	8.68333e-07	2.20248e-06	2.87927e-05	0.000189878	0.000679323	0.00181964	0.00445911	0.0109468	0.0272647	0.0667402	0.152877	0.312101	0.543748	0.776689	0.873459	0.738139	0.43983	0.166356	0.032484	0.00196522	1.54277e-06
TLTIGGGTSDGR_2C_270	TLTIGGGTSDGR	2	190615_NJ_Taubert_13CT2C.raw	2	C	MAG_35	31.66-32.03	0.000 ppm	0.719	9.39813e-11	1.65665e-06	3.20398e-05	0.000185713	0.000699018	0.00222105	0.0063095	0.0160877	0.0371451	0.0787754	0.15474	0.280365	0.460034	0.662612	0.803484	0.778055	0.559767	0.266583	0.0675688	0.00535641	3.95772e-06
TLTIGGGTSDGR_3B_272	TLTIGGGTSDGR	2	190615_NJ_Taubert_13CT3B.raw	3	B	MAG_35	32.99-33.35	0.000 ppm	0.705	8.23268e-14	1.63484e-06	0.000154143	0.00122897	0.00390628	0.00872218	0.0176214	0.0346573	0.0660193	0.120525	0.209948	0.345151	0.522549	0.701956	0.797465	0.72087	0.476605	0.20221	0.0436649	0.00282712	1.86253e-06
TLTIGGGTSDGR_3C_273	TLTIGGGTSDGR	2	190615_NJ_Taubert_13CT3C.raw	3	C	MAG_35	32.09-32.41	0.000 ppm	0.673	3.75073e-08	0.000127454	0.00258678	0.0142801	0.0385245	0.0702216	0.105029	0.144498	0.194147	0.261277	0.351649	0.462907	0.577155	0.656445	0.650376	0.527464	0.319314	0.124806	0.0243688	0.00122885	0
ATNSSGVEISGTDYR_1A_274	ATNSSGVEISGTDYR	2	190615_NJ_Taubert_13CT1A.raw	1	A	MAG_31	39.98-40.39	0.000 ppm	0.26	2.15872e-15	7.69709e-06	0.00532085	0.117498	0.528944	0.880004	0.754629	0.439208	0.224509	0.124147	0.0795971	0.0536421	0.0338421	0.0201292	0.0115905	0.00540276	0.00147909	0.000213297	3.24388e-05	1.57039e-06	1.3918e-20
ATNSSGVEISGTDYR_1B_275	ATNSSGVEISGTDYR	2	190615_NJ_Taubert_13CT1B.raw	1	B	MAG_31	38.92-39.24	0.000 ppm	0.244	6.62657e-15	1.15591e-05	0.00737241	0.163206	0.696955	0.993485	0.614955	0.194339	0.0350515	0.00386051	0.000264036	1.14231e-05	3.72962e-07	1.0798e-08	1.6465e-10	5.3649e-13	1.47553e-16	8.54446e-22	5.16013e-30	2.24455e-45	0
ATNSSGVEISGTDYR_1C_276	ATNSSGVEISGTDYR	2	190615_NJ_Taubert_13CT1C.raw	1	C	MAG_31	39.33-39.62	0.000 ppm	0.262	1.01878e-12	1.77175e-05	0.00696999	0.130747	0.559263	0.931983	0.811496	0.453878	0.189982	0.0653132	0.0186677	0.00411671	0.000620418	6.06724e-05	4.8978e-06	5.0899e-07	4.2858e-08	6.97744e-10	2.49745e-13	1.31578e-16	5.26631e-15
ATNSSGVEISGTDYR_2A_277	ATNSSGVEISGTDYR	2	190615_NJ_Taubert_13CT2A.raw	2	A	MAG_31	38.69-39.05	1.424 ppm	0.886	4.92868e-07	8.98192e-07	0.00012381	0.00432057	0.0246579	0.0472842	0.0439798	0.0267193	0.0149316	0.0110734	0.0127515	0.0194757	0.0328513	0.0578006	0.106589	0.204416	0.389795	0.656264	0.743974	0.29809	0.00056016
ATNSSGVEISGTDYR_2B_278	ATNSSGVEISGTDYR	2	190615_NJ_Taubert_13CT2B.raw	2	B	MAG_31	39.55-39.98	1.039 ppm	0.88	2.01448e-08	3.10617e-08	4.58578e-05	0.00297007	0.0220063	0.0479084	0.0543846	0.0602332	0.0866756	0.113818	0.10849	0.084233	0.0707318	0.080757	0.124641	0.221256	0.391049	0.601277	0.623524	0.233306	0.000255678
ATNSSGVEISGTDYR_2C_279	ATNSSGVEISGTDYR	2	190615_NJ_Taubert_13CT2C.raw	2	C	MAG_31	38.00-38.39	0.000 ppm	0.91	7.97214e-14	2.64742e-08	6.77045e-06	0.000152437	0.00070575	0.0011991	0.00112491	0.000888	0.000885731	0.00125806	0.00218615	0.00406671	0.00774713	0.0152738	0.0325798	0.077949	0.203911	0.506922	0.878638	0.540557	0.00254222
ATNSSGVEISGTDYR_3A_280	ATNSSGVEISGTDYR	2	190615_NJ_Taubert_13CT3A.raw	3	A	MAG_31	39.12-39.56	1.552 ppm	0.901	1.11871e-05	1.69013e-06	3.47284e-06	0.00012663	0.00100872	0.00259575	0.00350063	0.00376014	0.00437805	0.0060637	0.00938692	0.0151836	0.0250855	0.0425427	0.0759014	0.146065	0.300268	0.592709	0.838332	0.428152	0.0014241
ATNSSGVEISGTDYR_3B_281	ATNSSGVEISGTDYR	2	190615_NJ_Taubert_13CT3B.raw	3	B	MAG_31	39.47-39.86	0.000 ppm	0.925	3.75113e-09	6.12812e-06	2.09809e-05	0.000114872	0.000519344	0.00107366	0.00124815	0.00117449	0.00125406	0.00162736	0.00229518	0.00331606	0.00493654	0.00777581	0.0136208	0.0294528	0.0865807	0.301557	0.798259	0.740051	0.00493422
ATNSSGVEISGTDYR_3C_282	ATNSSGVEISGTDYR	2	190615_NJ_Taubert_13CT3C.raw	3	C	MAG_31	38.24-38.65	0.000 ppm	0.921	6.97198e-11	3.21262e-07	2.26698e-06	2.2565e-05	9.22263e-05	0.000149015	0.000131507	9.4273e-05	8.21259e-05	0.000101815	0.000158399	0.000271348	0.000507143	0.00110831	0.00316684	0.0128025	0.0653362	0.30519	0.851314	0.700419	0.00333833
SGIPGVTAGTPIVFFK_1B_283	SGIPGVTAGTPIVFFK	2	190615_NJ_Taubert_13CT1B.raw	1	B	MAG_31	90.63-90.95	0.000 ppm	0.214	1.28106e-06	0.00108742	0.0313649	0.379906	0.956636	0.770759	0.267224	0.0494603	0.00572371	0.000443421	2.18508e-05	5.76322e-07	6.06836e-09	1.72238e-11	8.28177e-14	2.16272e-11	4.24375e-09	2.54532e-07	3.39313e-06	4.02534e-06	0
SGIPGVTAGTPIVFFK_1C_284	SGIPGVTAGTPIVFFK	2	190615_NJ_Taubert_13CT1C.raw	1	C	MAG_31	90.67-90.97	1.582 ppm	0.229	7.04905e-05	0.000891496	0.0261657	0.294534	0.804663	0.862326	0.518423	0.228215	0.0872287	0.0309132	0.0101719	0.00309517	0.000853122	0.000182744	2.15882e-05	8.86528e-07	6.68157e-09	2.87928e-12	5.32425e-18	1.40017e-29	0
SGIPGVTAGTPIVFFK_2A_285	SGIPGVTAGTPIVFFK	2	190615_NJ_Taubert_13CT2A.raw	2	A	MAG_31	90.54-90.90	-0.554 ppm	0.884	2.78617e-05	0.000156495	0.00136068	0.0136821	0.0419546	0.0507807	0.0342531	0.0191826	0.0134126	0.0138015	0.0183024	0.0269421	0.041681	0.0675467	0.115513	0.206148	0.372987	0.616878	0.678282	0.218819	0.000123951
SGIPGVTAGTPIVFFK_2C_286	SGIPGVTAGTPIVFFK	2	190615_NJ_Taubert_13CT2C.raw	2	C	MAG_31	90.10-90.63	0.000 ppm	0.906	5.23499e-09	9.42309e-06	7.02504e-05	0.00049006	0.00128848	0.00145327	0.00112651	0.00100363	0.00126215	0.00197293	0.00334455	0.0058079	0.0101991	0.0185041	0.0364163	0.0812104	0.203266	0.499866	0.849271	0.445921	0.00056679
SGIPGVTAGTPIVFFK_3B_287	SGIPGVTAGTPIVFFK	2	190615_NJ_Taubert_13CT3B.raw	3	B	MAG_31	90.43-90.94	-1.057 ppm	0.925	4.70151e-07	4.03643e-05	7.0238e-05	0.000277258	0.00084461	0.00121786	0.00113278	0.00106781	0.00127746	0.00177926	0.00254915	0.00363622	0.00521562	0.00772313	0.012594	0.0252367	0.0703217	0.257275	0.765052	0.69464	0.00128538
SGIPGVTAGTPIVFFK_3C_288	SGIPGVTAGTPIVFFK	2	190615_NJ_Taubert_13CT3C.raw	3	C	MAG_31	89.88-90.43	0.000 ppm	0.92	4.94254e-09	4.73662e-06	1.03431e-05	5.50306e-05	0.000129283	0.000131523	9.38709e-05	8.04012e-05	9.6159e-05	0.000133829	0.000197067	0.000308651	0.000518587	0.000997682	0.00251087	0.00941733	0.0502879	0.268743	0.836982	0.63752	0.000718566
NVAAAIPGGSYSGAQVLR_1B_289	NVAAAIPGGSYSGAQVLR	2	190615_NJ_Taubert_13CT1B.raw	1	B	MAG_48	62.11-62.35	0.000 ppm	0.229	4.37678e-07	0.0176105	0.16981	0.426727	0.610468	0.624392	0.500697	0.335153	0.201664	0.118672	0.0732314	0.0494322	0.0367242	0.0285209	0.0209827	0.0133061	0.00665716	0.00235069	0.000464816	1.56977e-05	0
NVAAAIPGGSYSGAQVLR_1C_290	NVAAAIPGGSYSGAQVLR	2	190615_NJ_Taubert_13CT1C.raw	1	C	MAG_48	62.11-62.40	0.000 ppm	0.314	2.91214e-08	0.0019279	0.0268713	0.101442	0.202021	0.27908	0.311726	0.306186	0.284245	0.258725	0.234108	0.220353	0.22276	0.237739	0.257322	0.25936	0.212705	0.117518	0.0299455	0.00109504	0
NVAAAIPGGSYSGAQVLR_2A_291	NVAAAIPGGSYSGAQVLR	2	190615_NJ_Taubert_13CT2A.raw	2	A	MAG_48	61.90-62.16	0.000 ppm	0.4	5.55968e-08	0.00129031	0.00710423	0.0223835	0.0713001	0.184262	0.339289	0.462909	0.504575	0.474212	0.405096	0.319395	0.232159	0.156507	0.102163	0.0721982	0.0630711	0.0721116	0.0839856	0.0392397	0
NVAAAIPGGSYSGAQVLR_2C_292	NVAAAIPGGSYSGAQVLR	2	190615_NJ_Taubert_13CT2C.raw	2	C	MAG_48	61.53-61.75	0.000 ppm	0.841	2.45677e-07	0.000869916	0.0129352	0.0525324	0.0991989	0.140284	0.169311	0.182819	0.184438	0.172729	0.15624	0.153917	0.168426	0.195306	0.235557	0.286753	0.333778	0.349662	0.281983	0.0782967	1.45345e-10
NVAAAIPGGSYSGAQVLR_3B_293	NVAAAIPGGSYSGAQVLR	2	190615_NJ_Taubert_13CT3B.raw	3	B	MAG_48	62.34-62.65	0.000 ppm	0.93	2.81857e-09	0.000344116	0.0011236	0.00191711	0.00568176	0.018398	0.040347	0.0630075	0.0887489	0.11835	0.137387	0.142791	0.140256	0.12986	0.11344	0.0998878	0.106256	0.189762	0.488927	0.539709	0.00164118
NVAAAIPGGSYSGAQVLR_3C_294	NVAAAIPGGSYSGAQVLR	2	190615_NJ_Taubert_13CT3C.raw	3	C	MAG_48	61.68-61.96	0.000 ppm	0.923	1.14501e-06	0.00410711	0.0224363	0.0669316	0.147078	0.228152	0.267118	0.253466	0.207544	0.156029	0.115442	0.0898383	0.072714	0.0569202	0.0449707	0.0446819	0.0675112	0.162286	0.401993	0.338412	0.000261885
GYSFTTTAER_1A_295	GYSFTTTAER	2	190615_NJ_Taubert_13CT1A.raw	1	A	MAG_48	39.71-40.01	0.172 ppm	0.159	0.0193432	0.336475	0.733213	0.686795	0.475032	0.313961	0.208882	0.134888	0.0830082	0.050062	0.0316292	0.0222424	0.0168717	0.0121734	0.007434	0.00371615	0.00160701	0.000678081	0.000290041	9.7009e-05	1.67259e-05
GYSFTTTAER_1B_296	GYSFTTTAER	2	190615_NJ_Taubert_13CT1B.raw	1	B	MAG_48	38.57-38.89	0.877 ppm	0.229	0.0009572	0.0734608	0.302596	0.514663	0.609465	0.606812	0.538452	0.432225	0.31596	0.213329	0.13609	0.0836766	0.0498275	0.0282386	0.0145555	0.00630919	0.00206076	0.000472589	8.95894e-05	1.51227e-05	0
GYSFTTTAER_1C_297	GYSFTTTAER	2	190615_NJ_Taubert_13CT1C.raw	1	C	MAG_48	38.94-39.23	1.054 ppm	0.165	0.00136628	0.250136	0.687685	0.701373	0.529945	0.379254	0.260224	0.166594	0.102983	0.065604	0.0440823	0.0300185	0.0193665	0.0110388	0.00524537	0.00203358	0.000671201	0.000268874	0.00020894	0.000145411	9.95519e-05
GYSFTTTAER_3C_300	GYSFTTTAER	2	190615_NJ_Taubert_13CT3C.raw	3	C	MAG_48	36.53-36.71	0.000 ppm	0.637	9.86465e-17	3.00675e-07	4.4108e-05	0.000208914	0.000763784	0.00421383	0.018163	0.05481	0.124625	0.228132	0.35359	0.470593	0.535752	0.544977	0.541724	0.508254	0.358154	0.142564	0.0203441	0.00024456	1.84978e-06
SYELPDGQVITIGNER_1B_301	SYELPDGQVITIGNER	2	190615_NJ_Taubert_13CT1B.raw	1	B	MAG_48	76.79-77.20	-1.895 ppm	0.21	0.000557662	0.0595855	0.281477	0.503502	0.605368	0.565296	0.432236	0.281811	0.165724	0.0928328	0.0504943	0.0263737	0.0125677	0.0048133	0.00125438	0.000169275	6.51193e-06	2.3891e-08	9.40051e-13	5.30825e-22	0
SYELPDGQVITIGNER_1C_302	SYELPDGQVITIGNER	2	190615_NJ_Taubert_13CT1C.raw	1	C	MAG_48	76.72-77.05	0.784 ppm	0.131	0.000522438	0.221413	0.727932	0.682314	0.424839	0.222174	0.105903	0.048944	0.0225551	0.0109322	0.00579521	0.00297961	0.00124632	0.000384309	8.71572e-05	1.41211e-05	8.28903e-07	4.09909e-09	1.48804e-13	3.76224e-23	0
SYELPDGQVITIGNER_3B_303	SYELPDGQVITIGNER	2	190615_NJ_Taubert_13CT3B.raw	3	B	MAG_48	76.50-76.75	8.485 ppm	0.88	0.00109049	0.000218059	1.44316e-06	2.38602e-09	1.43448e-12	3.54597e-16	8.67765e-20	3.22186e-16	1.1618e-12	7.0373e-10	9.22406e-08	3.49279e-06	6.60362e-05	0.00112132	0.0143512	0.0985758	0.362119	0.753323	0.803569	0.188738	0
AALLANFVAK_1B_304	AALLANFVAK	2	190615_NJ_Taubert_13CT1B.raw	1	B	MAG_48	65.30-65.64	3.516 ppm	0.184	0.000577644	0.0926889	0.428753	0.800816	0.854172	0.613942	0.333365	0.150129	0.0602952	0.0221959	0.0072116	0.00188629	0.000350508	3.93809e-05	2.13163e-06	3.95877e-08	1.4755e-10	4.25734e-14	1.19292e-19	4.6121e-30	0
AALLANFVAK_1C_305	AALLANFVAK	2	190615_NJ_Taubert_13CT1C.raw	1	C	MAG_48	65.24-65.53	0.000 ppm	0.154	3.14324e-06	0.0799728	0.604809	0.989583	0.694142	0.265919	0.0627732	0.00948935	0.000892388	4.85101e-05	1.37977e-06	1.81677e-08	9.47571e-11	1.58331e-13	6.2241e-17	3.56183e-21	1.32223e-26	6.9497e-34	1.68018e-44	3.27071e-63	0
AALLANFVAK_2A_306	AALLANFVAK	2	190615_NJ_Taubert_13CT2A.raw	2	A	MAG_48	65.14-65.55	0.767 ppm	0.297	8.64353e-05	0.0147147	0.0761261	0.228376	0.444829	0.614811	0.667208	0.616615	0.513914	0.398855	0.290454	0.195924	0.119234	0.063249	0.0278753	0.00946249	0.00217975	0.000269807	1.04987e-05	1.90801e-08	0
AALLANFVAK_2C_307	AALLANFVAK	2	190615_NJ_Taubert_13CT2C.raw	2	C	MAG_48	64.71-65.10	0.000 ppm	0.188	1.27068e-05	0.0685233	0.388967	0.756153	0.838842	0.63559	0.38406	0.203332	0.0901024	0.0293932	0.00698191	0.00185402	0.000902287	0.000419914	8.51796e-05	4.89568e-06	5.00891e-08	3.92905e-11	3.46629e-16	7.10881e-26	0
AALLANFVAK_3B_308	AALLANFVAK	2	190615_NJ_Taubert_13CT3B.raw	3	B	MAG_48	65.40-65.76	0.374 ppm	0.33	5.74981e-05	0.0175253	0.0718295	0.175644	0.330275	0.485654	0.578992	0.587747	0.535901	0.459317	0.376979	0.294305	0.215358	0.144617	0.0855625	0.0417192	0.015056	0.00321005	0.00023174	1.37184e-06	0
AALLANFVAK_3C_309	AALLANFVAK	2	190615_NJ_Taubert_13CT3C.raw	3	C	MAG_48	64.87-65.10	0.178 ppm	0.21	0.000292703	0.0890305	0.309568	0.535981	0.639239	0.597017	0.48832	0.374297	0.276127	0.199914	0.146116	0.108274	0.0764581	0.0461956	0.0215347	0.00719985	0.001662	0.000238837	1.1954e-05	2.65117e-08	0
VVLEGNTDER_1A_314	VVLEGNTDER	2	190615_NJ_Taubert_13CT1A.raw	1	A	MAG_48	27.56-27.86	-1.695 ppm	0.135	0.00966731	0.898122	0.717902	0.23692	0.05506	0.0108344	0.00209352	0.000557053	0.000232673	9.07248e-05	2.04341e-05	2.14193e-06	9.16294e-08	1.37354e-09	5.7331e-12	4.59206e-15	8.47453e-19	1.18912e-17	1.089e-15	7.22076e-14	1.31249e-12
VVLEGNTDER_1B_315	VVLEGNTDER	2	190615_NJ_Taubert_13CT1B.raw	1	B	MAG_48	26.69-26.98	-1.871 ppm	0.066	0.010776	0.881952	0.746332	0.286948	0.0770088	0.0153711	0.00221412	0.000216879	1.33779e-05	4.75794e-07	8.84273e-09	7.84861e-11	3.17121e-12	9.30324e-11	2.67021e-09	3.60678e-08	1.97896e-07	3.23343e-07	7.48541e-08	2.34019e-10	3.78056e-12
VVLEGNTDER_1C_316	VVLEGNTDER	2	190615_NJ_Taubert_13CT1C.raw	1	C	MAG_48	27.27-27.56	-1.165 ppm	0.066	0.0109092	0.888677	0.735842	0.259752	0.0616755	0.0106096	0.0012926	0.000106983	6.05557e-06	5.90509e-07	1.05143e-06	4.15811e-06	1.2398e-05	2.82713e-05	4.58225e-05	4.40249e-05	2.06223e-05	3.65255e-06	1.22482e-07	4.89329e-11	0
YGYKPTAIPVAVDALAVFVHK_1B_317	YGYKPTAIPVAVDALAVFVHK	4	190615_NJ_Taubert_13CT1B.raw	1	B	MAG_48	92.80-93.22	0.959 ppm	0.105	0.0066199	0.540377	0.666234	0.326289	0.0773349	0.0107347	0.000848008	3.91134e-05	1.42729e-06	1.19858e-07	2.23461e-08	1.02965e-09	5.27774e-12	2.12212e-15	1.57228e-19	6.13757e-16	2.28234e-12	1.35124e-09	5.16249e-08	6.11282e-08	1.29944e-05
YGYKPTAIPVAVDALAVFVHK_1C_318	YGYKPTAIPVAVDALAVFVHK	4	190615_NJ_Taubert_13CT1C.raw	1	C	MAG_48	94.25-94.66	0.251 ppm	0.053	0.00833193	0.84442	0.413126	0.0811043	0.00963263	0.000648941	2.85372e-05	1.49461e-06	6.22946e-08	1.11101e-09	2.69312e-09	1.54948e-08	1.05289e-08	6.92083e-10	3.14272e-12	5.01286e-15	5.15221e-12	1.61548e-09	2.56921e-08	3.015e-08	9.59315e-06
LLAGYGNVK_1A_319	LLAGYGNVK	2	190615_NJ_Taubert_13CT1A.raw	1	A	MAG_7	40.72-41.02	1.796 ppm	0.72	0.0497377	0.17243	0.0865845	0.0607909	0.0658556	0.06907	0.0668566	0.0683605	0.078372	0.0987483	0.13675	0.208994	0.326239	0.463019	0.555159	0.541983	0.415004	0.234171	0.0835487	0.0109961	1.35713e-06
LLAGYGNVK_1B_320	LLAGYGNVK	2	190615_NJ_Taubert_13CT1B.raw	1	B	MAG_7	38.81-39.21	2.651 ppm	0.699	0.0178683	0.084051	0.0384693	0.0279994	0.0365389	0.0354371	0.0277352	0.0290382	0.0481613	0.096089	0.18429	0.315166	0.472355	0.612809	0.672108	0.60258	0.423234	0.216179	0.0658086	0.00614552	0
LLAGYGNVK_1C_321	LLAGYGNVK	2	190615_NJ_Taubert_13CT1C.raw	1	C	MAG_7	39.29-39.54	2.651 ppm	0.644	0	7.37891e-22	3.74838e-14	1.03203e-09	7.48667e-07	6.29013e-05	0.00128488	0.0101257	0.0434461	0.129774	0.300643	0.544007	0.76613	0.843251	0.696622	0.379777	0.107607	0.0101948	0.000118891	7.045e-09	0
LLAGYGNVK_2A_322	LLAGYGNVK	2	190615_NJ_Taubert_13CT2A.raw	2	A	MAG_7	38.61-39.12	1.796 ppm	0.869	0.00137136	0.00776199	0.00458718	0.00897703	0.0192341	0.0181185	0.0096736	0.00530847	0.00565869	0.0110141	0.0254266	0.0563817	0.113231	0.202311	0.318404	0.441356	0.547864	0.618421	0.594924	0.332716	0.00610888
LLAGYGNVK_2B_323	LLAGYGNVK	2	190615_NJ_Taubert_13CT2B.raw	2	B	MAG_7	41.55-41.89	0.300 ppm	0.748	0.00318326	0.0171011	0.00360316	0.000811489	0.000900513	0.00156524	0.00294726	0.00670479	0.0169986	0.0430961	0.101257	0.208361	0.364564	0.539172	0.678533	0.730614	0.659202	0.458449	0.200136	0.0289819	0
LLAGYGNVK_2C_324	LLAGYGNVK	2	190615_NJ_Taubert_13CT2C.raw	2	C	MAG_7	38.09-38.42	0.000 ppm	0.677	0	3.21643e-30	1.15582e-20	7.56033e-15	7.54031e-11	5.9907e-08	8.55632e-06	0.000348125	0.00538637	0.0387698	0.152135	0.373416	0.643554	0.839626	0.847841	0.650686	0.363297	0.131898	0.0215169	0.00038102	0
LLAGYGNVK_3B_325	LLAGYGNVK	2	190615_NJ_Taubert_13CT3B.raw	3	B	MAG_7	39.29-39.77	2.010 ppm	0.792	0.000531966	0.0066245	0.00409276	0.00240854	0.00351107	0.00688047	0.0107237	0.0150049	0.0200567	0.0269863	0.0433017	0.085786	0.177536	0.333163	0.53681	0.724449	0.787025	0.63244	0.313346	0.0566247	4.96231e-05
LLAGYGNVK_3C_326	LLAGYGNVK	2	190615_NJ_Taubert_13CT3C.raw	3	C	MAG_7	38.34-38.64	0.941 ppm	0.749	0.00626526	0.0306599	0.0106522	0.00866023	0.0162868	0.0225649	0.0313569	0.0536099	0.0893568	0.131596	0.183702	0.254562	0.341923	0.429356	0.493816	0.51634	0.492953	0.427922	0.310956	0.130057	0.00111743
SLPDQNITIVHR_1A_327	SLPDQNITIVHR	3	190615_NJ_Taubert_13CT1A.raw	1	A	MAG_7	44.26-44.60	0.000 ppm	0.674	1.20663e-09	0.000456268	0.00274202	0.00708985	0.00995562	0.0109339	0.0163766	0.033805	0.0704937	0.132349	0.228236	0.371742	0.559221	0.718191	0.710392	0.48452	0.200022	0.0424341	0.00314882	1.39088e-05	0
SLPDQNITIVHR_1B_328	SLPDQNITIVHR	3	190615_NJ_Taubert_13CT1B.raw	1	B	MAG_7	45.47-45.80	5.276 ppm	0.657	0.000430995	0.0146982	0.0110161	0.00734869	0.00508555	0.00457344	0.00830857	0.0223818	0.0600626	0.14113	0.280205	0.465672	0.647225	0.743283	0.674975	0.454784	0.215713	0.0672465	0.0133377	0.00134229	0
SLPDQNITIVHR_2A_330	SLPDQNITIVHR	3	190615_NJ_Taubert_13CT2A.raw	2	A	MAG_7	45.30-45.57	0.000 ppm	0.897	1.57049e-10	7.5837e-05	0.000260026	9.31496e-05	3.89684e-05	4.14497e-05	1.79089e-05	2.30894e-06	2.43304e-07	4.30516e-06	0.000154272	0.0021235	0.0126955	0.0404415	0.091208	0.190308	0.377266	0.61867	0.759545	0.396338	0.000134552
SLPDQNITIVHR_2B_331	SLPDQNITIVHR	3	190615_NJ_Taubert_13CT2B.raw	2	B	MAG_7	45.18-46.41	0.000 ppm	0.651	0	6.02202e-13	7.85736e-08	1.57849e-05	0.000220697	0.00107971	0.00399322	0.0138185	0.0435215	0.11764	0.263782	0.481011	0.70019	0.798912	0.700856	0.454128	0.196164	0.0445787	0.0028111	4.20042e-06	0
SLPDQNITIVHR_3C_332	SLPDQNITIVHR	3	190615_NJ_Taubert_13CT3C.raw	3	C	MAG_7	45.15-45.43	0.000 ppm	0.704	4.43442e-08	0.00214743	0.000741471	2.63172e-05	9.46216e-07	2.3775e-05	0.000345813	0.00106235	0.00108143	0.00148871	0.00920111	0.0629623	0.261784	0.615479	0.833949	0.654634	0.243234	0.0226727	0.000125324	5.68787e-10	0
ANFLLEHGFNVDTGTQR_1B_333	ANFLLEHGFNVDTGTQR	3	190615_NJ_Taubert_13CT1B.raw	1	B	MAG_7	67.52-67.75	0.000 ppm	0.697	0.000217538	0.112728	0.0245718	0.00411807	0.00430634	0.0071418	0.00983126	0.0132525	0.0258001	0.06404	0.140938	0.254356	0.394196	0.532474	0.594415	0.495685	0.271909	0.0813908	0.0124878	0.00102796	0
ANFLLEHGFNVDTGTQR_1C_334	ANFLLEHGFNVDTGTQR	3	190615_NJ_Taubert_13CT1C.raw	1	C	MAG_7	67.60-67.87	0.000 ppm	0.675	0	2.33808e-42	1.25457e-26	1.14721e-17	7.65117e-12	6.55761e-08	3.01896e-05	0.00173003	0.0210765	0.0802958	0.147119	0.219925	0.361819	0.54888	0.545618	0.313329	0.100089	0.0464422	0.0698297	0.00833078	0
ANFLLEHGFNVDTGTQR_2A_335	ANFLLEHGFNVDTGTQR	3	190615_NJ_Taubert_13CT2A.raw	2	A	MAG_7	67.51-67.86	0.000 ppm	0.909	1.43078e-06	0.0047603	0.00138815	0.000294129	0.000216689	0.000295802	0.000397666	0.000414192	0.000656348	0.00199757	0.00719029	0.0232929	0.0647095	0.146807	0.259113	0.345391	0.37823	0.422107	0.530972	0.307525	0
ANFLLEHGFNVDTGTQR_2C_336	ANFLLEHGFNVDTGTQR	3	190615_NJ_Taubert_13CT2C.raw	2	C	MAG_7	66.87-67.22	0.000 ppm	0.924	0	1.01317e-56	3.34699e-37	5.75406e-26	2.5336e-18	7.61488e-13	7.32037e-09	5.34192e-06	0.000503115	0.00873703	0.0372851	0.0559332	0.0581043	0.0901931	0.179578	0.288498	0.327344	0.29848	0.389802	0.305488	0
ANFLLEHGFNVDTGTQR_3B_337	ANFLLEHGFNVDTGTQR	3	190615_NJ_Taubert_13CT3B.raw	3	B	MAG_7	67.61-67.91	0.000 ppm	0.793	2.42507e-09	0.00102504	0.000224175	1.42007e-05	4.94089e-05	2.87845e-05	2.239e-06	8.0812e-08	2.95237e-06	0.000148388	0.00215083	0.0139536	0.0582914	0.176066	0.393836	0.661387	0.772636	0.533478	0.175955	0.0120861	0
ANFLLEHGFNVDTGTQR_3C_338	ANFLLEHGFNVDTGTQR	3	190615_NJ_Taubert_13CT3C.raw	3	C	MAG_7	67.05-67.33	0.000 ppm	0.801	1.44313e-05	0.0207913	0.00271242	0.00122282	0.00304474	0.0030472	0.00112174	0.00074919	0.0022397	0.0118771	0.0480675	0.12044	0.216864	0.312595	0.368492	0.399052	0.419593	0.40167	0.345121	0.10433	0
NIPSVPSTFAR_1A_339	NIPSVPSTFAR	2	190615_NJ_Taubert_13CT1A.raw	1	A	MAG_28	58.81-59.21	-2.542 ppm	0.641	0.000214484	0.00163717	0.00303508	0.00873416	0.0231252	0.0462217	0.084225	0.146846	0.233861	0.331894	0.423559	0.497458	0.547093	0.561334	0.522229	0.418797	0.269673	0.126185	0.036018	0.00397406	0
NIPSVPSTFAR_1B_340	NIPSVPSTFAR	2	190615_NJ_Taubert_13CT1B.raw	1	B	MAG_28	56.87-57.22	3.342 ppm	0.662	2.01462e-05	0.000652006	0.000694484	0.000996338	0.0032182	0.0124807	0.0409498	0.104506	0.205947	0.3224	0.421725	0.489668	0.53259	0.555429	0.542211	0.464795	0.320542	0.15831	0.0459768	0.00446814	0
NIPSVPSTFAR_1C_341	NIPSVPSTFAR	2	190615_NJ_Taubert_13CT1C.raw	1	C	MAG_28	56.82-57.16	3.342 ppm	0.65	2.04394e-05	0.000861596	0.00412761	0.0164708	0.0443533	0.0847415	0.130776	0.180246	0.23511	0.29957	0.377031	0.46318	0.538775	0.571815	0.532711	0.415953	0.254965	0.109524	0.0254504	0.00137663	0
NIPSVPSTFAR_2A_342	NIPSVPSTFAR	2	190615_NJ_Taubert_13CT2A.raw	2	A	MAG_28	56.64-57.02	0.484 ppm	0.801	7.06285e-06	3.92931e-06	5.6139e-06	2.34454e-05	0.000110804	0.000500535	0.00187417	0.00566539	0.0142617	0.0311596	0.0613059	0.111891	0.19273	0.3131	0.4711	0.632463	0.712278	0.613132	0.344528	0.0836175	0.000289007
NIPSVPSTFAR_2B_343	NIPSVPSTFAR	2	190615_NJ_Taubert_13CT2B.raw	2	B	MAG_28	58.65-59.09	-1.198 ppm	0.789	4.48742e-08	1.07715e-09	8.34919e-09	6.59913e-07	1.91018e-05	0.000201664	0.00109087	0.00397927	0.0113213	0.0269949	0.0566696	0.109378	0.198888	0.33798	0.518772	0.685728	0.735025	0.584048	0.289603	0.0570977	0.000180609
NIPSVPSTFAR_2C_344	NIPSVPSTFAR	2	190615_NJ_Taubert_13CT2C.raw	2	C	MAG_28	56.26-56.60	0.000 ppm	0.669	1.89422e-08	4.86702e-06	1.22812e-05	0.000217147	0.00201551	0.0101198	0.0342593	0.0859879	0.169066	0.272952	0.379488	0.475648	0.553777	0.600404	0.591659	0.501892	0.333063	0.14828	0.0333702	0.00177988	0
NIPSVPSTFAR_3A_345	NIPSVPSTFAR	2	190615_NJ_Taubert_13CT3A.raw	3	A	MAG_28	59.08-59.37	-2.374 ppm	0.838	3.55044e-05	5.68767e-06	1.80037e-07	8.56383e-07	2.25499e-05	0.000221349	0.00111467	0.00373525	0.00961343	0.0205378	0.0384608	0.0666252	0.112359	0.189678	0.3166	0.497486	0.683175	0.737279	0.517509	0.147304	0.00076327
NIPSVPSTFAR_3B_346	NIPSVPSTFAR	2	190615_NJ_Taubert_13CT3B.raw	3	B	MAG_28	57.02-57.41	0.988 ppm	0.875	1.20362e-07	6.89827e-08	2.37129e-08	8.6253e-08	1.61996e-06	2.10015e-05	0.000135432	0.000522204	0.00147821	0.00351412	0.00751664	0.0152803	0.0311705	0.0655112	0.139577	0.286443	0.525027	0.773023	0.759237	0.30984	0.00191597
NIPSVPSTFAR_3C_347	NIPSVPSTFAR	2	190615_NJ_Taubert_13CT3C.raw	3	C	MAG_28	56.36-56.69	0.000 ppm	0.84	2.74183e-10	1.12915e-08	5.46652e-08	1.50556e-06	2.24312e-05	0.00018843	0.000952132	0.0033186	0.00884737	0.0192127	0.0358284	0.0610049	0.101472	0.172582	0.296582	0.482495	0.681043	0.749253	0.536499	0.156177	0.000719709
AYGIAVIGR_1A_348	AYGIAVIGR	2	190615_NJ_Taubert_13CT1A.raw	1	A	MAG_28	54.04-54.50	0.159 ppm	0.618	0.020595	0.0377641	0.045402	0.0584191	0.0695722	0.0798653	0.0964111	0.130335	0.195604	0.304623	0.455478	0.615125	0.717321	0.695403	0.538617	0.316025	0.128608	0.0304271	0.00266951	1.82822e-05	0
AYGIAVIGR_1B_349	AYGIAVIGR	2	190615_NJ_Taubert_13CT1B.raw	1	B	MAG_28	53.56-53.95	2.331 ppm	0.582	1.12246e-05	2.163e-05	0.000111557	0.000897417	0.0041448	0.0141825	0.0421145	0.108405	0.23167	0.40186	0.568202	0.670556	0.684131	0.625045	0.521157	0.392133	0.253635	0.128696	0.0445491	0.00742177	2.46115e-05
AYGIAVIGR_1C_350	AYGIAVIGR	2	190615_NJ_Taubert_13CT1C.raw	1	C	MAG_28	53.59-53.99	3.635 ppm	0.603	9.50959e-06	0.00040286	0.00334334	0.0113829	0.0277049	0.0591769	0.114618	0.198133	0.304111	0.418582	0.523249	0.599258	0.630216	0.604188	0.51808	0.385339	0.238054	0.114519	0.0380893	0.00603889	1.76976e-05
AYGIAVIGR_2A_351	AYGIAVIGR	2	190615_NJ_Taubert_13CT2A.raw	2	A	MAG_28	53.43-53.79	4.721 ppm	0.789	6.85224e-07	8.59122e-07	4.09343e-06	3.04348e-05	0.000186899	0.000844312	0.00301241	0.00900785	0.0231436	0.051655	0.101238	0.17693	0.280667	0.408976	0.546261	0.656988	0.688005	0.592597	0.377041	0.128172	0.0020138
AYGIAVIGR_2B_352	AYGIAVIGR	2	190615_NJ_Taubert_13CT2B.raw	2	B	MAG_28	54.15-54.59	-0.928 ppm	0.689	0.0012839	0.000782777	0.00147747	0.0043967	0.00936625	0.0163597	0.0269068	0.0449602	0.0779633	0.138038	0.241199	0.398786	0.596301	0.770654	0.821022	0.679798	0.398933	0.139071	0.0189377	0.000245087	0
AYGIAVIGR_2C_353	AYGIAVIGR	2	190615_NJ_Taubert_13CT2C.raw	2	C	MAG_28	53.13-53.43	6.242 ppm	0.618	3.00269e-06	7.90118e-06	6.94978e-05	0.000704629	0.00385409	0.0139529	0.0400731	0.0968858	0.197378	0.337436	0.488278	0.609599	0.671231	0.661973	0.585025	0.455074	0.299727	0.156115	0.0570892	0.0105452	4.26953e-05
AYGIAVIGR_3A_354	AYGIAVIGR	2	190615_NJ_Taubert_13CT3A.raw	3	A	MAG_28	54.16-54.63	-1.362 ppm	0.722	0.000830298	0.00153075	0.00121028	0.00125229	0.00172299	0.0030844	0.00639675	0.0140206	0.0311206	0.0676771	0.139601	0.265387	0.452432	0.670787	0.832253	0.818277	0.581527	0.248549	0.041584	0.00076066	7.22039e-08
AYGIAVIGR_3B_355	AYGIAVIGR	2	190615_NJ_Taubert_13CT3B.raw	3	B	MAG_28	53.90-54.29	7.763 ppm	0.877	9.41178e-08	1.34071e-07	2.98457e-07	2.25456e-06	1.69656e-05	9.1763e-05	0.00036307	0.00116276	0.00320404	0.00777657	0.0169074	0.0338353	0.0643526	0.118755	0.212787	0.363172	0.566296	0.752632	0.752297	0.393585	0.00882338
AYGIAVIGR_3C_356	AYGIAVIGR	2	190615_NJ_Taubert_13CT3C.raw	3	C	MAG_28	53.13-53.55	5.590 ppm	0.835	3.11841e-08	1.57842e-07	1.78006e-06	3.03381e-05	0.000217347	0.000887177	0.00270767	0.00706306	0.0165304	0.0348482	0.0658246	0.112511	0.178773	0.271074	0.394735	0.541643	0.670777	0.699478	0.545414	0.223192	0.00353182
DLGGSGQGVAPIAVQGTSDAR_1A_357	DLGGSGQGVAPIAVQGTSDAR	2	190615_NJ_Taubert_13CT1A.raw	1	A	MAG_28	58.70-59.13	6.446 ppm	0.678	0.000150312	0.000210958	0.000121776	0.000320313	0.00117917	0.00373619	0.0101776	0.0242233	0.053017	0.107682	0.199985	0.333499	0.481914	0.584064	0.590252	0.502627	0.347287	0.150685	0.0207815	0.000181806	0
DLGGSGQGVAPIAVQGTSDAR_1B_358	DLGGSGQGVAPIAVQGTSDAR	2	190615_NJ_Taubert_13CT1B.raw	1	B	MAG_28	56.87-57.22	5.833 ppm	0.664	9.46542e-06	2.34941e-06	6.30991e-06	2.36849e-05	7.1208e-05	0.000319036	0.00195127	0.00984704	0.0360107	0.100639	0.22286	0.395295	0.567054	0.664154	0.632324	0.468904	0.243912	0.0747139	0.0093539	0.000125541	0
DLGGSGQGVAPIAVQGTSDAR_1C_359	DLGGSGQGVAPIAVQGTSDAR	2	190615_NJ_Taubert_13CT1C.raw	1	C	MAG_28	56.91-57.32	0.000 ppm	0.687	4.64443e-08	4.73195e-06	4.01634e-05	0.000587547	0.00431229	0.0153052	0.034921	0.0621711	0.100043	0.158649	0.246087	0.355824	0.467619	0.551843	0.571212	0.488313	0.30039	0.0996165	0.00970098	4.92488e-05	0
DLGGSGQGVAPIAVQGTSDAR_2A_360	DLGGSGQGVAPIAVQGTSDAR	2	190615_NJ_Taubert_13CT2A.raw	2	A	MAG_28	56.49-56.93	0.000 ppm	0.792	0	2.22439e-17	2.69526e-11	1.70272e-08	4.91326e-07	4.62643e-06	4.51624e-05	0.000391174	0.00220112	0.00838462	0.0245161	0.0602755	0.130391	0.253079	0.434164	0.625316	0.697589	0.526017	0.209711	0.0245433	0
DLGGSGQGVAPIAVQGTSDAR_2B_361	DLGGSGQGVAPIAVQGTSDAR	2	190615_NJ_Taubert_13CT2B.raw	2	B	MAG_28	58.55-59.12	0.000 ppm	0.781	4.87807e-11	7.66066e-11	1.07506e-13	6.50824e-11	2.97851e-08	1.80445e-06	3.66814e-05	0.000353895	0.00196763	0.00764408	0.0237778	0.062846	0.144297	0.28851	0.492381	0.685488	0.709815	0.461176	0.140049	0.00998235	0
DLGGSGQGVAPIAVQGTSDAR_2C_362	DLGGSGQGVAPIAVQGTSDAR	2	190615_NJ_Taubert_13CT2C.raw	2	C	MAG_28	56.23-56.63	0.000 ppm	0.655	0	1.22493e-16	1.41062e-10	9.88749e-08	6.01883e-06	0.000160689	0.00191099	0.0112707	0.0416632	0.112847	0.239572	0.407288	0.557828	0.622996	0.58036	0.453271	0.280088	0.111634	0.0171595	0.000325406	0
DLGGSGQGVAPIAVQGTSDAR_3A_363	DLGGSGQGVAPIAVQGTSDAR	2	190615_NJ_Taubert_13CT3A.raw	3	A	MAG_28	59.23-59.61	-2.547 ppm	0.829	2.45972e-06	3.96617e-07	8.77127e-10	7.17967e-13	9.35567e-11	9.46382e-08	9.04058e-06	0.000172877	0.00116211	0.00431643	0.0120342	0.0291291	0.0648582	0.135814	0.265616	0.469086	0.684704	0.700793	0.376709	0.0507795	2.66828e-07
DLGGSGQGVAPIAVQGTSDAR_3B_364	DLGGSGQGVAPIAVQGTSDAR	2	190615_NJ_Taubert_13CT3B.raw	3	B	MAG_28	57.26-57.63	0.000 ppm	0.867	0	3.10767e-17	2.36466e-11	5.46855e-09	2.86348e-08	4.09665e-08	5.13241e-07	9.59091e-06	8.80249e-05	0.00045134	0.00158639	0.00463438	0.0126871	0.0338583	0.0887505	0.223438	0.49109	0.784774	0.669635	0.148236	4.95046e-05
DLGGSGQGVAPIAVQGTSDAR_3C_365	DLGGSGQGVAPIAVQGTSDAR	2	190615_NJ_Taubert_13CT3C.raw	3	C	MAG_28	56.50-56.81	0.000 ppm	0.833	0	3.43547e-23	3.24138e-15	2.35169e-11	2.81313e-09	1.17869e-07	4.64484e-06	8.10139e-05	0.000603437	0.00261896	0.00845994	0.0227005	0.0539116	0.118009	0.239816	0.443059	0.682289	0.729767	0.39767	0.0554453	3.5353e-06
IVNDATcVR_1A_366	IVNDATcVR	2	190615_NJ_Taubert_13CT1A.raw	1	A	MAG_28	24.60-24.92	1.496 ppm	0.617	0.00123056	0.0169651	0.0204512	0.0176974	0.0204771	0.035142	0.0701168	0.135544	0.236837	0.366951	0.504748	0.62043	0.683013	0.669884	0.577999	0.429749	0.265862	0.127819	0.0420124	0.0069803	3.23702e-05
IVNDATcVR_1B_367	IVNDATcVR	2	190615_NJ_Taubert_13CT1B.raw	1	B	MAG_28	23.85-24.12	2.068 ppm	0.613	2.42507e-05	2.37473e-05	7.75942e-05	0.00064931	0.0040797	0.0166586	0.0496357	0.11691	0.226857	0.371238	0.521815	0.641124	0.698599	0.680189	0.589913	0.447883	0.286478	0.143147	0.0486473	0.00804074	3.87097e-05
IVNDATcVR_1C_368	IVNDATcVR	2	190615_NJ_Taubert_13CT1C.raw	1	C	MAG_28	24.43-24.70	-2.128 ppm	0.604	3.9757e-05	0.00386862	0.0138873	0.0299155	0.0540492	0.0888582	0.13802	0.207166	0.300204	0.412277	0.525742	0.614153	0.651885	0.622885	0.526918	0.384462	0.232673	0.108554	0.0331651	0.00418059	8.74069e-07
IVNDATcVR_2A_369	IVNDATcVR	2	190615_NJ_Taubert_13CT2A.raw	2	A	MAG_28	23.76-24.02	-6.134 ppm	0.781	6.92129e-09	9.40576e-08	3.56277e-07	4.26341e-06	5.93324e-05	0.000486093	0.00241172	0.00834494	0.0224902	0.0508439	0.101054	0.181278	0.296464	0.441319	0.592151	0.703279	0.717252	0.596583	0.365648	0.122997	0.00295437
IVNDATcVR_2B_370	IVNDATcVR	2	190615_NJ_Taubert_13CT2B.raw	2	B	MAG_28	24.09-24.39	6.837 ppm	0.769	3.66339e-05	1.26177e-05	1.72515e-06	6.94162e-06	8.25424e-05	0.000554587	0.00242049	0.0079716	0.021592	0.0503806	0.103835	0.191829	0.320077	0.481617	0.645342	0.751725	0.73229	0.559498	0.29849	0.0831681	0.00170422
IVNDATcVR_2C_371	IVNDATcVR	2	190615_NJ_Taubert_13CT2C.raw	2	C	MAG_28	23.49-23.71	-5.180 ppm	0.626	2.92125e-06	0.000168161	0.000506727	0.00143771	0.00492469	0.0159869	0.0441659	0.102509	0.201165	0.336942	0.48796	0.619725	0.697617	0.699053	0.620743	0.478906	0.307635	0.152922	0.0517412	0.00839916	1.99281e-05
IVNDATcVR_3A_372	IVNDATcVR	2	190615_NJ_Taubert_13CT3A.raw	3	A	MAG_28	23.20-23.47	-0.221 ppm	0.828	2.41967e-05	6.66631e-06	1.99223e-06	9.45749e-06	7.99098e-05	0.000441151	0.00167972	0.0049542	0.0122286	0.0265497	0.0524775	0.0967159	0.168432	0.277358	0.426601	0.598347	0.735703	0.741722	0.542236	0.209218	0.00534448
IVNDATcVR_3B_373	IVNDATcVR	2	190615_NJ_Taubert_13CT3B.raw	3	B	MAG_28	24.50-24.81	-3.082 ppm	0.871	5.8084e-09	8.94735e-09	3.55209e-08	3.91183e-07	4.78573e-06	3.84117e-05	0.000198847	0.000733686	0.00214134	0.00536996	0.0122871	0.0266722	0.055961	0.113473	0.218901	0.390092	0.614133	0.799414	0.766405	0.395781	0.0139479
IVNDATcVR_3C_374	IVNDATcVR	2	190615_NJ_Taubert_13CT3C.raw	3	C	MAG_28	23.62-23.91	9.698 ppm	0.83	1.45933e-07	5.36776e-07	2.15739e-06	1.18192e-05	7.41132e-05	0.000376582	0.00145284	0.0044591	0.0114137	0.025306	0.0502737	0.0922661	0.16004	0.264406	0.411157	0.584168	0.725551	0.740751	0.559996	0.229682	0.00566747
EVTGLNAVGK_1A_375	EVTGLNAVGK	2	190615_NJ_Taubert_13CT1A.raw	1	A	MAG_29	35.15-35.35	0.190 ppm	0.83	0.00852717	0.0257294	0.00903095	0.00197166	0.000506417	0.00110493	0.00560989	0.0167908	0.03117	0.0448395	0.0610649	0.0880688	0.136769	0.221981	0.358633	0.539437	0.698377	0.715007	0.508217	0.172053	0.00155956
EVTGLNAVGK_1B_376	EVTGLNAVGK	2	190615_NJ_Taubert_13CT1B.raw	1	B	MAG_29	34.21-34.51	-0.822 ppm	0.882	0.00132021	0.00803951	0.00690484	0.00579993	0.00517161	0.00348304	0.00167637	0.000723238	0.000440038	0.000547974	0.00124119	0.0037046	0.0119109	0.0371331	0.104669	0.254187	0.51	0.79162	0.835924	0.428199	0.0121498
EVTGLNAVGK_2B_377	EVTGLNAVGK	2	190615_NJ_Taubert_13CT2B.raw	2	B	MAG_29	34.71-34.98	0.000 ppm	0.886	0	3.04631e-21	3.32145e-14	3.98845e-10	1.66871e-07	9.3489e-06	0.000137586	0.000797636	0.00244516	0.00509683	0.00899533	0.0157823	0.0298436	0.0611725	0.129807	0.26688	0.494881	0.758192	0.832325	0.46211	0.0142217
EVTGLNAVGK_3A_378	EVTGLNAVGK	2	190615_NJ_Taubert_13CT3A.raw	3	A	MAG_29	33.96-34.27	0.000 ppm	0.886	0	9.615e-24	3.12083e-16	8.73472e-12	7.48645e-09	7.90634e-07	2.05959e-05	0.000197928	0.000916833	0.00252853	0.0051142	0.0095154	0.0194993	0.0453109	0.10901	0.246108	0.485268	0.770278	0.85172	0.464971	0.0129989
LDASLGQTSK_1A_379	LDASLGQTSK	2	190615_NJ_Taubert_13CT1A.raw	1	A	MAG_29	29.66-29.96	5.642 ppm	0.815	0.027977	0.0972334	0.0888608	0.0621185	0.0390134	0.024461	0.0216574	0.0365641	0.0758343	0.13234	0.189473	0.239887	0.284912	0.330768	0.388062	0.459442	0.516198	0.489568	0.32179	0.0887687	0
LDASLGQTSK_1B_380	LDASLGQTSK	2	190615_NJ_Taubert_13CT1B.raw	1	B	MAG_29	28.84-29.17	1.135 ppm	0.881	0.00171588	0.0137749	0.020877	0.0257966	0.0273192	0.0253243	0.0217027	0.018201	0.0155177	0.0139769	0.0142151	0.0177089	0.0281991	0.0552719	0.120477	0.259773	0.498086	0.76315	0.799017	0.394436	0.0098005
LDASLGQTSK_2A_381	LDASLGQTSK	2	190615_NJ_Taubert_13CT2A.raw	2	A	MAG_29	28.73-29.02	1.919 ppm	0.89	0.000160918	0.00227635	0.0053436	0.0079631	0.0091374	0.00933276	0.00960843	0.0107408	0.0129528	0.0161995	0.0207692	0.0277752	0.0401251	0.0654423	0.12154	0.240699	0.4549	0.726566	0.833779	0.46684	0.0113836
LDASLGQTSK_2B_382	LDASLGQTSK	2	190615_NJ_Taubert_13CT2B.raw	2	B	MAG_29	29.20-29.48	0.743 ppm	0.88	0.000901464	0.0117286	0.0208431	0.0279275	0.0322213	0.0343312	0.0362918	0.0394016	0.0436733	0.0488443	0.0555668	0.0662119	0.0856065	0.122227	0.190361	0.310735	0.495417	0.69243	0.716038	0.36976	0.00844657
LDASLGQTSK_3A_383	LDASLGQTSK	2	190615_NJ_Taubert_13CT3A.raw	3	A	MAG_29	28.37-28.61	-0.041 ppm	0.879	0.00128784	0.0102297	0.0123037	0.0122414	0.0104754	0.00825331	0.00692338	0.00681061	0.00795342	0.0106145	0.0154957	0.0243529	0.0415388	0.0772357	0.15256	0.299325	0.531802	0.77288	0.79214	0.390831	0.00789895
LDASLGQTSK_3B_384	LDASLGQTSK	2	190615_NJ_Taubert_13CT3B.raw	3	B	MAG_29	29.56-29.81	-0.041 ppm	0.899	5.53076e-05	0.00172507	0.00313192	0.00399728	0.00393367	0.00382763	0.00420733	0.00531171	0.00788544	0.0128932	0.0202883	0.0286544	0.0380031	0.054443	0.0947468	0.191896	0.38855	0.677094	0.857943	0.540752	0.016388
LDASLGQTSK_3C_385	LDASLGQTSK	2	190615_NJ_Taubert_13CT3C.raw	3	C	MAG_29	28.61-28.84	1.135 ppm	0.817	0.00874138	0.0325593	0.0327249	0.0283149	0.0226022	0.0203147	0.0268324	0.0461377	0.0764089	0.111941	0.151016	0.190702	0.2291	0.285047	0.390039	0.540652	0.660727	0.621083	0.348355	0.0573891	1.44313e-14
NYTAYDTLR_1B_386	NYTAYDTLR	2	190615_NJ_Taubert_13CT1B.raw	1	B	MAG_29	43.48-43.81	0.000 ppm	0.903	3.36224e-06	0.00227447	0.0027053	0.00227049	0.00266999	0.00374792	0.00522327	0.00665567	0.00755075	0.00810554	0.00946278	0.0134368	0.0229068	0.0434082	0.0871133	0.179352	0.357162	0.626974	0.826453	0.537931	0.0109761
NYTAYDTLR_2A_387	NYTAYDTLR	2	190615_NJ_Taubert_13CT2A.raw	2	A	MAG_29	43.32-43.67	0.000 ppm	0.912	7.62495e-07	0.000551021	0.000812033	0.000836158	0.000862573	0.000982697	0.00131844	0.00198504	0.0031416	0.00488322	0.0064804	0.00659208	0.00670402	0.0129713	0.0395076	0.11053	0.265826	0.554298	0.854816	0.631092	0.0125414
NYTAYDTLR_2C_388	NYTAYDTLR	2	190615_NJ_Taubert_13CT2C.raw	2	C	MAG_29	42.94-43.04	0.000 ppm	0.859	7.56606e-09	0.000913915	0.00307479	0.00201413	0.000592705	0.000117046	0.000143142	0.00101202	0.0042919	0.0107603	0.0250696	0.0667138	0.157862	0.273505	0.365637	0.445742	0.545012	0.624492	0.55014	0.225224	0
NYTAYDTLR_3B_389	NYTAYDTLR	2	190615_NJ_Taubert_13CT3B.raw	3	B	MAG_29	44.01-44.31	0.000 ppm	0.926	1.17631e-06	0.000358107	0.00016045	2.93573e-05	2.8689e-05	0.000123743	0.000358215	0.000699911	0.00110171	0.00148867	0.00179476	0.00215893	0.00304071	0.00587491	0.0162438	0.0529664	0.161773	0.414521	0.800761	0.780649	0.0240476
NYTAYDTLR_3C_390	NYTAYDTLR	2	190615_NJ_Taubert_13CT3C.raw	3	C	MAG_29	43.11-43.34	0.000 ppm	0.893	0.000178103	0.0827007	0.0327808	0.00435287	0.000399139	2.37422e-05	8.02327e-07	1.38258e-07	2.44514e-06	2.78619e-05	0.000119109	0.000229313	0.000454508	0.00297132	0.0255266	0.130631	0.37001	0.640768	0.74717	0.424532	0
GTGASLVGTYNLSK_1B_391	GTGASLVGTYNLSK	2	190615_NJ_Taubert_13CT1B.raw	1	B	MAG_29	52.79-53.11	-3.213 ppm	0.893	0.000501646	0.00247257	0.00670405	0.0200093	0.0282161	0.0247168	0.0173172	0.0105713	0.00563813	0.00277617	0.0016535	0.00205831	0.00550721	0.0172937	0.0499933	0.135216	0.333087	0.659415	0.832983	0.391206	0.00154068
GTGASLVGTYNLSK_2A_392	GTGASLVGTYNLSK	2	190615_NJ_Taubert_13CT2A.raw	2	A	MAG_29	52.66-52.93	2.194 ppm	0.903	4.0497e-05	0.000130118	9.61277e-05	0.000222455	0.000615866	0.00118192	0.00182339	0.00235139	0.00217643	0.00120881	0.000642	0.00125568	0.00476955	0.0148417	0.039357	0.102727	0.26601	0.594213	0.876568	0.495338	0.00256026
GTGASLVGTYNLSK_3B_393	GTGASLVGTYNLSK	2	190615_NJ_Taubert_13CT3B.raw	3	B	MAG_29	53.19-53.47	8.185 ppm	0.91	3.52173e-05	4.48534e-06	1.92211e-05	5.36449e-05	5.70232e-05	1.75159e-05	1.80595e-06	7.15156e-08	1.05845e-08	6.33409e-07	2.51993e-05	0.00035772	0.00193118	0.00423613	0.00548656	0.0159272	0.104898	0.451207	0.881129	0.572526	0.00489469
TTVYAGYEATK_1B_394	TTVYAGYEATK	2	190615_NJ_Taubert_13CT1B.raw	1	B	MAG_29	34.75-35.06	1.103 ppm	0.904	0.000235602	0.00287221	0.00323268	0.00381266	0.00486977	0.00563095	0.00580893	0.00598507	0.00639757	0.0068468	0.00749789	0.00918098	0.0137127	0.0255476	0.0561291	0.132581	0.304048	0.601184	0.846178	0.525471	0.0061614
TTVYAGYEATK_2B_395	TTVYAGYEATK	2	190615_NJ_Taubert_13CT2B.raw	2	B	MAG_29	35.35-35.59	0.000 ppm	0.906	0	3.3905e-65	1.90484e-47	5.03154e-37	1.47962e-29	9.28748e-24	4.35805e-19	2.98972e-15	4.51465e-12	1.96073e-09	2.93682e-07	1.72265e-05	0.000434977	0.00514036	0.031391	0.113822	0.288799	0.568334	0.80373	0.522506	0.00616736
TTVYAGYEATK_3A_396	TTVYAGYEATK	2	190615_NJ_Taubert_13CT3A.raw	3	A	MAG_29	34.72-34.86	0.000 ppm	0.892	0	2.00109e-76	2.53221e-56	1.22252e-44	2.50205e-36	7.50776e-30	1.4682e-24	3.9893e-20	2.34207e-16	3.93895e-13	2.2932e-10	5.25971e-08	5.18757e-06	0.000232958	0.00493781	0.0506797	0.25911	0.680637	0.890011	0.423329	0.00864817
TTVYAGYEATK_3B_397	TTVYAGYEATK	2	190615_NJ_Taubert_13CT3B.raw	3	B	MAG_29	35.50-35.63	0.000 ppm	0.923	2.74337e-07	1.05777e-05	1.83846e-07	1.1396e-09	3.65527e-12	6.58938e-15	7.05593e-18	5.15465e-17	1.10003e-13	6.85453e-11	1.47441e-08	1.2454e-06	4.54054e-05	0.00077391	0.0067556	0.0346178	0.126029	0.376402	0.824626	0.722894	0
QTGINSSDLNTTFWGLK_1B_398	QTGINSSDLNTTFWGLK	2	190615_NJ_Taubert_13CT1B.raw	1	B	MAG_29	83.09-83.46	0.000 ppm	0.898	4.61709e-06	0.00172865	0.00103268	0.00114993	0.00268179	0.00427794	0.00534931	0.00523687	0.00352734	0.00157111	0.000725638	0.000776729	0.00173109	0.00518559	0.0183039	0.0677508	0.223961	0.569854	0.846582	0.355011	0
QTGINSSDLNTTFWGLK_1C_399	QTGINSSDLNTTFWGLK	2	190615_NJ_Taubert_13CT1C.raw	1	C	MAG_29	81.98-82.25	0.000 ppm	0.852	4.95458e-06	0.00649102	0.0114585	0.0117706	0.0135288	0.0133462	0.0114549	0.011381	0.0132998	0.0162148	0.021006	0.0298399	0.0465427	0.0812977	0.157108	0.31148	0.557257	0.733375	0.497512	0.074739	0
QTGINSSDLNTTFWGLK_2A_400	QTGINSSDLNTTFWGLK	2	190615_NJ_Taubert_13CT2A.raw	2	A	MAG_29	82.91-83.16	0.000 ppm	0.902	3.34674e-07	8.95413e-06	2.0374e-06	5.03537e-05	0.000294641	0.000454528	0.000397671	0.000374144	0.000317663	0.000201592	0.000194885	0.000374018	0.000757796	0.00151727	0.00512437	0.0311026	0.164554	0.529452	0.87538	0.407351	0
QTGINSSDLNTTFWGLK_2C_401	QTGINSSDLNTTFWGLK	2	190615_NJ_Taubert_13CT2C.raw	2	C	MAG_29	81.56-81.85	0.000 ppm	0.916	3.01173e-09	0.000155996	0.000236637	0.000197615	9.52712e-05	7.02229e-05	9.89971e-05	0.000190068	0.000353916	0.000508623	0.000703706	0.00116541	0.00224135	0.00493415	0.0122735	0.0350219	0.116448	0.378457	0.832294	0.547881	0.000499219
QTGINSSDLNTTFWGLK_3B_402	QTGINSSDLNTTFWGLK	2	190615_NJ_Taubert_13CT3B.raw	3	B	MAG_29	83.26-83.45	0.000 ppm	0.909	1.26277e-10	9.48486e-06	5.5184e-07	5.82152e-08	2.67682e-06	1.73648e-05	5.62869e-05	0.000169767	0.000208639	0.000106884	9.59491e-05	0.000131191	0.000169833	0.000828733	0.00738733	0.044861	0.170989	0.472288	0.84634	0.46438	2.44671e-05
ASITGANYSGNAAVPAR_1A_410	ASITGANYSGNAAVPAR	2	190615_NJ_Taubert_13CT1A.raw	1	A	MAG_80	43.19-43.43	0.688 ppm	0.07	0.000282386	0.758727	0.640127	0.0922973	0.00602252	0.000267688	8.14842e-06	1.34496e-07	1.15241e-09	1.4553e-09	9.65465e-08	2.37882e-06	1.84731e-05	5.03215e-05	0.000100976	0.000400049	0.00114886	0.000811161	5.82811e-05	3.00121e-08	0
ASITGANYSGNAAVPAR_1B_411	ASITGANYSGNAAVPAR	2	190615_NJ_Taubert_13CT1B.raw	1	B	MAG_80	41.82-42.10	7.228 ppm	0.073	0.000172655	0.694029	0.68439	0.10252	0.00674181	0.000310208	9.8856e-06	3.06987e-07	7.26203e-08	6.01891e-08	2.53006e-08	3.42419e-09	1.2485e-10	1.00606e-12	1.31915e-15	8.69567e-19	2.27068e-16	1.09058e-13	2.88992e-11	3.12622e-09	0
ASITGANYSGNAAVPAR_1C_412	ASITGANYSGNAAVPAR	2	190615_NJ_Taubert_13CT1C.raw	1	C	MAG_80	41.95-42.24	2.785 ppm	0.071	0.000206913	0.721751	0.652006	0.0835162	0.00376555	0.000107094	2.80202e-06	6.79099e-08	7.80515e-09	1.39964e-08	1.69677e-08	8.90536e-09	4.66259e-09	3.68919e-09	1.71033e-09	2.65595e-10	8.54121e-12	1.96809e-14	3.26575e-19	3.74075e-29	0
ASITGANYSGNAAVPAR_2A_413	ASITGANYSGNAAVPAR	2	190615_NJ_Taubert_13CT2A.raw	2	A	MAG_80	41.62-41.90	0.000 ppm	0.088	7.11158e-05	0.478202	0.922854	0.39823	0.109099	0.0255719	0.00497805	0.000716535	6.6072e-05	3.94638e-06	4.17653e-07	1.67914e-07	5.26865e-08	7.45791e-09	7.52293e-10	8.30656e-11	1.39479e-10	1.23695e-09	1.28582e-09	8.39749e-12	0
ASITGANYSGNAAVPAR_2B_414	ASITGANYSGNAAVPAR	2	190615_NJ_Taubert_13CT2B.raw	2	B	MAG_80	42.87-43.21	0.000 ppm	0.086	9.06413e-05	0.508319	0.908782	0.374869	0.100299	0.0216315	0.00316745	0.000248664	8.64509e-06	1.14902e-07	5.11436e-10	6.55212e-13	1.97121e-16	1.03749e-20	6.12026e-26	1.99626e-32	1.08279e-40	1.00738e-51	9.58026e-68	7.17553e-96	0
ASITGANYSGNAAVPAR_2C_415	ASITGANYSGNAAVPAR	2	190615_NJ_Taubert_13CT2C.raw	2	C	MAG_80	41.04-41.34	0.000 ppm	0.087	4.98883e-05	0.464396	0.925139	0.332503	0.06818	0.0126801	0.00225809	0.000343159	4.54737e-05	7.45032e-06	1.79149e-06	4.71954e-07	8.33892e-08	5.44217e-09	1.22952e-10	8.37894e-10	4.69331e-08	7.1082e-07	1.42718e-06	4.17079e-08	0
ASITGANYSGNAAVPAR_3A_416	ASITGANYSGNAAVPAR	2	190615_NJ_Taubert_13CT3A.raw	3	A	MAG_80	42.72-43.05	3.772 ppm	0.083	0.000305932	0.563577	0.877813	0.309468	0.0738826	0.0202022	0.00819308	0.00380713	0.00114144	0.000154922	8.41376e-06	4.35782e-07	5.14917e-07	8.12177e-07	3.25844e-07	2.41126e-08	2.25699e-10	1.42609e-13	1.0783e-18	9.66162e-29	0
ASITGANYSGNAAVPAR_3B_417	ASITGANYSGNAAVPAR	2	190615_NJ_Taubert_13CT3B.raw	3	B	MAG_80	42.38-42.66	0.000 ppm	0.088	0.00010304	0.499508	0.921683	0.39805	0.103628	0.0201832	0.00292261	0.000384524	5.6208e-05	7.38281e-06	8.92296e-07	3.49041e-07	4.97682e-07	4.36659e-07	1.30651e-07	1.29284e-07	2.87903e-06	2.79758e-05	5.40959e-05	6.23578e-05	0
ASITGANYSGNAAVPAR_3C_418	ASITGANYSGNAAVPAR	2	190615_NJ_Taubert_13CT3C.raw	3	C	MAG_80	41.41-41.62	0.000 ppm	0.085	0.000107867	0.520954	0.891283	0.335558	0.0882524	0.0258269	0.00898291	0.00362269	0.00173567	0.00110094	0.00107777	0.00156521	0.00192768	0.00111237	0.000204876	8.99263e-06	1.44488e-06	2.33274e-05	7.9896e-05	4.59068e-06	0
QILGQVDIAR_1B_419	QILGQVDIAR	2	190615_NJ_Taubert_13CT1B.raw	1	B	MAG_80	54.26-54.53	0.000 ppm	0.094	9.34971e-05	0.404942	0.951083	0.407169	0.0702281	0.00665783	0.0004164	2.08552e-05	1.11857e-06	7.27443e-08	3.99763e-09	1.17391e-10	1.36148e-12	4.88818e-15	4.02847e-18	4.83175e-22	3.89383e-27	4.86839e-34	3.43777e-44	3.39517e-62	0
QILGQVDIAR_1C_420	QILGQVDIAR	2	190615_NJ_Taubert_13CT1C.raw	1	C	MAG_80	54.22-54.57	0.620 ppm	0.09	0.000184811	0.463518	0.932641	0.357634	0.0561716	0.00484547	0.000263709	9.44834e-06	2.14917e-07	2.83434e-09	1.91949e-11	5.77412e-14	6.44322e-17	2.0939e-20	1.39689e-24	1.11258e-29	4.25433e-36	1.40818e-44	8.55107e-57	4.28363e-78	0
QILGQVDIAR_2A_421	QILGQVDIAR	2	190615_NJ_Taubert_13CT2A.raw	2	A	MAG_80	54.03-54.41	2.236 ppm	0.103	0.000125655	0.338045	0.983429	0.614193	0.192009	0.0427271	0.00800672	0.00137553	0.000231814	4.27339e-05	1.01988e-05	3.29114e-06	1.1923e-06	4.1691e-07	1.28474e-07	2.45928e-08	1.50855e-09	1.18237e-11	2.15847e-15	5.06975e-23	0
QILGQVDIAR_2C_422	QILGQVDIAR	2	190615_NJ_Taubert_13CT2C.raw	2	C	MAG_80	53.73-54.01	2.056 ppm	0.109	4.78734e-05	0.261429	0.961115	0.68549	0.233098	0.0574071	0.0127887	0.00280837	0.000621224	0.000139631	3.18165e-05	6.92699e-06	1.31532e-06	3.81638e-07	6.10224e-07	1.27903e-06	9.85123e-07	1.54281e-07	1.68777e-09	4.08689e-14	0
QILGQVDIAR_3B_423	QILGQVDIAR	2	190615_NJ_Taubert_13CT3B.raw	3	B	MAG_80	54.69-54.97	1.338 ppm	0.103	0.000134008	0.351916	0.984113	0.625824	0.207584	0.05092	0.0109524	0.00223653	0.000442466	8.41855e-05	1.58426e-05	3.09903e-06	6.88633e-07	4.22058e-07	1.09941e-06	2.60363e-06	2.68962e-06	7.65191e-07	2.21751e-08	2.71733e-12	0
QILGQVDIAR_3C_424	QILGQVDIAR	2	190615_NJ_Taubert_13CT3C.raw	3	C	MAG_80	53.99-54.25	0.000 ppm	0.103	9.17502e-05	0.34335	0.981578	0.61371	0.198409	0.0527353	0.0158511	0.00588064	0.00231552	0.000829015	0.000262147	7.15598e-05	1.48607e-05	3.11235e-06	3.3944e-06	8.51774e-06	9.31618e-06	2.45114e-06	6.31405e-08	7.7183e-12	0
FGFLAPSSTNIQR_1B_425	FGFLAPSSTNIQR	2	190615_NJ_Taubert_13CT1B.raw	1	B	MAG_80	66.22-66.42	7.530 ppm	0.075	0.000349289	0.665687	0.738604	0.152361	0.0187831	0.00184945	0.000117321	7.00287e-06	3.46326e-06	5.05588e-06	3.1478e-06	5.91744e-07	2.98978e-08	3.45165e-10	6.90333e-13	1.49355e-16	1.52604e-21	1.49653e-28	3.7689e-39	2.20268e-58	0
FGFLAPSSTNIQR_1C_426	FGFLAPSSTNIQR	2	190615_NJ_Taubert_13CT1C.raw	1	C	MAG_80	66.06-66.26	5.445 ppm	0.072	0.000336946	0.705281	0.681061	0.107588	0.00849652	0.000609736	5.049e-05	1.20623e-05	1.18766e-05	1.44269e-05	1.51231e-05	1.37312e-05	8.10778e-06	1.96366e-06	1.29884e-07	1.51736e-09	1.6159e-12	4.57953e-17	2.14404e-24	2.25581e-38	0
FGFLAPSSTNIQR_2A_427	FGFLAPSSTNIQR	2	190615_NJ_Taubert_13CT2A.raw	2	A	MAG_80	65.95-66.20	0.000 ppm	0.088	5.64496e-05	0.477534	0.899987	0.415311	0.145895	0.0476907	0.0135325	0.00347234	0.000875985	0.000233212	6.57461e-05	1.6345e-05	2.66493e-06	4.03291e-07	5.46499e-07	1.56242e-06	1.58944e-06	2.99487e-07	3.3784e-09	5.9582e-14	0
FGFLAPSSTNIQR_2C_428	FGFLAPSSTNIQR	2	190615_NJ_Taubert_13CT2C.raw	2	C	MAG_80	65.40-65.66	6.279 ppm	0.088	9.13141e-05	0.450499	0.920276	0.341911	0.0860917	0.0242234	0.0068245	0.0017679	0.000438139	0.000102075	2.12779e-05	3.82181e-06	4.93963e-07	3.19574e-08	6.83255e-10	3.01164e-12	3.69467e-14	4.2021e-12	2.48757e-10	1.74273e-09	0
FGFLAPSSTNIQR_3B_429	FGFLAPSSTNIQR	2	190615_NJ_Taubert_13CT3B.raw	3	B	MAG_80	66.13-66.43	0.000 ppm	0.089	6.80057e-05	0.465751	0.907438	0.458685	0.17053	0.05437	0.0137636	0.00303136	0.000742356	0.000225889	7.123e-05	1.96003e-05	4.04667e-06	4.58864e-07	1.88685e-08	1.70408e-10	1.62045e-13	4.46325e-18	1.73796e-20	5.73934e-18	3.36746e-16
FGFLAPSSTNIQR_3C_430	FGFLAPSSTNIQR	2	190615_NJ_Taubert_13CT3C.raw	3	C	MAG_80	65.57-65.77	0.000 ppm	0.084	7.87899e-05	0.524205	0.881796	0.338812	0.102877	0.0351617	0.0128837	0.00543247	0.00262992	0.00118192	0.000395401	9.03994e-05	1.9035e-05	1.44225e-05	4.87194e-05	0.000135726	0.000146661	3.59436e-05	1.25739e-06	3.45041e-06	1.47372e-07
VTIPAPAEGATTVTVPAGVANANK_1B_431	VTIPAPAEGATTVTVPAGVANANK	2	190615_NJ_Taubert_13CT1B.raw	1	B	MAG_80	67.62-67.87	0.000 ppm	0.074	2.85099e-06	0.588147	0.628753	0.0404956	0.000423281	9.62154e-07	5.43992e-10	6.63438e-12	1.21891e-09	3.19496e-08	1.13258e-07	5.75417e-08	5.70048e-09	1.46544e-08	1.54334e-07	2.01289e-07	1.81144e-08	1.01048e-08	2.35065e-07	3.40151e-08	0
VTIPAPAEGATTVTVPAGVANANK_1C_432	VTIPAPAEGATTVTVPAGVANANK	2	190615_NJ_Taubert_13CT1C.raw	1	C	MAG_80	67.69-68.15	0.000 ppm	0.07	2.7257e-05	0.682831	0.551459	0.0331043	0.000452429	1.89724e-06	2.54559e-09	1.07528e-12	1.37433e-16	4.84326e-21	3.94073e-26	2.35086e-28	1.4855e-23	2.46605e-19	1.06153e-15	1.0958e-12	2.16763e-10	4.93033e-09	3.71261e-09	1.52192e-12	0
VTIPAPAEGATTVTVPAGVANANK_2A_433	VTIPAPAEGATTVTVPAGVANANK	2	190615_NJ_Taubert_13CT2A.raw	2	A	MAG_80	67.41-67.66	0.000 ppm	0.089	8.85638e-06	0.382874	0.912277	0.295974	0.0449364	0.00473845	0.000329239	1.33586e-05	7.74418e-07	3.30402e-07	1.20245e-07	8.05388e-09	7.11997e-11	6.36161e-14	3.72975e-18	6.89704e-24	1.10854e-31	1.30004e-42	3.9936e-59	4.62996e-89	0
VTIPAPAEGATTVTVPAGVANANK_2B_434	VTIPAPAEGATTVTVPAGVANANK	2	190615_NJ_Taubert_13CT2B.raw	2	B	MAG_80	70.65-70.72	0.000 ppm	0.087	5.6721e-06	0.409963	0.901417	0.252689	0.0279964	0.00180925	9.26084e-05	3.42259e-06	5.03247e-08	1.81412e-10	1.23064e-13	1.26881e-17	1.51413e-22	1.39612e-28	5.32521e-36	3.07978e-45	4.85184e-57	8.03429e-73	9.001e-96	4.2268e-136	0
VTIPAPAEGATTVTVPAGVANANK_2C_435	VTIPAPAEGATTVTVPAGVANANK	2	190615_NJ_Taubert_13CT2C.raw	2	C	MAG_80	67.08-67.41	0.000 ppm	0.096	2.14873e-06	0.261511	0.951175	0.401745	0.0821989	0.0121086	0.00112966	4.74425e-05	8.06324e-07	1.01345e-08	1.34347e-10	6.16551e-13	4.30604e-16	2.89056e-20	1.08818e-25	9.86916e-33	5.04127e-42	9.08281e-55	1.08705e-73	1.6133e-107	0
VTIPAPAEGATTVTVPAGVANANK_3B_436	VTIPAPAEGATTVTVPAGVANANK	2	190615_NJ_Taubert_13CT3B.raw	3	B	MAG_80	67.93-68.26	0.000 ppm	0.092	3.44688e-06	0.345665	0.930105	0.347501	0.0548691	0.0046552	0.000210748	8.14714e-06	7.91794e-07	5.55661e-08	8.3386e-10	1.95574e-12	5.7746e-16	1.54508e-20	2.2014e-26	6.97974e-34	1.09141e-43	4.77483e-57	8.86118e-77	6.5774e-112	0
VTIPAPAEGATTVTVPAGVANANK_3C_437	VTIPAPAEGATTVTVPAGVANANK	2	190615_NJ_Taubert_13CT3C.raw	3	C	MAG_80	67.29-67.60	0.000 ppm	0.094	2.00662e-07	0.289834	0.948608	0.329954	0.045724	0.00382709	0.000201535	1.56382e-05	4.81422e-06	1.23317e-06	7.24432e-08	6.65787e-10	7.66482e-13	8.16167e-17	4.91817e-22	7.41312e-29	6.7432e-38	2.4387e-50	7.35985e-69	4.866e-102	0
GALTGQLLGNDATTK_1A_438	GALTGQLLGNDATTK	2	190615_NJ_Taubert_13CT1A.raw	1	A	MAG_41	57.70-57.89	5.631 ppm	0.782	0.00152855	0.00246286	0.00139548	0.00090736	0.000623263	0.000444127	0.00054407	0.00122495	0.00344376	0.00997468	0.0277505	0.071964	0.16668	0.327982	0.531953	0.70072	0.72423	0.535623	0.232842	0.0355219	1.14928e-06
GALTGQLLGNDATTK_1B_439	GALTGQLLGNDATTK	2	190615_NJ_Taubert_13CT1B.raw	1	B	MAG_41	53.07-53.25	0.000 ppm	0.757	8.91521e-05	0.0218776	0.00535761	0.000452919	0.000235513	0.000398387	0.000469507	0.000558786	0.0012467	0.00489642	0.0207216	0.0715298	0.190848	0.397822	0.647508	0.798611	0.695995	0.382611	0.106499	0.00508639	0
GALTGQLLGNDATTK_1C_440	GALTGQLLGNDATTK	2	190615_NJ_Taubert_13CT1C.raw	1	C	MAG_41	53.06-53.39	-6.281 ppm	0.712	8.52082e-05	0.00312351	0.000750049	0.000311163	0.00118452	0.00294019	0.00481556	0.00872594	0.0206519	0.0517723	0.118051	0.238526	0.421198	0.627184	0.755431	0.701166	0.470776	0.205993	0.0449777	0.0019363	0
GALTGQLLGNDATTK_2A_441	GALTGQLLGNDATTK	2	190615_NJ_Taubert_13CT2A.raw	2	A	MAG_41	52.85-53.15	0.000 ppm	0.771	7.15372e-09	7.46158e-07	2.3443e-07	2.35744e-06	1.40997e-05	5.27017e-05	0.000145944	0.000406046	0.00161509	0.00749761	0.0279849	0.0793743	0.18376	0.358666	0.576859	0.735537	0.716255	0.494679	0.202599	0.027431	0
GALTGQLLGNDATTK_2C_442	GALTGQLLGNDATTK	2	190615_NJ_Taubert_13CT2C.raw	2	C	MAG_41	52.47-52.84	0.000 ppm	0.747	5.28411e-08	3.50532e-05	1.47116e-05	1.00396e-05	4.04367e-05	0.000109077	0.000256357	0.000895112	0.00369487	0.0136341	0.0426826	0.11405	0.256419	0.471893	0.691597	0.783059	0.651253	0.359175	0.107373	0.00936232	0
GALTGQLLGNDATTK_3B_443	GALTGQLLGNDATTK	2	190615_NJ_Taubert_13CT3B.raw	3	B	MAG_41	53.37-53.74	0.000 ppm	0.765	0	2.21446e-10	5.85227e-07	1.50357e-05	7.80394e-05	0.000157449	0.000234459	0.000409417	0.000829376	0.00254149	0.011614	0.0494186	0.153543	0.345267	0.580741	0.736741	0.691324	0.460761	0.208957	0.0372433	0
GALTGQLLGNDATTK_3C_444	GALTGQLLGNDATTK	2	190615_NJ_Taubert_13CT3C.raw	3	C	MAG_41	52.59-52.98	0.000 ppm	0.781	7.08976e-08	4.63368e-05	7.80218e-05	0.000117957	0.000271756	0.000533412	0.00087739	0.00108224	0.001102	0.00197928	0.00868452	0.0419501	0.142173	0.325959	0.542133	0.702927	0.723507	0.544016	0.243738	0.0355503	0
LSGVAPER_1A_445	LSGVAPER	2	190615_NJ_Taubert_13CT1A.raw	1	A	MAG_41	22.26-22.57	-0.084 ppm	0.763	8.56087e-05	0.00162831	0.00394652	0.00599722	0.0064077	0.00630522	0.00777362	0.0130423	0.0261523	0.0546764	0.110246	0.205706	0.346673	0.51931	0.68258	0.774605	0.737151	0.557329	0.302035	0.0884974	0.00232677
LSGVAPER_1B_446	LSGVAPER	2	190615_NJ_Taubert_13CT1B.raw	1	B	MAG_41	21.89-22.16	-1.289 ppm	0.73	0.00199345	0.0115272	0.0100562	0.00910315	0.00837916	0.00867716	0.0124952	0.0231141	0.0459862	0.0901562	0.167988	0.290582	0.457265	0.640704	0.778676	0.793858	0.649646	0.39885	0.159276	0.0274219	0.000141647
LSGVAPER_1C_447	LSGVAPER	2	190615_NJ_Taubert_13CT1C.raw	1	C	MAG_41	22.39-22.63	-0.807 ppm	0.675	0.000426066	0.00434452	0.00628738	0.00640641	0.00714633	0.0114077	0.0237977	0.0521503	0.107236	0.200019	0.335246	0.502031	0.666475	0.774741	0.774308	0.648793	0.439075	0.22453	0.0751532	0.0107282	2.16769e-05
LSGVAPER_2A_448	LSGVAPER	2	190615_NJ_Taubert_13CT2A.raw	2	A	MAG_41	21.67-21.92	1.845 ppm	0.757	5.24198e-06	3.03335e-05	0.000169359	0.000592279	0.00119292	0.00210639	0.0041893	0.00941669	0.0219795	0.0500242	0.106583	0.20622	0.355127	0.537568	0.70648	0.791241	0.734723	0.542553	0.291828	0.0854931	0.00175755
LSGVAPER_2B_449	LSGVAPER	2	190615_NJ_Taubert_13CT2B.raw	2	B	MAG_41	21.91-22.16	-1.771 ppm	0.715	0.000153927	0.000442238	0.000524976	0.000919244	0.00132691	0.00220147	0.00544533	0.0157435	0.0422147	0.0983119	0.198135	0.347398	0.531073	0.705704	0.806808	0.776885	0.605933	0.356613	0.138227	0.0254975	0.000203917
LSGVAPER_2C_450	LSGVAPER	2	190615_NJ_Taubert_13CT2C.raw	2	C	MAG_41	21.40-21.65	-4.183 ppm	0.719	1.18863e-05	0.000267196	0.000740331	0.0011266	0.00133363	0.00210021	0.00517508	0.0149172	0.0402896	0.0947078	0.191343	0.334939	0.512845	0.686667	0.794356	0.776578	0.618599	0.3781	0.159959	0.0347051	0.000316882
LSGVAPER_3A_451	LSGVAPER	2	190615_NJ_Taubert_13CT3A.raw	3	A	MAG_41	21.05-21.30	-1.048 ppm	0.714	0.000262153	0.000509925	0.000499431	0.000785512	0.0012389	0.00247377	0.00667027	0.0185529	0.0461293	0.101239	0.198026	0.344116	0.525171	0.695957	0.792096	0.762386	0.604719	0.375709	0.161441	0.032393	0.000188576
LSGVAPER_3B_452	LSGVAPER	2	190615_NJ_Taubert_13CT3B.raw	3	B	MAG_41	22.45-22.69	0.000 ppm	0.748	1.50863e-10	2.8418e-05	0.000525866	0.00193588	0.00345321	0.0048756	0.00766385	0.0151828	0.0342649	0.0755806	0.149751	0.261995	0.41023	0.581494	0.737454	0.803647	0.708768	0.472283	0.21425	0.0470764	0.000592297
LSGVAPER_3C_453	LSGVAPER	2	190615_NJ_Taubert_13CT3C.raw	3	C	MAG_41	21.83-22.06	0.000 ppm	0.748	6.9847e-07	0.000246721	0.000271299	0.000288102	0.000542259	0.00153561	0.00483114	0.0143795	0.0378253	0.0860961	0.169088	0.287996	0.430678	0.573964	0.686543	0.729642	0.668766	0.503593	0.284441	0.0888267	0.00163563
LKDPVGTWPAGTPILVTK_1B_454	LKDPVGTWPAGTPILVTK	3	190615_NJ_Taubert_13CT1B.raw	1	B	MAG_41	72.54-72.94	0.000 ppm	0.739	0	6.019e-66	4.37987e-44	1.70298e-31	6.84884e-23	1.16026e-16	4.74493e-12	1.26519e-08	4.16931e-06	0.000270558	0.00508948	0.0392442	0.163039	0.420269	0.70937	0.799652	0.549313	0.173046	0.0108477	4.15904e-06	0
LKDPVGTWPAGTPILVTK_1C_455	LKDPVGTWPAGTPILVTK	3	190615_NJ_Taubert_13CT1C.raw	1	C	MAG_41	72.45-72.93	0.000 ppm	0.703	0	6.25243e-41	1.56153e-25	6.53128e-17	1.89809e-11	7.60945e-08	1.86834e-05	0.000685028	0.00684457	0.0295528	0.0825868	0.192974	0.384784	0.61224	0.732492	0.621676	0.341325	0.0977139	0.00849858	1.95353e-05	0
LKDPVGTWPAGTPILVTK_2A_456	LKDPVGTWPAGTPILVTK	3	190615_NJ_Taubert_13CT2A.raw	2	A	MAG_41	72.72-73.11	0.000 ppm	0.752	0	8.09155e-47	9.06315e-30	4.72789e-20	1.01822e-13	2.02356e-09	1.65737e-06	0.000131419	0.00183616	0.00812027	0.0222431	0.0595292	0.156643	0.348052	0.585437	0.707127	0.595289	0.334332	0.108637	0.00771515	0
LKDPVGTWPAGTPILVTK_2C_457	LKDPVGTWPAGTPILVTK	3	190615_NJ_Taubert_13CT2C.raw	2	C	MAG_41	72.27-72.73	0.000 ppm	0.734	5.9056e-09	3.79747e-05	2.76509e-07	1.97825e-10	3.3762e-10	3.06645e-07	3.12649e-05	0.000754708	0.0056631	0.0181124	0.0426714	0.104884	0.24383	0.46087	0.664756	0.705479	0.510372	0.22109	0.0440473	0.00152118	0
LKDPVGTWPAGTPILVTK_3B_458	LKDPVGTWPAGTPILVTK	3	190615_NJ_Taubert_13CT3B.raw	3	B	MAG_41	72.76-73.06	0.000 ppm	0.749	3.91685e-05	0.00101906	1.73036e-06	4.89826e-10	4.99306e-13	4.37117e-09	3.29087e-06	0.000233654	0.00256178	0.0069292	0.0122273	0.0391655	0.138362	0.351706	0.629425	0.77524	0.58772	0.223738	0.0247223	6.38405e-05	0
LKDPVGTWPAGTPILVTK_3C_459	LKDPVGTWPAGTPILVTK	3	190615_NJ_Taubert_13CT3C.raw	3	C	MAG_41	72.06-72.44	0.000 ppm	0.764	3.44334e-05	0.00728316	0.00356685	0.000150344	7.9335e-07	4.37358e-07	0.00012605	0.00466302	0.0315403	0.0559462	0.0522569	0.0775299	0.174788	0.33954	0.504138	0.598008	0.55272	0.323906	0.0908308	0.00282952	0
QPSLPIPFVR_1B_460	QPSLPIPFVR	2	190615_NJ_Taubert_13CT1B.raw	1	B	MAG_41	78.87-79.41	1.834 ppm	0.722	0.00313962	0.00170171	0.000257106	0.00013672	0.000256508	0.00073853	0.00219513	0.00610575	0.0161144	0.0406057	0.0966714	0.211065	0.398725	0.620603	0.777919	0.761222	0.533294	0.226093	0.0397845	0.000837404	0
QPSLPIPFVR_1C_461	QPSLPIPFVR	2	190615_NJ_Taubert_13CT1C.raw	1	C	MAG_41	78.68-79.22	0.102 ppm	0.67	0.00038599	0.000298843	0.000392145	0.000668924	0.00116301	0.00304242	0.00928424	0.0260225	0.064515	0.141098	0.268631	0.439488	0.613277	0.722995	0.706904	0.552561	0.320734	0.120869	0.0217205	0.000604479	0
QPSLPIPFVR_2A_462	QPSLPIPFVR	2	190615_NJ_Taubert_13CT2A.raw	2	A	MAG_41	78.76-79.32	-2.149 ppm	0.744	5.16447e-06	1.71133e-05	1.40231e-05	2.13628e-05	0.00017313	0.000784859	0.00194478	0.00419552	0.0109201	0.0313263	0.081336	0.177948	0.328153	0.513562	0.676745	0.733559	0.621959	0.380405	0.147152	0.0234542	2.11251e-06
QPSLPIPFVR_2C_463	QPSLPIPFVR	2	190615_NJ_Taubert_13CT2C.raw	2	C	MAG_41	78.38-78.97	3.047 ppm	0.715	4.66893e-05	5.41853e-05	0.0001433	0.000511806	0.00167742	0.00535981	0.0123337	0.0202216	0.0316277	0.0596987	0.125159	0.247303	0.426821	0.621908	0.742715	0.704661	0.505684	0.249221	0.0683472	0.00555707	0
QPSLPIPFVR_3B_464	QPSLPIPFVR	2	190615_NJ_Taubert_13CT3B.raw	3	B	MAG_41	78.92-79.48	0.000 ppm	0.736	0	3.50405e-16	4.37719e-10	5.67069e-07	3.81679e-05	0.000466665	0.00170978	0.0028146	0.00421639	0.0114197	0.0415545	0.128636	0.302826	0.54739	0.767144	0.816696	0.62366	0.301936	0.0661393	0.00212049	0
QPSLPIPFVR_3C_465	QPSLPIPFVR	2	190615_NJ_Taubert_13CT3C.raw	3	C	MAG_41	78.44-79.01	2.008 ppm	0.742	4.7619e-05	2.90957e-05	1.19951e-05	9.14751e-07	2.47512e-08	1.70363e-07	1.6034e-05	0.000422485	0.00430871	0.0226036	0.0746408	0.177416	0.332315	0.516267	0.671393	0.720102	0.618167	0.397526	0.157427	0.019944	0
AAGVSGANVSTGYK_1A_466	AAGVSGANVSTGYK	2	190615_NJ_Taubert_13CT1A.raw	1	A	MAG_77	31.16-31.49	0.000 ppm	0.948	5.30284e-15	3.89353e-07	7.88052e-06	4.49964e-06	4.49578e-07	1.40493e-08	1.73219e-10	9.21683e-13	2.14451e-15	2.38632e-18	2.85452e-17	3.57731e-14	2.11637e-11	6.23889e-09	9.4786e-07	7.45453e-05	0.00295426	0.0553055	0.431334	0.985854	0.0270329
AAGVSGANVSTGYK_1B_467	AAGVSGANVSTGYK	2	190615_NJ_Taubert_13CT1B.raw	1	B	MAG_77	30.35-30.58	0.000 ppm	0.952	0	7.88018e-97	4.78535e-73	2.79968e-59	1.39997e-49	4.40228e-42	5.85745e-36	8.95321e-31	2.7981e-26	2.55376e-22	8.59499e-19	1.25132e-15	8.81509e-13	3.25076e-10	6.61117e-08	7.61419e-06	0.000493503	0.0169075	0.254194	0.956435	0.00846071
AAGVSGANVSTGYK_1C_468	AAGVSGANVSTGYK	2	190615_NJ_Taubert_13CT1C.raw	1	C	MAG_77	30.83-31.09	0.000 ppm	0.951	0	1.05653e-95	6.37902e-72	3.66358e-58	1.77693e-48	5.36965e-41	6.8243e-35	9.92193e-30	2.93574e-25	2.51828e-21	7.87573e-18	1.04774e-14	6.58643e-12	2.09733e-09	3.52321e-07	3.16532e-05	0.00149661	0.0351188	0.353642	0.996209	0.0325134
AAGVSGANVSTGYK_2A_469	AAGVSGANVSTGYK	2	190615_NJ_Taubert_13CT2A.raw	2	A	MAG_77	30.21-30.46	0.443 ppm	0.947	8.78691e-07	1.77423e-08	3.63929e-09	1.48099e-08	2.24334e-08	2.81537e-08	6.66317e-08	1.46203e-07	2.07635e-07	1.84735e-07	9.42609e-08	2.4514e-08	9.799e-09	1.94497e-07	7.84636e-06	0.000219488	0.00443427	0.0607305	0.441552	0.994541	0.0276787
AAGVSGANVSTGYK_2B_470	AAGVSGANVSTGYK	2	190615_NJ_Taubert_13CT2B.raw	2	B	MAG_77	30.74-31.03	-0.181 ppm	0.951	8.42259e-06	1.1013e-06	1.61269e-08	1.12272e-10	4.39017e-13	9.97572e-16	1.29728e-18	9.24846e-22	1.81665e-23	7.11774e-20	1.38371e-16	1.15559e-13	4.60595e-11	9.4446e-09	1.04883e-06	6.4978e-05	0.00225429	0.0421247	0.37083	0.999747	0.037488
AAGVSGANVSTGYK_2C_471	AAGVSGANVSTGYK	2	190615_NJ_Taubert_13CT2C.raw	2	C	MAG_77	29.66-29.97	0.000 ppm	0.95	5.92342e-12	6.478e-10	1.34117e-09	1.92606e-09	3.11888e-09	4.61708e-09	8.43485e-09	2.31254e-08	7.44451e-08	1.4938e-07	1.28433e-07	4.15068e-08	5.7612e-09	1.65874e-08	1.38762e-06	7.94938e-05	0.00258662	0.0458982	0.386922	0.999966	0.0355749
AAGVSGANVSTGYK_3A_472	AAGVSGANVSTGYK	2	190615_NJ_Taubert_13CT3A.raw	3	A	MAG_77	30.02-30.29	-0.649 ppm	0.947	0.000125427	2.06367e-05	3.82471e-07	2.06757e-08	6.4858e-08	2.81649e-07	6.29102e-07	8.25801e-07	6.82068e-07	3.65602e-07	1.38841e-07	4.92091e-08	3.06902e-08	1.04348e-07	3.12046e-06	0.000132224	0.00372304	0.059079	0.444019	0.993419	0.0258874
AAGVSGANVSTGYK_3B_473	AAGVSGANVSTGYK	2	190615_NJ_Taubert_13CT3B.raw	3	B	MAG_77	30.83-31.18	0.000 ppm	0.949	0	2.76499e-18	1.43293e-13	1.9059e-11	1.62661e-10	2.81755e-10	1.69353e-10	9.34318e-11	3.23253e-10	1.90398e-09	6.7833e-09	1.55549e-08	3.3223e-08	1.69764e-07	3.47649e-06	0.000115354	0.00311304	0.0512527	0.410141	0.998847	0.0322372
AAGVSGANVSTGYK_3C_474	AAGVSGANVSTGYK	2	190615_NJ_Taubert_13CT3C.raw	3	C	MAG_77	29.85-30.24	0.000 ppm	0.943	0	7.36819e-79	2.17642e-59	4.53987e-48	5.24261e-40	1.02366e-33	1.42772e-28	3.00161e-24	1.49923e-20	2.42705e-17	1.59854e-14	5.07687e-12	8.79083e-10	9.00634e-08	5.72026e-06	0.000228367	0.00559179	0.0775873	0.509345	0.976364	0.020096
LNSVSPNLDAK_1A_475	LNSVSPNLDAK	2	190615_NJ_Taubert_13CT1A.raw	1	A	MAG_77	37.04-37.50	-1.860 ppm	0.947	0.00349971	0.00717584	0.00321264	0.00111466	0.0011469	0.00209126	0.00365738	0.00586179	0.00886976	0.0120052	0.0131402	0.0120119	0.0123137	0.0181522	0.0313041	0.0491865	0.0754775	0.162881	0.496992	0.920975	0.0497957
LNSVSPNLDAK_1B_476	LNSVSPNLDAK	2	190615_NJ_Taubert_13CT1B.raw	1	B	MAG_77	36.13-36.43	-1.860 ppm	0.951	0.00276824	8.12765e-05	5.5712e-07	2.44345e-09	7.18777e-12	1.39293e-14	1.70714e-17	7.81257e-20	8.90357e-17	9.02323e-14	3.4868e-11	5.77235e-09	4.43953e-07	1.68134e-05	0.000329515	0.00356052	0.0237054	0.115842	0.459092	0.976317	0.0585979
LNSVSPNLDAK_1C_477	LNSVSPNLDAK	2	190615_NJ_Taubert_13CT1C.raw	1	C	MAG_77	36.56-36.82	0.000 ppm	0.95	0	1.89022e-61	2.05078e-45	5.87946e-36	3.73767e-29	7.35326e-24	1.37242e-19	4.42789e-16	3.55485e-13	8.98128e-11	8.33201e-09	3.13751e-07	5.12002e-06	3.85385e-05	0.000158468	0.000638881	0.00532227	0.05918	0.411421	0.999279	0.0493877
LNSVSPNLDAK_2A_478	LNSVSPNLDAK	2	190615_NJ_Taubert_13CT2A.raw	2	A	MAG_77	36.04-36.22	0.000 ppm	0.947	0	1.31799e-69	2.0269e-52	2.33756e-42	3.80651e-35	1.64363e-29	6.42432e-25	4.30909e-21	7.30675e-18	4.06884e-15	9.08609e-13	9.77848e-11	6.20967e-09	2.86118e-07	1.07016e-05	0.00031077	0.00621101	0.0754969	0.472061	0.995602	0.0400167
LNSVSPNLDAK_2B_479	LNSVSPNLDAK	2	190615_NJ_Taubert_13CT2B.raw	2	B	MAG_77	36.70-36.94	-2.032 ppm	0.951	1.02974e-05	2.1652e-06	6.92518e-08	3.45147e-08	1.83836e-07	6.85843e-07	2.0449e-06	4.74193e-06	8.92148e-06	1.40246e-05	1.76401e-05	1.6632e-05	1.17355e-05	8.67919e-06	2.09455e-05	0.000249875	0.00447995	0.0585324	0.410237	0.999803	0.0529023
LNSVSPNLDAK_2C_480	LNSVSPNLDAK	2	190615_NJ_Taubert_13CT2C.raw	2	C	MAG_77	35.35-35.62	0.000 ppm	0.95	3.573e-22	6.22421e-12	5.12549e-09	7.4747e-08	1.77759e-07	1.31704e-07	3.89477e-08	6.97024e-09	4.549e-09	1.35841e-08	3.67893e-08	7.51274e-08	1.25132e-07	3.81558e-07	6.86541e-06	0.000208132	0.00458415	0.0610907	0.421019	0.999984	0.0513395
LNSVSPNLDAK_3A_481	LNSVSPNLDAK	2	190615_NJ_Taubert_13CT3A.raw	3	A	MAG_77	35.94-36.19	-0.824 ppm	0.946	0.000123676	4.17994e-05	2.63761e-06	1.2776e-07	4.62915e-09	1.02843e-10	1.25687e-12	8.05072e-15	7.39949e-17	5.40607e-15	9.46812e-13	8.41151e-11	4.83924e-09	2.28157e-07	9.36453e-06	0.000296147	0.0062309	0.0774247	0.482902	0.993152	0.0376319
LNSVSPNLDAK_3B_482	LNSVSPNLDAK	2	190615_NJ_Taubert_13CT3B.raw	3	B	MAG_77	36.56-36.86	-6.521 ppm	0.948	6.35925e-09	2.50708e-10	4.84299e-09	8.32129e-08	2.25563e-07	1.79524e-07	6.02699e-08	2.38837e-08	4.52654e-08	9.94731e-08	1.0489e-07	5.47157e-08	3.25992e-08	2.26957e-07	7.89548e-06	0.000253484	0.00541004	0.0691701	0.452578	0.99815	0.0442842
LNSVSPNLDAK_3C_483	LNSVSPNLDAK	2	190615_NJ_Taubert_13CT3C.raw	3	C	MAG_77	35.60-35.89	0.000 ppm	0.943	1.13817e-13	1.81097e-08	1.21797e-07	1.89036e-07	1.56587e-07	6.65281e-08	1.32196e-08	1.23881e-09	1.20043e-10	4.80521e-10	5.22173e-09	2.73401e-08	8.71434e-08	5.84413e-07	1.57433e-05	0.000463614	0.00886222	0.0983581	0.544604	0.97703	0.0296187
SAALFGAPANSVLK_1B_484	SAALFGAPANSVLK	2	190615_NJ_Taubert_13CT1B.raw	1	B	MAG_77	66.31-66.68	0.000 ppm	0.953	0	1.3338e-115	5.31912e-87	1.93671e-70	8.61997e-59	8.12175e-50	1.61685e-42	2.31091e-36	4.86429e-31	2.36121e-26	3.53954e-22	1.99403e-18	4.82803e-15	5.49687e-12	3.10585e-09	8.87742e-07	0.000125568	0.00808425	0.192694	0.934994	0
SAALFGAPANSVLK_1C_485	SAALFGAPANSVLK	2	190615_NJ_Taubert_13CT1C.raw	1	C	MAG_77	66.24-66.67	0.000 ppm	0.951	0	1.4118e-110	3.64416e-83	2.80926e-67	4.39782e-56	1.95066e-47	2.20112e-40	2.00604e-34	2.8854e-29	9.91661e-25	1.0671e-20	4.3174e-17	7.44935e-14	5.96595e-11	2.33335e-08	4.53759e-06	0.000429584	0.0182826	0.288219	0.994648	0.0161728
SAALFGAPANSVLK_2A_486	SAALFGAPANSVLK	2	190615_NJ_Taubert_13CT2A.raw	2	A	MAG_77	66.10-66.54	0.000 ppm	0.947	9.88652e-17	3.85132e-08	1.43057e-06	5.0792e-06	7.597e-06	6.7024e-06	7.36628e-06	1.08209e-05	1.05858e-05	4.95663e-06	1.00574e-06	8.15679e-08	2.48973e-09	1.64048e-09	2.79113e-07	2.94671e-05	0.00154519	0.0385091	0.392324	0.99372	0.014725
SAALFGAPANSVLK_2C_487	SAALFGAPANSVLK	2	190615_NJ_Taubert_13CT2C.raw	2	C	MAG_77	65.60-66.06	0.000 ppm	0.95	0	6.21161e-28	3.78335e-19	2.20423e-14	1.58096e-11	8.80289e-10	9.563e-09	3.43155e-08	5.34522e-08	3.87614e-08	1.22716e-08	1.49721e-09	8.83351e-11	1.19544e-09	2.23504e-07	2.25459e-05	0.00118264	0.0309025	0.344498	0.999867	0.0191111
SAALFGAPANSVLK_3B_489	SAALFGAPANSVLK	2	190615_NJ_Taubert_13CT3B.raw	3	B	MAG_77	66.21-66.70	0.000 ppm	0.948	1.93091e-21	3.8964e-11	9.31057e-09	8.70719e-08	1.73361e-07	1.48075e-07	7.27644e-08	1.78908e-08	1.76697e-09	6.21394e-11	7.22931e-13	1.77747e-14	5.20513e-12	1.82095e-09	3.20333e-07	2.95317e-05	0.00144006	0.0353998	0.37127	0.997736	0.0170327
SAALFGAPANSVLK_3C_490	SAALFGAPANSVLK	2	190615_NJ_Taubert_13CT3C.raw	3	C	MAG_77	65.61-66.16	0.000 ppm	0.943	0	1.73993e-12	4.24834e-09	3.98998e-08	2.65841e-08	3.29308e-09	1.17465e-10	1.54709e-11	5.4931e-10	1.2483e-08	1.11624e-07	4.2372e-07	6.79726e-07	5.07129e-07	1.41025e-06	6.62353e-05	0.00269389	0.0548912	0.466729	0.971648	0.0102067
AISTLcADNDGVTGPDDLHTYVSSDVAAANEATDAIPGK_1B_491	AISTLcADNDGVTGPDDLHTYVSSDVAAANEATDAIPGK	3	190615_NJ_Taubert_13CT1B.raw	1	B	MAG_77	83.09-83.45	0.000 ppm	0.948	0	0	5.4313e-247	8.0908e-198	3.0233e-163	1.0589e-136	2.9178e-115	2.2756e-97	4.22625e-82	7.31631e-69	2.96946e-57	5.40298e-47	7.04154e-38	9.27077e-30	1.5793e-22	4.05667e-16	1.61045e-10	8.13573e-06	0.0274745	0.901449	0
AISTLcADNDGVTGPDDLHTYVSSDVAAANEATDAIPGK_1C_492	AISTLcADNDGVTGPDDLHTYVSSDVAAANEATDAIPGK	3	190615_NJ_Taubert_13CT1C.raw	1	C	MAG_77	82.94-83.28	-1.084 ppm	0.95	0.110064	0.00224255	2.09736e-08	1.49266e-14	7.01406e-21	2.59183e-14	1.12126e-09	6.55084e-07	1.69213e-05	7.53559e-05	7.95194e-05	2.12611e-05	5.64498e-06	1.7793e-07	1.29756e-10	4.96458e-15	4.40777e-10	1.27892e-05	0.0235033	0.606906	0
AISTLcADNDGVTGPDDLHTYVSSDVAAANEATDAIPGK_2A_493	AISTLcADNDGVTGPDDLHTYVSSDVAAANEATDAIPGK	3	190615_NJ_Taubert_13CT2A.raw	2	A	MAG_77	82.76-83.21	-2.838 ppm	0.947	2.27029e-07	8.04444e-10	2.07351e-15	3.43132e-22	8.96334e-30	4.46471e-38	4.1461e-47	6.30238e-57	1.31371e-64	2.74141e-53	1.72462e-43	5.51017e-35	1.32229e-27	2.98845e-21	6.8909e-16	1.675e-11	7.5759e-08	0.000199533	0.088762	0.98555	3.00404e-05
AISTLcADNDGVTGPDDLHTYVSSDVAAANEATDAIPGK_2C_494	AISTLcADNDGVTGPDDLHTYVSSDVAAANEATDAIPGK	3	190615_NJ_Taubert_13CT2C.raw	2	C	MAG_77	82.54-82.82	0.000 ppm	0.95	0	2.48571e-14	9.70517e-10	2.41273e-09	8.00714e-10	9.28631e-12	3.58933e-15	7.19362e-20	9.11251e-26	7.30518e-33	7.22488e-31	3.02444e-24	9.35577e-19	2.80201e-14	1.32675e-10	1.46883e-07	2.2078e-05	0.000510225	0.0661511	0.999099	0.000188638
AISTLcADNDGVTGPDDLHTYVSSDVAAANEATDAIPGK_3B_495	AISTLcADNDGVTGPDDLHTYVSSDVAAANEATDAIPGK	3	190615_NJ_Taubert_13CT3B.raw	3	B	MAG_77	83.28-83.59	0.000 ppm	0.948	1.13146e-09	1.56794e-08	9.73534e-11	2.90141e-15	4.11393e-21	5.77008e-28	1.01161e-35	2.24909e-44	4.86866e-53	2.93806e-43	1.41101e-34	3.97196e-27	9.15579e-21	2.09431e-15	5.09715e-11	1.22316e-07	2.28386e-05	0.000633957	0.0801167	0.994802	0.000125758
AISTLcADNDGVTGPDDLHTYVSSDVAAANEATDAIPGK_3C_496	AISTLcADNDGVTGPDDLHTYVSSDVAAANEATDAIPGK	3	190615_NJ_Taubert_13CT3C.raw	3	C	MAG_77	82.74-83.14	-7.947 ppm	0.943	9.57538e-09	1.1365e-08	1.25768e-12	2.77411e-18	5.38342e-25	1.43512e-32	5.83175e-41	6.81039e-46	1.88333e-36	1.12167e-28	2.47002e-22	2.7215e-17	1.68706e-13	5.58925e-11	7.72099e-10	3.49598e-10	1.80099e-07	0.000547473	0.141004	0.931539	6.59202e-05
AALTGQLLGGAPNATAK_1A_497	AALTGQLLGGAPNATAK	2	190615_NJ_Taubert_13CT1A.raw	1	A	MAG_105	57.80-58.01	-6.083 ppm	0.551	0.00179125	0.00755185	0.00209365	0.00199747	0.00465481	0.00711366	0.0175898	0.0644227	0.198195	0.438865	0.704748	0.831745	0.707213	0.41545	0.154269	0.0285292	0.00160831	1.11639e-05	1.38634e-09	8.11058e-18	0
AALTGQLLGGAPNATAK_2A_498	AALTGQLLGGAPNATAK	2	190615_NJ_Taubert_13CT2A.raw	2	A	MAG_105	56.26-56.57	0.000 ppm	0.797	0	8.75769e-11	1.14154e-07	1.27726e-06	1.54187e-05	0.000125333	0.000458594	0.00116819	0.00268774	0.00632968	0.0160137	0.0412918	0.101295	0.224845	0.429073	0.663635	0.771522	0.60134	0.255825	0.0340527	0
AALTGQLLGGAPNATAK_2C_499	AALTGQLLGGAPNATAK	2	190615_NJ_Taubert_13CT2C.raw	2	C	MAG_105	57.64-58.01	0.000 ppm	0.733	2.45414e-17	1.81477e-07	9.31231e-06	1.61839e-05	4.26621e-05	0.000134089	0.000238593	0.00038477	0.00119369	0.00484241	0.0161393	0.0501214	0.155509	0.421082	0.821763	0.912702	0.406595	0.039131	0.000212095	9.70557e-10	0
AALTGQLLGGAPNATAK_3B_500	AALTGQLLGGAPNATAK	2	190615_NJ_Taubert_13CT3B.raw	3	B	MAG_105	58.58-58.87	1.635 ppm	0.763	0.000675291	0.000582311	0.000624864	0.00027883	4.65678e-05	6.49379e-06	1.17589e-06	1.12668e-07	2.9812e-08	9.68503e-07	2.28956e-05	0.000335358	0.00496413	0.0576141	0.344766	0.820541	0.580346	0.0716653	0.000442465	2.20025e-09	0
AALTGQLLGGAPNATAK_3C_501	AALTGQLLGGAPNATAK	2	190615_NJ_Taubert_13CT3C.raw	3	C	MAG_105	56.00-56.11	0.000 ppm	0.786	0	5.23556e-16	1.53402e-09	1.90147e-06	8.93092e-05	0.000989412	0.005214	0.0157468	0.0320988	0.053979	0.083454	0.125514	0.201824	0.341608	0.509864	0.62065	0.643184	0.487317	0.18531	0.0141522	0
IPSLPETWVR_2A_502	IPSLPETWVR	2	190615_NJ_Taubert_13CT2A.raw	2	A	MAG_105	72.49-72.82	0.000 ppm	0.775	0	6.9251e-11	3.90075e-07	1.71368e-05	0.000202479	0.00163199	0.00780648	0.0226507	0.0473176	0.0823869	0.130441	0.196466	0.286552	0.40397	0.539557	0.650456	0.648062	0.468925	0.200161	0.0299022	1.39071e-05
IPSLPETWVR_3B_503	IPSLPETWVR	2	190615_NJ_Taubert_13CT3B.raw	3	B	MAG_105	72.85-73.13	0.000 ppm	0.792	0	7.95168e-13	6.36926e-08	1.17213e-05	0.000142637	0.000330127	0.000220495	6.04537e-05	2.70065e-05	9.73915e-05	0.000799651	0.00649179	0.0366126	0.139168	0.378769	0.712837	0.841504	0.627013	0.300887	0.0491867	0
IPSLPETWVR_3C_504	IPSLPETWVR	2	190615_NJ_Taubert_13CT3C.raw	3	C	MAG_105	72.18-72.53	0.000 ppm	0.761	0	1.06489e-10	6.45181e-07	2.45634e-05	0.000149019	0.000480718	0.00140137	0.00447004	0.0142643	0.0394847	0.0900854	0.172768	0.289336	0.439639	0.614445	0.738851	0.671151	0.416459	0.152019	0.015749	0
SDAGISDVEPR_2A_505	SDAGISDVEPR	2	190615_NJ_Taubert_13CT2A.raw	2	A	MAG_105	35.31-35.62	0.000 ppm	0.796	0	8.46564e-13	3.00508e-08	5.62388e-06	8.69239e-05	0.000316958	0.000516094	0.000780228	0.00195745	0.00653289	0.0208421	0.0584612	0.142039	0.294784	0.514295	0.736429	0.828449	0.674672	0.334106	0.0593657	0
SDAGISDVEPR_3A_506	SDAGISDVEPR	2	190615_NJ_Taubert_13CT3A.raw	3	A	MAG_105	35.44-35.95	4.201 ppm	0.84	1.63733e-09	8.10495e-09	2.08529e-08	1.0986e-07	5.37001e-07	2.09214e-06	9.2338e-06	4.9863e-05	0.00026373	0.00118778	0.00452322	0.0150624	0.0446426	0.116928	0.26465	0.500822	0.75573	0.842926	0.600121	0.183134	0.00148283
SDAGISDVEPR_3C_507	SDAGISDVEPR	2	190615_NJ_Taubert_13CT3C.raw	3	C	MAG_105	35.04-35.30	0.000 ppm	0.78	0	1.19902e-11	2.72055e-07	2.87931e-05	0.000221798	0.000378836	0.000436975	0.00121266	0.00509721	0.0178666	0.0512482	0.122667	0.242158	0.403113	0.588753	0.747576	0.766441	0.562766	0.237375	0.0299222	0
DGSLFGAAANSVIK_1A_508	DGSLFGAAANSVIK	2	190615_NJ_Taubert_13CT1A.raw	1	A	MAG_105	75.16-75.32	0.000 ppm	0.658	1.49185e-05	0.00385548	0.00285361	0.00312442	0.00292599	0.000766819	7.85674e-05	8.61564e-05	0.00141066	0.0146984	0.0884708	0.309539	0.626524	0.796182	0.718451	0.479926	0.218776	0.0537721	0.00361873	6.71315e-06	0
DGSLFGAAANSVIK_2A_509	DGSLFGAAANSVIK	2	190615_NJ_Taubert_13CT2A.raw	2	A	MAG_105	75.71-75.90	0.000 ppm	0.797	0	6.53827e-12	8.1755e-07	0.000133271	0.000996513	0.00143877	0.000936306	0.000512101	0.000435096	0.000509518	0.00122504	0.00831005	0.0472637	0.158455	0.358544	0.598379	0.704928	0.591406	0.340948	0.0589571	0
AGGDLGYR_2A_510	AGGDLGYR	2	190615_NJ_Taubert_13CT2A.raw	2	A	MAG_105	22.99-23.29	0.000 ppm	0.843	0	5.53671e-16	4.62906e-11	2.76979e-08	1.65704e-06	2.74996e-05	0.00020907	0.000967963	0.00327103	0.00910933	0.0224971	0.0509363	0.106609	0.205527	0.360724	0.564182	0.759788	0.831764	0.659252	0.276886	0.00951645
AGGDLGYR_3A_511	AGGDLGYR	2	190615_NJ_Taubert_13CT3A.raw	3	A	MAG_105	22.50-22.75	1.150 ppm	0.872	7.33722e-08	8.78655e-09	1.40488e-09	4.89563e-08	1.13319e-06	1.09724e-05	6.21486e-05	0.000256584	0.00088335	0.00271512	0.0076534	0.0199611	0.0482724	0.107871	0.220338	0.4032	0.640336	0.837284	0.806157	0.413561	0.0168691
AGGDLGYR_3C_512	AGGDLGYR	2	190615_NJ_Taubert_13CT3C.raw	3	C	MAG_105	23.11-23.39	0.000 ppm	0.821	0	7.2098e-20	1.30628e-13	7.22145e-10	2.27799e-07	1.29278e-05	0.00023449	0.00190592	0.00872312	0.0267054	0.0624712	0.122589	0.21304	0.336702	0.489247	0.65012	0.765923	0.747762	0.530251	0.19531	0.00630555
AGIGAPGNAGVAGAIR_1B_513	AGIGAPGNAGVAGAIR	2	190615_NJ_Taubert_13CT1B.raw	1	B	MAG_32	47.62-47.87	2.847 ppm	0.259	0.00218916	0.0295344	0.135495	0.358802	0.634683	0.788289	0.716149	0.486082	0.240217	0.0816313	0.0178236	0.00229783	0.000154211	4.41818e-06	3.99801e-08	7.27287e-11	1.29318e-14	6.05646e-20	4.07242e-28	3.74742e-43	0
AGIGAPGNAGVAGAIR_1C_514	AGIGAPGNAGVAGAIR	2	190615_NJ_Taubert_13CT1C.raw	1	C	MAG_32	47.76-47.95	0.000 ppm	0.194	5.00558e-06	0.0902451	0.421592	0.586991	0.609414	0.519347	0.363267	0.22959	0.153844	0.111972	0.0702749	0.0290564	0.00695282	0.00113221	0.000205233	3.07049e-05	1.18227e-06	3.57184e-09	1.14895e-13	8.07806e-23	0
AGIGAPGNAGVAGAIR_2A_515	AGIGAPGNAGVAGAIR	2	190615_NJ_Taubert_13CT2A.raw	2	A	MAG_32	47.50-47.78	-4.250 ppm	0.524	0.000306312	0.00157741	0.00181903	0.00279382	0.0070708	0.0185417	0.0588473	0.170162	0.370349	0.611178	0.781341	0.775982	0.605566	0.378686	0.190111	0.0714028	0.0151507	0.000933355	4.25809e-06	2.81876e-11	0
AGIGAPGNAGVAGAIR_2B_516	AGIGAPGNAGVAGAIR	2	190615_NJ_Taubert_13CT2B.raw	2	B	MAG_32	45.98-46.29	-9.129 ppm	0.302	0.000567825	0.0209631	0.0808059	0.192109	0.405572	0.695305	0.860399	0.700781	0.337492	0.0851847	0.00994875	0.00047117	7.73673e-06	3.57003e-08	3.40175e-11	4.12127e-15	2.7838e-20	2.20037e-27	5.98881e-38	7.06187e-57	0
AGIGAPGNAGVAGAIR_2C_517	AGIGAPGNAGVAGAIR	2	190615_NJ_Taubert_13CT2C.raw	2	C	MAG_32	47.09-47.37	0.000 ppm	0.528	8.42257e-10	0.000120757	0.00132185	0.00685475	0.0221032	0.0543142	0.115675	0.222525	0.388267	0.593379	0.751452	0.760201	0.605942	0.375161	0.175102	0.057117	0.0103013	0.000588314	3.45395e-06	8.27655e-11	0
AGIGAPGNAGVAGAIR_3B_518	AGIGAPGNAGVAGAIR	2	190615_NJ_Taubert_13CT3B.raw	3	B	MAG_32	48.06-48.37	0.000 ppm	0.601	1.98583e-11	1.95442e-06	1.27091e-05	2.24962e-05	0.000130658	0.00145178	0.010871	0.0475471	0.136789	0.293113	0.499744	0.689627	0.770882	0.694934	0.491661	0.25231	0.0828509	0.0170779	0.00234511	3.87138e-05	0
AGIGAPGNAGVAGAIR_3C_519	AGIGAPGNAGVAGAIR	2	190615_NJ_Taubert_13CT3C.raw	3	C	MAG_32	47.24-47.53	0.000 ppm	0.637	6.93591e-14	2.76836e-06	7.31609e-05	0.000251835	0.000732849	0.00261726	0.00943978	0.0310928	0.0872188	0.198011	0.365268	0.559445	0.7139	0.748627	0.630846	0.406665	0.181011	0.0481062	0.00574397	7.90166e-05	0
LSAQPSSAATGAALAR_1A_520	LSAQPSSAATGAALAR	2	190615_NJ_Taubert_13CT1A.raw	1	A	MAG_32	41.69-41.89	0.000 ppm	0.173	0.00022536	0.107126	0.423555	0.763355	0.745138	0.486354	0.241689	0.0820617	0.0153888	0.00137328	7.25929e-05	2.88393e-05	6.94187e-05	7.06092e-05	1.97073e-05	1.16578e-06	9.17238e-09	3.75192e-12	8.81399e-18	9.08877e-29	0
LSAQPSSAATGAALAR_1B_521	LSAQPSSAATGAALAR	2	190615_NJ_Taubert_13CT1B.raw	1	B	MAG_32	40.36-40.66	8.685 ppm	0.235	2.80291e-05	0.00456731	0.101065	0.38005	0.653407	0.717108	0.423906	0.106749	0.0103404	0.000368137	4.55481e-06	1.77865e-08	1.87346e-11	4.16428e-15	1.3327e-19	3.32362e-25	2.26309e-32	5.76942e-42	6.21623e-56	1.67379e-80	0
LSAQPSSAATGAALAR_1C_522	LSAQPSSAATGAALAR	2	190615_NJ_Taubert_13CT1C.raw	1	C	MAG_32	40.61-40.94	0.130 ppm	0.162	0.00223513	0.170872	0.556304	0.78013	0.664783	0.389138	0.13425	0.0219961	0.00149802	4.93339e-05	1.74542e-05	7.86277e-05	0.000154771	9.43744e-05	1.51766e-05	4.78819e-07	1.7169e-09	2.39917e-13	1.12731e-19	6.75559e-32	0
LSAQPSSAATGAALAR_2A_523	LSAQPSSAATGAALAR	2	190615_NJ_Taubert_13CT2A.raw	2	A	MAG_32	40.21-40.49	-2.857 ppm	0.519	5.8509e-05	7.36672e-05	0.000613454	0.00143965	0.00379323	0.0197246	0.076684	0.199522	0.39171	0.609298	0.749625	0.731443	0.569272	0.343386	0.153787	0.0547559	0.0188285	0.00547704	0.000940365	0.000116271	0
LSAQPSSAATGAALAR_2B_524	LSAQPSSAATGAALAR	2	190615_NJ_Taubert_13CT2B.raw	2	B	MAG_32	41.25-41.61	1.488 ppm	0.459	0.0003008	0.00021949	0.000109352	0.00071753	0.00783525	0.0515767	0.190075	0.432994	0.687977	0.820737	0.755022	0.533595	0.278324	0.099794	0.0229651	0.00328859	0.000323053	3.37161e-05	6.73214e-06	2.78642e-07	0
LSAQPSSAATGAALAR_2C_525	LSAQPSSAATGAALAR	2	190615_NJ_Taubert_13CT2C.raw	2	C	MAG_32	39.62-39.93	2.846 ppm	0.534	8.63684e-05	4.3996e-05	0.00039531	0.00256827	0.0018015	0.000296149	0.00034054	0.00866537	0.0900162	0.357561	0.691349	0.760338	0.501425	0.207693	0.0592793	0.0110201	0.000968277	3.0425e-05	1.45446e-07	1.00441e-12	0
LSAQPSSAATGAALAR_3A_526	LSAQPSSAATGAALAR	2	190615_NJ_Taubert_13CT3A.raw	3	A	MAG_32	41.02-41.34	-5.573 ppm	0.507	6.58165e-05	0.000148419	0.000267867	0.00133482	0.00764717	0.03472	0.11303	0.264724	0.468119	0.654559	0.744144	0.691264	0.522032	0.317624	0.152489	0.0549926	0.0138632	0.00211486	0.000111598	8.9315e-07	0
LSAQPSSAATGAALAR_3B_527	LSAQPSSAATGAALAR	2	190615_NJ_Taubert_13CT3B.raw	3	B	MAG_32	40.98-41.22	0.000 ppm	0.591	0	1.76094e-12	8.12103e-08	1.45304e-05	0.000373525	0.00389848	0.0210379	0.070328	0.171624	0.332798	0.527182	0.688165	0.735551	0.634595	0.439727	0.237922	0.0867086	0.0147461	0.000546325	6.0603e-07	0
LSAQPSSAATGAALAR_3C_528	LSAQPSSAATGAALAR	2	190615_NJ_Taubert_13CT3C.raw	3	C	MAG_32	40.00-40.28	0.000 ppm	0.619	1.8873e-14	7.98332e-07	3.69367e-05	0.000203303	0.00109748	0.00505939	0.0161852	0.041417	0.0980055	0.215509	0.405876	0.61702	0.750279	0.731165	0.558717	0.319631	0.124451	0.0258016	0.00145697	3.97918e-06	0
ITAINPGVSLPALAIAPAYR_1B_529	ITAINPGVSLPALAIAPAYR	2	190615_NJ_Taubert_13CT1B.raw	1	B	MAG_32	94.45-94.82	0.000 ppm	0.241	1.90936e-05	0.0165671	0.130361	0.334123	0.569451	0.652388	0.476581	0.225385	0.0792413	0.0284739	0.0251937	0.0494599	0.06404	0.0390552	0.0117501	0.00176428	7.82261e-05	2.50726e-05	0.000338056	3.0161e-05	0
ITAINPGVSLPALAIAPAYR_2A_531	ITAINPGVSLPALAIAPAYR	2	190615_NJ_Taubert_13CT2A.raw	2	A	MAG_32	94.42-94.64	0.000 ppm	0.525	0	3.52437e-36	2.4893e-21	3.67932e-13	3.95305e-08	5.74769e-05	0.00483664	0.0601414	0.237723	0.514352	0.737131	0.740649	0.537671	0.253224	0.0573218	0.00364505	2.96389e-05	8.60908e-09	5.36148e-15	8.86166e-28	0
ITAINPGVSLPALAIAPAYR_2C_532	ITAINPGVSLPALAIAPAYR	2	190615_NJ_Taubert_13CT2C.raw	2	C	MAG_32	94.19-94.52	0.000 ppm	0.524	1.42881e-09	0.000339321	0.00289928	0.0104703	0.0259785	0.0494588	0.087572	0.162986	0.30613	0.512792	0.680542	0.676226	0.488572	0.238805	0.0673727	0.00780112	0.000192086	2.88832e-07	1.86519e-12	1.67484e-23	0
ITAINPGVSLPALAIAPAYR_3B_533	ITAINPGVSLPALAIAPAYR	2	190615_NJ_Taubert_13CT3B.raw	3	B	MAG_32	94.55-94.97	0.000 ppm	0.609	0	2.26827e-23	2.75984e-13	2.41091e-08	1.20659e-05	0.000677506	0.011339	0.0541609	0.116343	0.21078	0.371189	0.564806	0.68013	0.619664	0.407864	0.17324	0.0369641	0.00219947	6.69329e-06	4.56213e-12	0
ITAINPGVSLPALAIAPAYR_3C_534	ITAINPGVSLPALAIAPAYR	2	190615_NJ_Taubert_13CT3C.raw	3	C	MAG_32	94.23-94.55	0.000 ppm	0.636	1.77989e-10	0.000121076	0.000265501	0.000811147	0.00320059	0.00703095	0.0121997	0.0303563	0.0722101	0.146916	0.274326	0.458522	0.635941	0.679372	0.523077	0.272396	0.0942951	0.0249553	0.00299295	3.55743e-06	0
DRDGHAVAVDFGAGGHK_1B_535	DRDGHAVAVDFGAGGHK	4	190615_NJ_Taubert_13CT1B.raw	1	B	MAG_23	27.70-28.04	0.000 ppm	0.73	0	2.46568e-12	1.30245e-06	0.000327024	0.00218585	0.00176235	0.00103764	0.00397085	0.0202066	0.066266	0.145697	0.243803	0.351787	0.460763	0.537736	0.544782	0.469481	0.330373	0.164915	0.0384746	0
DRDGHAVAVDFGAGGHK_1C_536	DRDGHAVAVDFGAGGHK	4	190615_NJ_Taubert_13CT1C.raw	1	C	MAG_23	28.99-29.11	-0.722 ppm	0.871	0.00268197	0.00118088	0.00162006	0.000771193	0.000251368	0.000652263	0.00297903	0.0113263	0.0296706	0.0549271	0.079167	0.0987679	0.118839	0.150572	0.20881	0.30663	0.450097	0.602918	0.561013	0.170313	0
DRDGHAVAVDFGAGGHK_2A_537	DRDGHAVAVDFGAGGHK	4	190615_NJ_Taubert_13CT2A.raw	2	A	MAG_23	29.50-29.94	0.000 ppm	0.925	0	8.5701e-101	3.32272e-73	2.33924e-57	2.91598e-46	9.71973e-38	7.53318e-31	4.02748e-25	2.74091e-20	3.46711e-16	1.0443e-12	8.83616e-10	2.34346e-07	2.09826e-05	0.000678225	0.00887498	0.0595047	0.270037	0.783816	0.722375	0.00244891
DRDGHAVAVDFGAGGHK_2C_538	DRDGHAVAVDFGAGGHK	4	190615_NJ_Taubert_13CT2C.raw	2	C	MAG_23	28.00-28.44	0.000 ppm	0.924	0	1.18392e-94	2.62075e-68	3.54697e-53	1.43539e-42	2.02691e-34	7.5299e-28	2.02961e-22	7.10211e-18	4.65674e-14	7.29994e-11	3.22614e-08	4.49732e-06	0.000214669	0.00381316	0.0289566	0.119842	0.349176	0.739189	0.669819	0
DRDGHAVAVDFGAGGHK_3B_539	DRDGHAVAVDFGAGGHK	4	190615_NJ_Taubert_13CT3B.raw	3	B	MAG_23	28.89-29.30	0.000 ppm	0.935	0	1.64481e-44	1.23513e-29	6.00091e-21	4.17906e-15	5.41277e-11	4.55624e-08	5.07776e-06	0.000118316	0.000814902	0.00231509	0.00392412	0.00548025	0.00730898	0.00995827	0.0160124	0.0394966	0.159722	0.627093	0.852979	0.00404543
DRDGHAVAVDFGAGGHK_3C_540	DRDGHAVAVDFGAGGHK	4	190615_NJ_Taubert_13CT3C.raw	3	C	MAG_23	27.24-27.59	0.000 ppm	0.935	0	4.38021e-12	2.31945e-06	0.000584642	0.0039012	0.00277014	0.000382976	1.36537e-05	1.41152e-07	4.30644e-10	6.37546e-13	4.77305e-11	1.90844e-08	2.597e-06	0.00012679	0.00243928	0.0231769	0.148571	0.616234	0.837559	0.00262815
YASGAWDDATR_1A_541	YASGAWDDATR	2	190615_NJ_Taubert_13CT1A.raw	1	A	MAG_23	39.79-39.92	0.000 ppm	0.87	4.78656e-07	0.00431777	0.0123852	0.00981821	0.00642161	0.00638122	0.00992454	0.0187261	0.0366985	0.0688989	0.116652	0.171579	0.220821	0.259418	0.291348	0.329342	0.387794	0.448007	0.428634	0.246088	0.0186964
YASGAWDDATR_1B_542	YASGAWDDATR	2	190615_NJ_Taubert_13CT1B.raw	1	B	MAG_23	38.69-38.90	0.000 ppm	0.671	1.25382e-07	0.0024615	0.0237891	0.0660232	0.109274	0.13495	0.140215	0.136923	0.140609	0.165877	0.224848	0.317209	0.41849	0.485037	0.477657	0.394201	0.274158	0.160938	0.0784839	0.0323732	0.00655125
YASGAWDDATR_1C_543	YASGAWDDATR	2	190615_NJ_Taubert_13CT1C.raw	1	C	MAG_23	39.01-39.23	0.000 ppm	0.86	2.18468e-07	0.00103337	0.0025066	0.00190351	0.00203934	0.00418282	0.00956864	0.0200856	0.039655	0.0748681	0.128704	0.19013	0.240277	0.273642	0.300547	0.33391	0.3786	0.413602	0.384315	0.235366	0.0207651
YASGAWDDATR_2A_544	YASGAWDDATR	2	190615_NJ_Taubert_13CT2A.raw	2	A	MAG_23	38.38-38.63	0.000 ppm	0.929	1.2618e-09	7.37603e-06	6.14545e-06	8.25588e-07	5.86947e-08	3.35809e-08	3.48865e-07	3.38775e-06	2.87637e-05	0.000188411	0.000825031	0.0024438	0.00538716	0.0101042	0.0188642	0.0409636	0.11077	0.326811	0.760533	0.789316	0.0209983
YASGAWDDATR_2B_545	YASGAWDDATR	2	190615_NJ_Taubert_13CT2B.raw	2	B	MAG_23	39.32-39.47	0.000 ppm	0.921	4.54696e-10	3.74367e-06	6.02353e-05	0.000235764	0.000581275	0.00101118	0.0014628	0.0021128	0.00327857	0.0053272	0.00860343	0.0134483	0.0204677	0.0311325	0.0495534	0.0888264	0.188995	0.43676	0.81599	0.703164	0.0156622
YASGAWDDATR_2C_546	YASGAWDDATR	2	190615_NJ_Taubert_13CT2C.raw	2	C	MAG_23	37.78-38.08	0.000 ppm	0.928	6.47965e-12	5.08014e-07	7.72759e-07	1.51628e-07	1.2085e-08	3.24657e-08	9.94678e-07	1.37946e-05	9.86475e-05	0.000436262	0.00134343	0.00317048	0.00634874	0.0120519	0.0240705	0.0542976	0.137377	0.348396	0.705057	0.713302	0.0293361
YASGAWDDATR_3A_547	YASGAWDDATR	2	190615_NJ_Taubert_13CT3A.raw	3	A	MAG_23	40.18-40.44	0.000 ppm	0.926	1.67644e-14	5.47793e-09	2.37714e-08	1.0245e-08	5.04566e-08	3.91849e-06	8.60352e-05	0.000575129	0.00153284	0.00223166	0.00273583	0.00397326	0.0067424	0.0122011	0.0239928	0.0533991	0.136036	0.364962	0.784235	0.758791	0.0209833
YASGAWDDATR_3B_548	YASGAWDDATR	2	190615_NJ_Taubert_13CT3B.raw	3	B	MAG_23	39.17-39.53	0.000 ppm	0.936	1.17907e-12	6.45161e-08	4.59734e-08	3.74379e-09	1.14602e-10	2.65315e-10	1.91607e-08	7.5209e-07	1.58241e-05	0.000173893	0.00103155	0.0036225	0.00847861	0.0150252	0.023364	0.0390891	0.087093	0.254466	0.679026	0.855015	0.0282073
YASGAWDDATR_3C_549	YASGAWDDATR	2	190615_NJ_Taubert_13CT3C.raw	3	C	MAG_23	38.15-38.36	0.000 ppm	0.933	2.3424e-11	8.03023e-07	3.08059e-07	1.48632e-08	5.74908e-10	1.32206e-08	4.71178e-07	5.82209e-06	3.56776e-05	0.000145171	0.000455099	0.00111737	0.00220541	0.00398729	0.00801178	0.0207356	0.0695895	0.252339	0.704419	0.837914	0.0256573
DGHAVAVDFGAGGHK_1B_550	DGHAVAVDFGAGGHK	3	190615_NJ_Taubert_13CT1B.raw	1	B	MAG_23	31.07-31.35	0.000 ppm	0.76	3.00459e-06	0.00052554	0.000363018	0.000151019	0.00013562	0.000228793	0.000863806	0.00473334	0.0195378	0.056629	0.122332	0.20956	0.310043	0.423965	0.535817	0.59861	0.565127	0.425739	0.224936	0.0546296	5.64576e-05
DGHAVAVDFGAGGHK_1C_551	DGHAVAVDFGAGGHK	3	190615_NJ_Taubert_13CT1C.raw	1	C	MAG_23	31.49-31.95	0.000 ppm	0.872	2.94927e-05	0.00398559	0.00203021	0.00066628	0.000419512	0.000845753	0.00286667	0.0103625	0.0302511	0.0619867	0.0912828	0.107948	0.118953	0.142945	0.20168	0.311975	0.471206	0.621677	0.592834	0.236641	0.000722922
DGHAVAVDFGAGGHK_2A_552	DGHAVAVDFGAGGHK	3	190615_NJ_Taubert_13CT2A.raw	2	A	MAG_23	31.13-31.67	0.000 ppm	0.926	1.70469e-07	1.75613e-06	1.27256e-08	3.15115e-11	7.64986e-14	3.23852e-11	1.44767e-08	1.11379e-06	2.23737e-05	0.000162163	0.000571385	0.00131358	0.00252713	0.00479645	0.0102382	0.0272336	0.0897568	0.309608	0.785857	0.762607	0.00598942
DGHAVAVDFGAGGHK_2C_553	DGHAVAVDFGAGGHK	3	190615_NJ_Taubert_13CT2C.raw	2	C	MAG_23	30.35-30.86	0.000 ppm	0.928	0	2.12797e-74	7.89938e-54	7.18642e-42	2.22898e-33	7.88914e-27	1.39722e-21	2.70217e-17	9.1505e-14	7.37864e-11	1.74674e-08	1.41117e-06	4.40372e-05	0.000607277	0.00445446	0.0219216	0.087638	0.303093	0.765052	0.784653	0.00792758
DGHAVAVDFGAGGHK_3B_554	DGHAVAVDFGAGGHK	3	190615_NJ_Taubert_13CT3B.raw	3	B	MAG_23	31.43-31.85	0.000 ppm	0.937	0	1.81242e-74	6.97555e-54	6.55995e-42	2.09834e-33	7.66552e-27	1.40557e-21	2.82505e-17	9.97636e-14	8.40218e-11	2.07092e-08	1.71806e-06	5.30846e-05	0.000670388	0.00397453	0.0144692	0.048074	0.183298	0.631797	0.89661	0.014488
DGHAVAVDFGAGGHK_3C_555	DGHAVAVDFGAGGHK	3	190615_NJ_Taubert_13CT3C.raw	3	C	MAG_23	30.47-30.84	0.000 ppm	0.936	0	4.48975e-75	1.54671e-54	1.31577e-42	3.83637e-34	1.27419e-27	2.10358e-22	3.75838e-18	1.16454e-14	8.52039e-12	1.82413e-09	1.34697e-07	4.00923e-06	5.83902e-05	0.000535652	0.00394138	0.0265387	0.159236	0.644443	0.897172	0.00768722
DRDGHAVAVDFGAGGHK_1B_556	DRDGHAVAVDFGAGGHK	3	190615_NJ_Taubert_13CT1B.raw	1	B	MAG_23	27.70-28.06	0.000 ppm	0.729	0	1.34909e-34	4.19843e-22	6.91079e-15	3.48474e-10	5.34315e-07	7.76913e-05	0.00211951	0.0177076	0.0671212	0.155224	0.264106	0.373288	0.47541	0.552101	0.559043	0.466508	0.304857	0.131648	0.019258	0.0002658
DRDGHAVAVDFGAGGHK_1C_557	DRDGHAVAVDFGAGGHK	3	190615_NJ_Taubert_13CT1C.raw	1	C	MAG_23	29.03-29.56	3.297 ppm	0.874	0.00402657	0.00848903	0.00157779	7.14169e-05	1.06118e-06	3.31711e-06	0.000215257	0.00303011	0.0139858	0.0307991	0.0437794	0.0534027	0.0718036	0.112926	0.187043	0.300028	0.459771	0.635574	0.608988	0.190237	0
DRDGHAVAVDFGAGGHK_2A_558	DRDGHAVAVDFGAGGHK	3	190615_NJ_Taubert_13CT2A.raw	2	A	MAG_23	29.75-30.01	0.000 ppm	0.923	0	2.57461e-22	1.72855e-13	5.97674e-09	1.73142e-06	2.9361e-05	8.85575e-05	0.000106212	7.97311e-05	6.81559e-05	9.21564e-05	0.000208416	0.000821918	0.0025455	0.00562473	0.0130824	0.0479872	0.246108	0.806218	0.672378	0
DRDGHAVAVDFGAGGHK_2C_559	DRDGHAVAVDFGAGGHK	3	190615_NJ_Taubert_13CT2C.raw	2	C	MAG_23	28.18-28.36	0.000 ppm	0.927	0	1.1438e-103	1.77246e-75	2.72527e-59	5.71029e-48	2.78317e-39	2.936e-32	2.06295e-26	1.80933e-21	2.90424e-17	1.09166e-13	1.12913e-10	3.56696e-08	3.69808e-06	0.000136815	0.00218984	0.0219945	0.171856	0.735271	0.721709	2.06959e-14
DRDGHAVAVDFGAGGHK_3B_560	DRDGHAVAVDFGAGGHK	3	190615_NJ_Taubert_13CT3B.raw	3	B	MAG_23	28.89-29.17	0.000 ppm	0.936	0	2.79585e-10	5.55511e-06	0.000338063	0.00143542	0.0010549	0.000198384	1.59573e-05	1.18863e-05	7.2019e-05	0.000316559	0.000867984	0.00182405	0.00407601	0.010741	0.0264914	0.0595205	0.17852	0.619353	0.844576	0.00411661
DRDGHAVAVDFGAGGHK_3C_561	DRDGHAVAVDFGAGGHK	3	190615_NJ_Taubert_13CT3C.raw	3	C	MAG_23	27.88-28.30	0.000 ppm	0.932	0	2.1151e-08	0.000299808	0.0104979	0.0277126	0.0151836	0.00250197	0.000144422	3.06526e-06	2.35423e-08	6.06688e-11	7.3061e-14	6.78128e-12	5.10268e-09	1.46637e-06	0.000161866	0.00679714	0.107447	0.605683	0.757646	0.00435029
ISSALALVVGDKPIPR_1B_562	ISSALALVVGDKPIPR	3	190615_NJ_Taubert_13CT1B.raw	1	B	MAG_60	68.45-68.72	-0.043 ppm	0.398	0.653342	0.0887853	0.000531438	1.18915e-06	6.65915e-06	0.000302641	0.00269685	0.00807389	0.010924	0.00817788	0.00370552	0.000917922	9.86248e-05	3.34609e-06	2.34104e-08	1.88157e-11	7.08208e-16	2.45264e-22	2.06301e-32	3.79825e-51	0
ISSALALVVGDKPIPR_1C_563	ISSALALVVGDKPIPR	3	190615_NJ_Taubert_13CT1C.raw	1	C	MAG_60	68.40-68.70	0.140 ppm	0.44	0.262024	0.0448923	0.000220982	1.22318e-06	0.000165826	0.00663431	0.0533518	0.181123	0.356982	0.420946	0.269323	0.0763996	0.00747966	0.000192372	9.2176e-07	4.9341e-10	1.25473e-14	3.02697e-21	1.83259e-31	2.50007e-50	0
ISSALALVVGDKPIPR_3B_564	ISSALALVVGDKPIPR	3	190615_NJ_Taubert_13CT3B.raw	3	B	MAG_60	68.70-68.80	0.323 ppm	0.503	0.0347269	0.00226415	3.69789e-06	4.76779e-09	1.26702e-06	0.000153381	0.00293704	0.0218473	0.116172	0.401537	0.655132	0.457683	0.184361	0.095091	0.0515484	0.00940213	0.000237065	2.66898e-07	1.2308e-12	1.20852e-23	0
ISSALALVVGDKPIPR_3C_565	ISSALALVVGDKPIPR	3	190615_NJ_Taubert_13CT3C.raw	3	C	MAG_60	67.92-68.15	0.140 ppm	0.52	0.0986399	0.0104575	1.79601e-05	6.51355e-08	2.13214e-05	0.00127342	0.0112624	0.0236193	0.0322764	0.116447	0.331865	0.293844	0.0739811	0.0101223	0.00328177	0.000629334	1.37232e-05	1.01918e-08	2.2409e-14	5.62283e-26	0
LSFADTLVNVLR_1C_575	LSFADTLVNVLR	2	190615_NJ_Taubert_13CT1C.raw	1	C	MAG_89	100.61-100.86	-5.007 ppm	0.127	0.000644517	0.505293	0.812926	0.551087	0.302273	0.150365	0.0673191	0.0283365	0.0116084	0.00462652	0.00192966	0.00087405	0.000395629	0.000190163	0.000124393	0.000200666	0.000464826	0.000283821	1.7507e-05	1.76203e-06	0
LSFADTLVNVLR_2A_576	LSFADTLVNVLR	2	190615_NJ_Taubert_13CT2A.raw	2	A	MAG_89	100.58-100.88	-4.859 ppm	0.381	4.73389e-06	0.00213952	0.0261331	0.0889515	0.201437	0.356733	0.507209	0.596808	0.605996	0.540775	0.42085	0.285462	0.172465	0.095076	0.0486806	0.0237791	0.0119562	0.00797528	0.00867048	0.00534294	3.97434e-06
LSFADTLVNVLR_3B_577	LSFADTLVNVLR	2	190615_NJ_Taubert_13CT3B.raw	3	B	MAG_89	100.77-100.98	0.000 ppm	0.417	1.09607e-10	6.92577e-05	0.000511413	0.00288542	0.0228523	0.116641	0.339301	0.628612	0.810269	0.776302	0.576452	0.33068	0.142717	0.0496192	0.017641	0.00654491	0.00209488	0.00143597	0.00321203	0.00251697	0
LSFADTLVNVLR_3C_578	LSFADTLVNVLR	2	190615_NJ_Taubert_13CT3C.raw	3	C	MAG_89	100.40-100.60	0.000 ppm	0.424	8.73926e-09	0.00233763	0.0161245	0.0456392	0.10895	0.218997	0.370022	0.524918	0.622342	0.620588	0.522147	0.364294	0.201559	0.0898729	0.0354065	0.0117417	0.00373483	0.00323668	0.00501669	0.00157721	0
LIAQAINDLSDR_1C_580	LIAQAINDLSDR	2	190615_NJ_Taubert_13CT1C.raw	1	C	MAG_89	62.40-62.74	0.000 ppm	0.115	9.89727e-05	0.298789	0.854017	0.757217	0.423586	0.186532	0.0680998	0.0191905	0.00368812	0.00048033	5.84571e-05	9.69833e-06	1.40267e-06	8.51909e-08	1.3482e-09	3.55325e-12	7.92468e-16	4.20195e-21	2.97893e-29	2.75076e-44	0
LIAQAINDLSDR_2A_581	LIAQAINDLSDR	2	190615_NJ_Taubert_13CT2A.raw	2	A	MAG_89	62.32-62.46	0.000 ppm	0.4	7.67844e-16	3.46239e-06	0.000964188	0.0160881	0.0854931	0.239682	0.445412	0.613939	0.675369	0.622862	0.499846	0.361901	0.244159	0.151817	0.0829621	0.0420757	0.0232916	0.014464	0.0107678	0.00567396	0
LIAQAINDLSDR_2C_582	LIAQAINDLSDR	2	190615_NJ_Taubert_13CT2C.raw	2	C	MAG_89	62.22-62.42	0.000 ppm	0.614	5.36064e-11	3.86418e-05	0.000481608	0.00249938	0.0201509	0.0886947	0.182389	0.237454	0.274392	0.3341	0.425065	0.52793	0.596557	0.570569	0.436946	0.258655	0.102642	0.017352	0.000481166	1.40852e-07	0
LIAQAINDLSDR_3B_583	LIAQAINDLSDR	2	190615_NJ_Taubert_13CT3B.raw	3	B	MAG_89	62.97-63.26	0.000 ppm	0.794	0	1.37256e-30	1.73396e-20	1.5348e-14	1.30941e-10	6.95565e-08	5.88703e-06	0.000138059	0.00130099	0.00651803	0.0216551	0.0561636	0.126034	0.256734	0.472917	0.740963	0.866186	0.598074	0.150846	0.00317063	0
LIAQAINDLSDR_3C_584	LIAQAINDLSDR	2	190615_NJ_Taubert_13CT3C.raw	3	C	MAG_89	62.26-62.50	0.000 ppm	0.766	0	3.3709e-41	2.81345e-28	1.66583e-20	4.29333e-15	3.97029e-11	3.7158e-08	6.36901e-06	0.000290536	0.00457667	0.0307058	0.107401	0.242184	0.425442	0.640387	0.803891	0.743648	0.401072	0.074978	0.000908192	0
ASPLFGAGNQNATK_1C_585	ASPLFGAGNQNATK	2	190615_NJ_Taubert_13CT1C.raw	1	C	MAG_89	39.01-39.20	-0.531 ppm	0.128	0.0029219	0.559367	0.822622	0.536555	0.285482	0.136185	0.0515111	0.014336	0.00316698	0.000650133	0.000156027	7.15217e-05	5.50277e-05	3.13729e-05	9.62259e-06	8.45764e-06	4.62745e-05	8.73214e-05	1.38032e-05	8.01357e-09	0
ASPLFGAGNQNATK_2A_586	ASPLFGAGNQNATK	2	190615_NJ_Taubert_13CT2A.raw	2	A	MAG_89	38.47-38.63	0.000 ppm	0.429	8.6341e-08	0.00305919	0.0343488	0.10299	0.191539	0.291887	0.400228	0.505243	0.581789	0.58886	0.510209	0.375617	0.235488	0.127592	0.0602565	0.0259922	0.0126681	0.00833384	0.0083877	0.00768619	0
ASPLFGAGNQNATK_3B_587	ASPLFGAGNQNATK	2	190615_NJ_Taubert_13CT3B.raw	3	B	MAG_89	37.40-37.55	9.058 ppm	0.44	0.0160913	0.058774	0.0674054	0.098153	0.130551	0.129755	0.146599	0.306026	0.626669	0.752771	0.46119	0.131124	0.0151677	0.00059549	6.12751e-06	1.11491e-08	3.51673e-11	3.0681e-09	2.05462e-07	3.07996e-06	0
ASPLFGAGNQNATK_3C_588	ASPLFGAGNQNATK	2	190615_NJ_Taubert_13CT3C.raw	3	C	MAG_89	36.31-36.50	0.000 ppm	0.435	0	1.54973e-19	9.96933e-12	2.00506e-07	9.62061e-05	0.00534368	0.070671	0.330811	0.706345	0.798785	0.487069	0.14337	0.0169964	0.000653032	6.1784e-06	2.47077e-08	3.25573e-07	1.19512e-05	0.000128883	0.000159255	9.5304e-13
LTSTNNSFANTSLDNAK_1C_589	LTSTNNSFANTSLDNAK	2	190615_NJ_Taubert_13CT1C.raw	1	C	MAG_89	45.09-45.35	0.000 ppm	0.141	9.00343e-05	0.275303	0.703696	0.691614	0.453687	0.213755	0.0889827	0.0332169	0.0101523	0.00326211	0.0015133	0.00111949	0.0013577	0.00123012	0.000375056	4.04588e-05	1.01178e-05	4.13506e-06	1.84719e-06	2.01612e-08	6.34344e-17
LTSTNNSFANTSLDNAK_2A_590	LTSTNNSFANTSLDNAK	2	190615_NJ_Taubert_13CT2A.raw	2	A	MAG_89	44.75-44.81	0.000 ppm	0.478	0	7.19379e-09	3.22477e-05	0.00160022	0.0161005	0.0631141	0.152782	0.287006	0.441364	0.545369	0.552628	0.479406	0.3688	0.273424	0.212487	0.138202	0.0366629	0.00133108	9.86572e-07	5.62756e-14	0
LTSTNNSFANTSLDNAK_2B_591	LTSTNNSFANTSLDNAK	2	190615_NJ_Taubert_13CT2B.raw	2	B	MAG_89	46.51-46.59	0.000 ppm	0.391	1.20422e-15	7.14417e-06	0.00117429	0.0124455	0.0693941	0.227259	0.459046	0.648902	0.700879	0.601454	0.418894	0.230938	0.0997628	0.0400135	0.0224275	0.0156073	0.00579805	0.00114508	0.000451966	0.000220194	6.71829e-05
LTSTNNSFANTSLDNAK_3A_592	LTSTNNSFANTSLDNAK	2	190615_NJ_Taubert_13CT3A.raw	3	A	MAG_89	45.95-46.18	0.000 ppm	0.4	3.04345e-14	2.79584e-06	0.000635087	0.0127875	0.0722659	0.206215	0.394242	0.564234	0.629625	0.576907	0.452369	0.30892	0.188841	0.110893	0.0739163	0.0532173	0.0203254	0.0014515	3.81146e-06	2.91471e-12	0
LTSTNNSFANTSLDNAK_3C_593	LTSTNNSFANTSLDNAK	2	190615_NJ_Taubert_13CT3C.raw	3	C	MAG_89	44.84-44.93	0.000 ppm	0.692	0	1.80967e-24	2.44457e-15	1.74556e-10	1.31026e-07	9.26228e-06	0.000174545	0.00149423	0.0090178	0.0427505	0.133778	0.278411	0.468837	0.696098	0.790895	0.569288	0.203681	0.0177139	6.38563e-05	6.07001e-11	0
GGAGSTTDTRPIPGAGIGDR_1B_601	GGAGSTTDTRPIPGAGIGDR	3	190615_NJ_Taubert_13CT1B.raw	1	B	MAG_50	36.57-36.73	3.697 ppm	0.158	0.0104777	0.0532897	0.3478	0.525296	0.489192	0.448242	0.37422	0.271825	0.192022	0.130488	0.0737621	0.0302814	0.00905236	0.00243761	0.000784867	0.000425193	0.000379709	0.000522657	0.000628801	0.000249884	0
GGAGSTTDTRPIPGAGIGDR_1C_602	GGAGSTTDTRPIPGAGIGDR	3	190615_NJ_Taubert_13CT1C.raw	1	C	MAG_50	37.09-37.20	9.510 ppm	0.112	0.0079281	0.19115	0.911869	0.509011	0.149999	0.0445691	0.0129562	0.00474808	0.0023462	0.00144262	0.000800794	0.000264019	7.48976e-05	7.29071e-05	6.07683e-05	1.06745e-05	1.36192e-06	7.31435e-06	1.44436e-05	3.25525e-05	0
GGAGSTTDTRPIPGAGIGDR_2A_603	GGAGSTTDTRPIPGAGIGDR	3	190615_NJ_Taubert_13CT2A.raw	2	A	MAG_50	36.49-36.62	0.000 ppm	0.542	1.27208e-06	0.00258559	0.0177095	0.0373774	0.0454766	0.058471	0.0888699	0.136917	0.212186	0.29753	0.348846	0.360142	0.340981	0.285383	0.189236	0.100909	0.0695647	0.0980596	0.199863	0.125977	0.00174443
GGAGSTTDTRPIPGAGIGDR_2C_604	GGAGSTTDTRPIPGAGIGDR	3	190615_NJ_Taubert_13CT2C.raw	2	C	MAG_50	35.88-36.05	0.000 ppm	0.809	1.84835e-08	0.00623125	0.0701507	0.112178	0.0929424	0.0652472	0.0537445	0.0556657	0.0666266	0.0843974	0.107451	0.138775	0.182947	0.238917	0.310867	0.394353	0.446691	0.410689	0.232506	0.0303632	0
GGAGSTTDTRPIPGAGIGDR_3B_605	GGAGSTTDTRPIPGAGIGDR	3	190615_NJ_Taubert_13CT3B.raw	3	B	MAG_50	37.14-37.33	-3.246 ppm	0.902	0.00123759	0.00799722	0.0481321	0.0964132	0.0786452	0.0447077	0.0320291	0.0329575	0.0382104	0.0481242	0.0659984	0.0901866	0.11288	0.116226	0.109896	0.126446	0.193749	0.356604	0.527886	0.255681	0
GGAGSTTDTRPIPGAGIGDR_3C_606	GGAGSTTDTRPIPGAGIGDR	3	190615_NJ_Taubert_13CT3C.raw	3	C	MAG_50	36.18-36.32	0.467 ppm	0.892	0.000263609	0.00321219	0.0173465	0.0253553	0.0210799	0.0141549	0.0105094	0.00953761	0.0112349	0.0159426	0.0223361	0.0279356	0.0331684	0.0431119	0.0659879	0.123095	0.276868	0.596896	0.783331	0.255823	3.40206e-05
VNQDVNQTGVGAR_1A_607	VNQDVNQTGVGAR	2	190615_NJ_Taubert_13CT1A.raw	1	A	MAG_50	24.06-24.23	0.778 ppm	0.091	0.0132817	0.577351	0.921702	0.529628	0.200057	0.0593784	0.0127311	0.00164751	0.000120615	1.40842e-05	2.09037e-05	4.49648e-05	5.47328e-05	4.18892e-05	2.3327e-05	1.22681e-05	1.95571e-05	7.46285e-05	0.00011476	2.04701e-05	1.15651e-08
VNQDVNQTGVGAR_1B_608	VNQDVNQTGVGAR	2	190615_NJ_Taubert_13CT1B.raw	1	B	MAG_50	23.39-23.57	-0.988 ppm	0.161	0.00760262	0.230445	0.624442	0.711602	0.571031	0.383962	0.230128	0.133669	0.0827039	0.0576514	0.0453277	0.0378865	0.0302693	0.0204214	0.0108214	0.00486662	0.00218688	0.000924453	0.000234197	2.6846e-05	0
VNQDVNQTGVGAR_1C_609	VNQDVNQTGVGAR	2	190615_NJ_Taubert_13CT1C.raw	1	C	MAG_50	23.90-24.06	0.778 ppm	0.093	0.00751551	0.528765	0.937751	0.526686	0.19248	0.0659444	0.0227923	0.00818289	0.00410409	0.00367621	0.00446748	0.00492038	0.00397615	0.00224039	0.000873675	0.000244318	8.68103e-05	8.25004e-05	9.12513e-05	5.67983e-05	0
VNQDVNQTGVGAR_2A_610	VNQDVNQTGVGAR	2	190615_NJ_Taubert_13CT2A.raw	2	A	MAG_50	23.23-23.39	3.428 ppm	0.593	0.000977769	0.0205158	0.0829594	0.135029	0.176361	0.205571	0.219824	0.225302	0.230306	0.243164	0.264977	0.286539	0.294158	0.277082	0.238613	0.20182	0.18853	0.202331	0.221583	0.138583	0.000878516
VNQDVNQTGVGAR_2B_611	VNQDVNQTGVGAR	2	190615_NJ_Taubert_13CT2B.raw	2	B	MAG_50	23.53-23.71	7.696 ppm	0.314	0.000236143	0.0233661	0.109569	0.225879	0.331964	0.410561	0.449964	0.437904	0.383378	0.318715	0.269179	0.240909	0.227727	0.21575	0.190089	0.147008	0.0958535	0.0489753	0.0164791	0.00228569	4.41506e-05
VNQDVNQTGVGAR_2C_612	VNQDVNQTGVGAR	2	190615_NJ_Taubert_13CT2C.raw	2	C	MAG_50	22.91-23.04	0.000 ppm	0.782	5.06818e-06	0.014528	0.0500163	0.0614091	0.0604587	0.0576861	0.0578978	0.06471	0.0803906	0.107877	0.15222	0.21715	0.29721	0.380341	0.458424	0.519799	0.528869	0.431793	0.228087	0.0475153	7.19041e-05
VNQDVNQTGVGAR_3A_613	VNQDVNQTGVGAR	2	190615_NJ_Taubert_13CT3A.raw	3	A	MAG_50	22.60-22.80	-0.694 ppm	0.436	0.000133549	0.00967965	0.0495172	0.103399	0.156018	0.209515	0.263948	0.308491	0.333305	0.337331	0.327782	0.314569	0.304975	0.301003	0.29855	0.288446	0.256764	0.190551	0.0989387	0.0223828	2.21528e-06
VNQDVNQTGVGAR_3B_614	VNQDVNQTGVGAR	2	190615_NJ_Taubert_13CT3B.raw	3	B	MAG_50	24.07-24.21	0.000 ppm	0.889	1.23023e-09	0.000909838	0.00965322	0.0163099	0.0197757	0.0229094	0.0271916	0.035802	0.052138	0.0775377	0.108649	0.140048	0.169315	0.198676	0.23746	0.301791	0.404588	0.538604	0.593442	0.308863	0.00237599
VNQDVNQTGVGAR_3C_615	VNQDVNQTGVGAR	2	190615_NJ_Taubert_13CT3C.raw	3	C	MAG_50	23.13-23.25	0.778 ppm	0.883	4.94414e-06	0.00218621	0.0102522	0.0143651	0.0137338	0.0124753	0.0119566	0.0121436	0.0130745	0.0153175	0.0200387	0.0289373	0.0439646	0.0691359	0.118298	0.225502	0.437075	0.724976	0.78498	0.312541	0.00112044
VTNLEENVSR_1A_616	VTNLEENVSR	2	190615_NJ_Taubert_13CT1A.raw	1	A	MAG_50	31.21-31.36	-0.231 ppm	0.09	0.00944968	0.61134	0.941575	0.533475	0.180162	0.0423906	0.00779144	0.00130091	0.00031899	0.000310444	0.000823085	0.00220505	0.00436442	0.00583729	0.00470779	0.00185688	0.000254831	6.70691e-06	9.18525e-09	1.02361e-14	0
VTNLEENVSR_1B_617	VTNLEENVSR	2	190615_NJ_Taubert_13CT1B.raw	1	B	MAG_50	30.35-30.48	2.352 ppm	0.174	0.00490645	0.194888	0.532688	0.661824	0.660514	0.55978	0.367236	0.196768	0.103861	0.0625214	0.0426191	0.0289812	0.016215	0.00598523	0.00113471	7.9867e-05	1.28387e-06	2.01033e-09	4.79182e-14	4.91295e-23	0
VTNLEENVSR_1C_618	VTNLEENVSR	2	190615_NJ_Taubert_13CT1C.raw	1	C	MAG_50	30.89-31.06	7.000 ppm	0.089	0.00419136	0.588442	0.928355	0.531658	0.218293	0.0866401	0.0326396	0.0102443	0.00285052	0.000789746	0.000175493	2.13659e-05	1.08049e-06	1.83367e-08	8.10172e-11	6.31623e-14	4.46157e-18	8.00305e-24	2.03864e-32	7.13439e-48	0
VTNLEENVSR_2A_619	VTNLEENVSR	2	190615_NJ_Taubert_13CT2A.raw	2	A	MAG_50	30.26-30.39	8.033 ppm	0.658	0.000459932	0.00789645	0.0373138	0.0845544	0.149042	0.212083	0.223176	0.200391	0.192651	0.207205	0.240653	0.301681	0.39203	0.463582	0.402605	0.214726	0.0757225	0.0205776	0.00151649	1.03932e-06	0
VTNLEENVSR_2C_621	VTNLEENVSR	2	190615_NJ_Taubert_13CT2C.raw	2	C	MAG_50	29.79-29.95	0.000 ppm	0.713	1.20755e-08	0.00173677	0.0181215	0.041021	0.0501834	0.0451219	0.0370726	0.0353025	0.0423522	0.0586182	0.0892477	0.149	0.257878	0.40591	0.504929	0.476308	0.394842	0.356175	0.323166	0.205516	0.0271584
VTNLEENVSR_3A_622	VTNLEENVSR	2	190615_NJ_Taubert_13CT3A.raw	3	A	MAG_50	29.90-30.09	0.113 ppm	0.713	0.000278828	0.0168177	0.0638946	0.116225	0.166716	0.217473	0.262649	0.292736	0.304651	0.30435	0.301254	0.303262	0.315791	0.336917	0.352674	0.344914	0.303281	0.226371	0.124367	0.0309266	0
VTNLEENVSR_3B_623	VTNLEENVSR	2	190615_NJ_Taubert_13CT3B.raw	3	B	MAG_50	30.99-31.11	0.000 ppm	0.903	1.24372e-10	1.86158e-05	0.000247371	0.000961988	0.0031082	0.00594936	0.00649205	0.00686626	0.0104313	0.0171907	0.0256698	0.0382	0.0601482	0.0947885	0.142569	0.21542	0.355953	0.594874	0.77903	0.527838	0.0235009
VTNLEENVSR_3C_624	VTNLEENVSR	2	190615_NJ_Taubert_13CT3C.raw	3	C	MAG_50	29.98-30.13	0.000 ppm	0.913	6.0127e-08	0.000156515	0.000743035	0.00133549	0.0018701	0.00220875	0.00208163	0.00169749	0.00156537	0.00214624	0.00452896	0.0116636	0.0282758	0.0560471	0.0888333	0.128445	0.222037	0.484303	0.877246	0.565257	0.00214673
VTNLEENVSR_2B_625	VTNLEENVSR	2	190615_NJ_Taubert_13CT2B.raw	2	B	MAG_50	30.77-31.03	6.312 ppm	0.662	7.97195e-05	0.00593211	0.03922	0.0982733	0.167351	0.242118	0.311341	0.354417	0.365579	0.359879	0.356903	0.371126	0.407343	0.442904	0.417671	0.300758	0.159962	0.0662053	0.0196527	0.00245204	1.94362e-07
GTENQPVNNVQFAR_1A_626	GTENQPVNNVQFAR	2	190615_NJ_Taubert_13CT1A.raw	1	A	MAG_44	42.22-42.35	3.162 ppm	0.084	0.00168556	0.588281	0.882945	0.390617	0.119321	0.0377599	0.010893	0.0021734	0.000282408	2.46063e-05	2.01384e-06	5.99709e-07	6.14057e-07	9.30529e-07	8.08533e-07	1.81371e-07	5.79733e-09	1.03949e-11	1.25423e-16	1.07674e-26	0
GTENQPVNNVQFAR_1B_627	GTENQPVNNVQFAR	2	190615_NJ_Taubert_13CT1B.raw	1	B	MAG_44	40.90-41.06	0.000 ppm	0.087	2.20369e-05	0.409398	0.633092	0.465945	0.301915	0.177244	0.0877466	0.0394448	0.0261048	0.0240213	0.0129754	0.00257722	0.000164551	3.22629e-06	1.80151e-08	2.08101e-11	2.17937e-15	4.27438e-21	5.71972e-30	1.74683e-46	0
GTENQPVNNVQFAR_1C_628	GTENQPVNNVQFAR	2	190615_NJ_Taubert_13CT1C.raw	1	C	MAG_44	41.18-41.30	0.000 ppm	0.085	0.000176296	0.536692	0.872412	0.36411	0.109571	0.0365873	0.0104713	0.00214578	0.00117242	0.00256745	0.00286124	0.00091724	7.51115e-05	1.34856e-06	4.05094e-09	1.27728e-12	1.85239e-17	2.51909e-24	8.61985e-35	6.73088e-54	0
DFAFPEATLVQLDSVLK_1B_629	DFAFPEATLVQLDSVLK	2	190615_NJ_Taubert_13CT1B.raw	1	B	MAG_44	109.92-110.02	0.000 ppm	0.083	1.05034e-05	0.452915	0.740239	0.440006	0.204861	0.0674667	0.0113364	0.00141179	0.000674537	0.000405877	0.000121925	1.50849e-05	4.79971e-07	2.42831e-09	1.21719e-12	3.14105e-17	1.38601e-23	1.27471e-32	2.04923e-46	1.25317e-71	0
DFAFPEATLVQLDSVLK_1C_630	DFAFPEATLVQLDSVLK	2	190615_NJ_Taubert_13CT1C.raw	1	C	MAG_44	110.01-110.20	0.000 ppm	0.086	7.16805e-06	0.461585	0.728763	0.460082	0.165258	0.0396213	0.00784996	0.00422067	0.00902127	0.00832911	0.00184569	8.86434e-05	8.02388e-07	1.06937e-09	1.39667e-13	1.05952e-18	4.76267e-17	2.14785e-13	4.98071e-10	5.93621e-07	0.000180604
VGAATEPELK_1A_631	VGAATEPELK	2	190615_NJ_Taubert_13CT1A.raw	1	A	MAG_44	29.49-29.65	-2.834 ppm	0.105	0.00555518	0.514791	0.936334	0.695895	0.256747	0.0488753	0.0048886	0.000258456	7.13698e-06	9.95287e-08	8.13661e-10	8.46013e-10	3.28463e-08	6.73984e-07	6.45034e-06	2.62667e-05	3.74784e-05	1.24914e-05	3.73525e-07	4.42362e-11	0
VGAATEPELK_1B_632	VGAATEPELK	2	190615_NJ_Taubert_13CT1B.raw	1	B	MAG_44	29.46-29.69	-3.031 ppm	0.179	0.00133974	0.174639	0.490915	0.689219	0.706873	0.58376	0.419434	0.279474	0.172859	0.0941742	0.0428156	0.0154449	0.00406015	0.000670068	5.53442e-05	1.64318e-06	1.05165e-08	5.8848e-12	4.03219e-17	6.77723e-27	0
VGAATEPELK_1C_633	VGAATEPELK	2	190615_NJ_Taubert_13CT1C.raw	1	C	MAG_44	29.19-29.30	-3.622 ppm	0.122	0.00328487	0.407785	0.850665	0.824526	0.466659	0.160623	0.0325085	0.0036797	0.000222467	6.93877e-06	2.06523e-07	4.27183e-07	3.62938e-06	1.4534e-05	2.37029e-05	1.34851e-05	1.98822e-06	4.18199e-08	3.14281e-11	9.55385e-18	0
ENTPLPTGTGVDK_1A_634	ENTPLPTGTGVDK	2	190615_NJ_Taubert_13CT1A.raw	1	A	MAG_67	39.10-39.26	0.818 ppm	0.553	1.91666e-06	3.02399e-08	1.56792e-06	0.000338161	0.00584202	0.0294442	0.0843566	0.184686	0.334616	0.508774	0.655867	0.719648	0.666038	0.509995	0.312906	0.145269	0.0459934	0.00787591	0.000363875	3.65505e-07	0
ENTPLPTGTGVDK_1B_635	ENTPLPTGTGVDK	2	190615_NJ_Taubert_13CT1B.raw	1	B	MAG_67	38.06-38.27	0.000 ppm	0.544	2.93565e-10	5.33574e-05	0.00084006	0.00549779	0.011106	0.0122882	0.0160903	0.0493153	0.186222	0.466768	0.744009	0.834494	0.711261	0.465144	0.214475	0.0587168	0.00788483	0.000463543	7.63344e-06	1.42511e-09	0
ENTPLPTGTGVDK_1C_636	ENTPLPTGTGVDK	2	190615_NJ_Taubert_13CT1C.raw	1	C	MAG_67	38.61-38.75	0.000 ppm	0.507	2.10957e-07	3.96749e-05	0.000988243	0.0142635	0.055355	0.113708	0.189548	0.307936	0.474361	0.635204	0.713689	0.668183	0.514352	0.31134	0.134696	0.0357092	0.00442439	0.000146713	3.76997e-07	1.72192e-12	0
ENTPLPTGTGVDK_2A_637	ENTPLPTGTGVDK	2	190615_NJ_Taubert_13CT2A.raw	2	A	MAG_67	37.81-38.11	0.000 ppm	0.627	0	5.78118e-19	5.4423e-12	3.91808e-08	9.87622e-06	0.000379922	0.00460646	0.0263547	0.0905137	0.216824	0.396948	0.584405	0.708979	0.714251	0.596789	0.407583	0.215383	0.0799241	0.0181092	0.00135196	0
ENTPLPTGTGVDK_2B_638	ENTPLPTGTGVDK	2	190615_NJ_Taubert_13CT2B.raw	2	B	MAG_67	38.78-39.06	0.000 ppm	0.62	4.74261e-10	1.09522e-08	1.67237e-08	4.66025e-06	0.000201195	0.00238355	0.0132617	0.047116	0.12362	0.256654	0.438178	0.625823	0.745911	0.730002	0.571679	0.343401	0.145813	0.0372383	0.00394035	3.98185e-05	0
ENTPLPTGTGVDK_2C_639	ENTPLPTGTGVDK	2	190615_NJ_Taubert_13CT2C.raw	2	C	MAG_67	37.27-37.51	0.000 ppm	0.69	2.50684e-10	4.24982e-08	1.04505e-07	8.27915e-06	0.000143753	0.000958651	0.00405808	0.0137689	0.0391758	0.0941493	0.194957	0.350128	0.539472	0.699689	0.744538	0.627703	0.398392	0.17416	0.0426351	0.00314835	0
ENTPLPTGTGVDK_3A_640	ENTPLPTGTGVDK	2	190615_NJ_Taubert_13CT3A.raw	3	A	MAG_67	39.02-39.34	-5.500 ppm	0.637	6.95068e-08	5.79304e-09	1.04268e-09	3.75004e-07	5.9848e-05	0.00141392	0.0107649	0.0420275	0.110172	0.224731	0.382308	0.553733	0.683536	0.713811	0.617703	0.427852	0.223088	0.0757176	0.0122532	0.000487193	3.82489e-06
ENTPLPTGTGVDK_3B_641	ENTPLPTGTGVDK	2	190615_NJ_Taubert_13CT3B.raw	3	B	MAG_67	38.69-38.92	0.000 ppm	0.688	8.97329e-10	1.30054e-07	3.74359e-08	1.83142e-07	4.3673e-06	8.32683e-05	0.0009647	0.00649513	0.0273233	0.0810533	0.186831	0.351563	0.548899	0.710242	0.75116	0.629671	0.395832	0.170597	0.0409724	0.00256567	0
ENTPLPTGTGVDK_3C_642	ENTPLPTGTGVDK	2	190615_NJ_Taubert_13CT3C.raw	3	C	MAG_67	37.64-37.85	0.000 ppm	0.708	0	1.04488e-12	2.71017e-08	4.35764e-06	0.000106209	0.0010181	0.00538438	0.0192313	0.051856	0.112701	0.207491	0.334154	0.478722	0.611107	0.681378	0.636482	0.466993	0.243707	0.0750197	0.00738183	0
IPAGGALDDDPAKQPTLDR_1B_643	IPAGGALDDDPAKQPTLDR	3	190615_NJ_Taubert_13CT1B.raw	1	B	MAG_67	47.72-47.85	0.000 ppm	0.55	8.93652e-05	0.00615947	0.00202582	0.00133387	0.00298471	0.00501546	0.0150913	0.0596332	0.146026	0.314654	0.610232	0.791867	0.590876	0.237172	0.0458193	0.00301849	3.22033e-05	1.50594e-08	2.12062e-14	2.26111e-26	0
IPAGGALDDDPAKQPTLDR_1C_644	IPAGGALDDDPAKQPTLDR	3	190615_NJ_Taubert_13CT1C.raw	1	C	MAG_67	47.62-47.84	0.000 ppm	0.537	0.000126701	0.0094917	0.00862015	0.00923904	0.00623213	0.0138344	0.0494403	0.14099	0.288841	0.476162	0.6652	0.717177	0.539643	0.267804	0.0823443	0.0139207	0.000937052	1.70418e-05	3.9152e-08	3.01969e-14	0
IPAGGALDDDPAKQPTLDR_2A_645	IPAGGALDDDPAKQPTLDR	3	190615_NJ_Taubert_13CT2A.raw	2	A	MAG_67	47.48-47.68	0.000 ppm	0.629	4.14534e-10	1.75058e-06	5.27133e-06	0.000167925	0.00065702	0.0004972	0.00148223	0.0100431	0.044446	0.134176	0.299868	0.51137	0.67262	0.686632	0.537797	0.315775	0.131495	0.0345784	0.00448302	0.0001489	0
IPAGGALDDDPAKQPTLDR_2C_646	IPAGGALDDDPAKQPTLDR	3	190615_NJ_Taubert_13CT2C.raw	2	C	MAG_67	47.14-47.43	0.000 ppm	0.684	0	9.62334e-22	4.26818e-13	1.05438e-08	3.52856e-06	0.000128726	0.00132127	0.00641267	0.021122	0.0580558	0.13924	0.286505	0.490667	0.674662	0.711031	0.53919	0.275134	0.0858647	0.0126823	0.000346318	0
IPAGGALDDDPAKQPTLDR_3B_647	IPAGGALDDDPAKQPTLDR	3	190615_NJ_Taubert_13CT3B.raw	3	B	MAG_67	48.14-48.44	0.000 ppm	0.69	0	4.05274e-14	8.92009e-08	3.22334e-05	0.000173263	7.71911e-05	7.11302e-05	0.000910885	0.0074459	0.035259	0.112302	0.260075	0.464881	0.651593	0.706076	0.573551	0.323227	0.108464	0.0158601	0.000265521	0
IPAGGALDDDPAKQPTLDR_3C_648	IPAGGALDDDPAKQPTLDR	3	190615_NJ_Taubert_13CT3C.raw	3	C	MAG_67	47.24-47.55	0.000 ppm	0.708	4.78739e-19	1.17503e-08	1.9171e-07	2.88964e-07	1.27096e-05	0.000285956	0.00259962	0.0113519	0.0313396	0.0695641	0.138734	0.250779	0.401078	0.552954	0.636912	0.583841	0.395607	0.175618	0.0401347	0.00196858	0
LADAGVSDVEPALFQKPVNLLAPNVAVDTK_1B_649	LADAGVSDVEPALFQKPVNLLAPNVAVDTK	3	190615_NJ_Taubert_13CT1B.raw	1	B	MAG_67	92.56-92.87	0.000 ppm	0.518	3.10079e-05	3.21987e-07	4.74574e-05	1.43325e-05	6.32822e-08	7.68935e-06	0.00137748	0.0280079	0.169764	0.463295	0.669571	0.646518	0.454174	0.183408	0.0321865	0.00123769	2.26469e-06	1.95914e-11	6.20737e-14	4.84903e-09	1.30885e-05
LADAGVSDVEPALFQKPVNLLAPNVAVDTK_1C_650	LADAGVSDVEPALFQKPVNLLAPNVAVDTK	3	190615_NJ_Taubert_13CT1C.raw	1	C	MAG_67	92.53-92.93	0.000 ppm	0.518	7.82916e-05	0.000197348	3.53499e-05	1.9153e-05	0.000473645	0.00806544	0.0414339	0.122795	0.274873	0.477618	0.620798	0.595444	0.410825	0.177206	0.0374734	0.00234793	1.43768e-05	1.40331e-09	1.72469e-11	2.54166e-07	9.55146e-07
LADAGVSDVEPALFQKPVNLLAPNVAVDTK_2A_651	LADAGVSDVEPALFQKPVNLLAPNVAVDTK	3	190615_NJ_Taubert_13CT2A.raw	2	A	MAG_67	92.54-92.91	0.000 ppm	0.624	0	4.06712e-46	8.39972e-27	1.25183e-16	1.35809e-10	6.32628e-07	0.000109044	0.00274903	0.0223958	0.0901135	0.236335	0.443139	0.600121	0.596728	0.424448	0.209306	0.0658397	0.011973	0.00107532	3.48566e-06	0
LADAGVSDVEPALFQKPVNLLAPNVAVDTK_2C_652	LADAGVSDVEPALFQKPVNLLAPNVAVDTK	3	190615_NJ_Taubert_13CT2C.raw	2	C	MAG_67	92.39-92.82	0.000 ppm	0.694	6.03115e-08	1.90205e-07	2.97785e-06	5.08337e-07	5.43917e-06	0.000132872	0.000795049	0.00280864	0.00924931	0.0277221	0.0739301	0.175521	0.35337	0.557986	0.641043	0.486329	0.219032	0.0497482	0.00353418	5.57116e-06	0
LADAGVSDVEPALFQKPVNLLAPNVAVDTK_3B_653	LADAGVSDVEPALFQKPVNLLAPNVAVDTK	3	190615_NJ_Taubert_13CT3B.raw	3	B	MAG_67	92.72-93.08	0.000 ppm	0.699	0	2.65555e-07	1.93149e-06	2.94569e-07	9.20787e-10	6.15287e-12	8.08575e-08	4.31885e-05	0.00182669	0.0161549	0.0658515	0.176766	0.350828	0.531168	0.613823	0.50288	0.257086	0.0665489	0.00481228	6.06309e-06	0
LADAGVSDVEPALFQKPVNLLAPNVAVDTK_3C_654	LADAGVSDVEPALFQKPVNLLAPNVAVDTK	3	190615_NJ_Taubert_13CT3C.raw	3	C	MAG_67	92.33-92.73	0.000 ppm	0.717	2.32638e-15	4.85135e-06	7.93063e-06	2.05223e-07	4.77533e-06	9.5456e-05	0.000594303	0.0026892	0.0119469	0.0370521	0.0830809	0.161768	0.286215	0.445267	0.567509	0.534185	0.330044	0.109809	0.0128292	7.86796e-05	0
GAVGVLSTEYK_1B_656	GAVGVLSTEYK	2	190615_NJ_Taubert_13CT1B.raw	1	B	MAG_54	45.77-45.93	-8.218 ppm	0.328	0.000908376	0.0281874	0.0760501	0.166691	0.319918	0.512756	0.664619	0.676352	0.55938	0.41238	0.278977	0.160754	0.0728371	0.0247366	0.00586291	0.000818535	4.79636e-05	6.1764e-07	4.10353e-10	1.44412e-16	0
GAVGVLSTEYK_1C_657	GAVGVLSTEYK	2	190615_NJ_Taubert_13CT1C.raw	1	C	MAG_54	45.85-46.00	1.919 ppm	0.31	0.00108484	0.0328767	0.0941667	0.230073	0.440736	0.639163	0.737839	0.696789	0.541212	0.347162	0.184692	0.0811119	0.0287102	0.00771063	0.00137926	0.000128865	4.19104e-06	2.33937e-08	4.86909e-12	2.96149e-19	0
GAVGVLSTEYK_2A_658	GAVGVLSTEYK	2	190615_NJ_Taubert_13CT2A.raw	2	A	MAG_54	45.57-45.81	6.720 ppm	0.43	2.17213e-05	0.000277781	0.00257653	0.0161031	0.0652124	0.182382	0.376807	0.603829	0.769089	0.786688	0.654537	0.450009	0.256796	0.119117	0.0425954	0.0106271	0.00152448	8.38237e-05	6.56318e-07	2.78731e-11	0
GAVGVLSTEYK_2B_659	GAVGVLSTEYK	2	190615_NJ_Taubert_13CT2B.raw	2	B	MAG_54	49.08-49.21	0.000 ppm	0.37	1.54158e-07	0.000335207	0.00675935	0.0524518	0.18471	0.405998	0.647951	0.795917	0.778465	0.619178	0.396732	0.194063	0.0657519	0.0134098	0.00134539	4.88752e-05	3.91e-07	2.80289e-10	2.5128e-15	5.61632e-25	0
GAVGVLSTEYK_2C_660	GAVGVLSTEYK	2	190615_NJ_Taubert_13CT2C.raw	2	C	MAG_54	44.95-45.23	2.986 ppm	0.503	1.69657e-05	0.00185442	0.00766129	0.0229505	0.0579644	0.125611	0.233461	0.37299	0.515998	0.625488	0.670098	0.632061	0.517344	0.360881	0.210368	0.0993145	0.0356345	0.00857233	0.00101197	1.77023e-05	0
GAVGVLSTEYK_3B_661	GAVGVLSTEYK	2	190615_NJ_Taubert_13CT3B.raw	3	B	MAG_54	46.09-46.40	6.009 ppm	0.466	1.5913e-05	0.000187861	0.00244169	0.0155344	0.0558313	0.138157	0.263808	0.41317	0.543988	0.610414	0.598181	0.531514	0.444143	0.352379	0.256737	0.161955	0.0821193	0.0285741	0.00435815	8.38123e-05	0
GAVGVLSTEYK_3C_662	GAVGVLSTEYK	2	190615_NJ_Taubert_13CT3C.raw	3	C	MAG_54	45.30-45.54	3.164 ppm	0.49	2.15474e-05	0.001862	0.00633642	0.0198535	0.056815	0.131426	0.244767	0.379192	0.503434	0.584931	0.604314	0.563146	0.48006	0.377573	0.270529	0.169236	0.0864127	0.032096	0.00654225	0.000266344	0
TGGTLLTAAAPGYPAFLTLLK_1B_663	TGGTLLTAAAPGYPAFLTLLK	2	190615_NJ_Taubert_13CT1B.raw	1	B	MAG_54	105.95-106.18	0.000 ppm	0.34	7.95119e-06	0.0174555	0.038037	0.0872932	0.204853	0.40658	0.617888	0.683393	0.533699	0.295863	0.119159	0.0354741	0.00743269	0.000860297	3.59564e-05	3.00999e-07	1.88139e-10	1.50125e-15	3.8814e-24	3.80904e-41	0
TGGTLLTAAAPGYPAFLTLLK_1C_664	TGGTLLTAAAPGYPAFLTLLK	2	190615_NJ_Taubert_13CT1C.raw	1	C	MAG_54	106.04-106.28	1.141 ppm	0.296	0.000358996	0.0211839	0.0508838	0.148654	0.356734	0.581973	0.666823	0.558565	0.343895	0.157832	0.0571435	0.0169451	0.00386917	0.000585853	5.32026e-05	2.18028e-06	5.08422e-08	5.9325e-07	1.13468e-06	2.08612e-09	0
TGGTLLTAAAPGYPAFLTLLK_2A_665	TGGTLLTAAAPGYPAFLTLLK	2	190615_NJ_Taubert_13CT2A.raw	2	A	MAG_54	106.15-106.40	0.000 ppm	0.408	1.44825e-10	0.000139	0.000779645	0.00579661	0.0333974	0.126188	0.322111	0.574062	0.719439	0.64696	0.431292	0.219421	0.0865067	0.026893	0.00666094	0.00133666	0.000190222	1.5799e-05	3.95281e-06	4.55494e-08	0
TGGTLLTAAAPGYPAFLTLLK_2C_666	TGGTLLTAAAPGYPAFLTLLK	2	190615_NJ_Taubert_13CT2C.raw	2	C	MAG_54	106.19-106.45	6.244 ppm	0.462	2.58194e-06	0.00138623	0.00416219	0.0144168	0.0455759	0.115078	0.229401	0.369259	0.4962	0.563514	0.537164	0.425606	0.278161	0.147923	0.0627597	0.0207745	0.00475739	0.000465046	7.14247e-06	8.0929e-10	0
TGGTLLTAAAPGYPAFLTLLK_3B_667	TGGTLLTAAAPGYPAFLTLLK	2	190615_NJ_Taubert_13CT3B.raw	3	B	MAG_54	105.98-106.27	0.000 ppm	0.423	2.08484e-15	2.15307e-06	0.000413142	0.00612244	0.0343788	0.114848	0.25666	0.414559	0.512443	0.510044	0.433773	0.335767	0.250095	0.185649	0.13316	0.0807158	0.0332439	0.006807	0.00031218	2.57721e-07	0
TGGTLLTAAAPGYPAFLTLLK_3C_668	TGGTLLTAAAPGYPAFLTLLK	2	190615_NJ_Taubert_13CT3C.raw	3	C	MAG_54	105.90-106.11	0.000 ppm	0.446	1.27802e-07	0.00133356	0.00299426	0.00967136	0.0379645	0.109653	0.230139	0.367599	0.468094	0.498426	0.461722	0.385157	0.296886	0.211722	0.136317	0.0729046	0.0284754	0.00635103	0.000411139	5.27018e-07	0
LVGGVELNNcQSGK_1A_669	LVGGVELNNcQSGK	2	190615_NJ_Taubert_13CT1A.raw	1	A	MAG_54	41.64-41.86	-0.494 ppm	0.322	0.000862844	0.0348269	0.101538	0.22295	0.390793	0.557404	0.659785	0.652586	0.541967	0.375061	0.213156	0.0973682	0.0336683	0.00773726	0.000963133	4.9439e-05	7.29441e-07	1.71213e-09	1.37517e-13	1.409e-21	0
LVGGVELNNcQSGK_1B_670	LVGGVELNNcQSGK	2	190615_NJ_Taubert_13CT1B.raw	1	B	MAG_54	40.32-40.50	-2.663 ppm	0.33	0.000338839	0.0306409	0.0932508	0.197219	0.35767	0.555152	0.710781	0.72671	0.57829	0.349523	0.15718	0.0511135	0.011281	0.00148753	9.37585e-05	1.96311e-06	7.53215e-09	1.82698e-12	2.78725e-18	1.90876e-29	0
LVGGVELNNcQSGK_1C_671	LVGGVELNNcQSGK	2	190615_NJ_Taubert_13CT1C.raw	1	C	MAG_54	40.66-40.86	-1.985 ppm	0.291	0.000722125	0.027647	0.0982308	0.255459	0.486803	0.694676	0.75762	0.638767	0.425316	0.227589	0.0967126	0.0308096	0.00659998	0.000811558	4.62105e-05	8.99929e-07	3.7084e-09	1.29048e-12	4.37862e-18	1.39501e-28	0
LVGGVELNNcQSGK_2A_672	LVGGVELNNcQSGK	2	190615_NJ_Taubert_13CT2A.raw	2	A	MAG_54	40.19-40.45	0.000 ppm	0.413	5.42911e-09	1.23621e-05	0.000811181	0.0113729	0.0628665	0.197462	0.419394	0.65579	0.788113	0.745613	0.564586	0.34651	0.172661	0.0673448	0.0181021	0.00252156	0.000108681	5.93274e-07	6.60993e-11	5.71394e-19	0
LVGGVELNNcQSGK_2B_673	LVGGVELNNcQSGK	2	190615_NJ_Taubert_13CT2B.raw	2	B	MAG_54	41.70-41.88	0.000 ppm	0.367	2.48438e-07	3.38167e-05	0.00152815	0.0229294	0.123578	0.352047	0.643313	0.827796	0.794508	0.588345	0.334003	0.137525	0.0375818	0.0061778	0.000545807	2.17152e-05	2.74782e-07	5.08678e-10	2.08687e-14	4.92708e-23	0
LVGGVELNNcQSGK_2C_674	LVGGVELNNcQSGK	2	190615_NJ_Taubert_13CT2C.raw	2	C	MAG_54	39.60-39.86	2.894 ppm	0.45	7.55642e-06	0.00190393	0.00825361	0.0284486	0.0812625	0.18397	0.333038	0.495364	0.621947	0.669643	0.621296	0.496426	0.339695	0.196065	0.0929612	0.0344531	0.00856491	0.000940109	1.81539e-05	1.6024e-08	0
LVGGVELNNcQSGK_3A_675	LVGGVELNNcQSGK	2	190615_NJ_Taubert_13CT3A.raw	3	A	MAG_54	42.65-42.92	0.996 ppm	0.415	1.16631e-06	2.91878e-06	0.000661006	0.0124615	0.0712531	0.210407	0.417079	0.624813	0.739995	0.710556	0.567254	0.383613	0.220547	0.106248	0.0409295	0.0115074	0.00216827	0.000277719	2.46648e-05	3.00519e-07	0
LVGGVELNNcQSGK_3B_676	LVGGVELNNcQSGK	2	190615_NJ_Taubert_13CT3B.raw	3	B	MAG_54	41.00-41.12	0.000 ppm	0.439	6.39785e-14	2.79756e-06	0.000765895	0.0116278	0.0571437	0.162166	0.323704	0.497003	0.618671	0.646845	0.586774	0.476718	0.353312	0.233372	0.124761	0.0477007	0.0131784	0.0027831	0.000248676	1.10826e-06	2.92978e-10
LVGGVELNNcQSGK_3C_677	LVGGVELNNcQSGK	2	190615_NJ_Taubert_13CT3C.raw	3	C	MAG_54	39.80-40.05	-0.901 ppm	0.439	3.66465e-06	0.00108111	0.00540163	0.0235352	0.0787501	0.188192	0.338237	0.485369	0.580996	0.601812	0.557541	0.469851	0.359704	0.250508	0.159518	0.0897744	0.0397529	0.011361	0.00152912	3.78959e-05	0
AALQGEVSQLQQELNR_1C_693	AALQGEVSQLQQELNR	2	190615_NJ_Taubert_13CT1C.raw	1	C	MAG_21	73.16-73.31	0.000 ppm	0.138	0.000168355	0.180304	0.635472	0.773603	0.440511	0.118836	0.0278685	0.00766636	0.00122806	7.18541e-05	1.27279e-06	5.84666e-09	5.70779e-12	8.88993e-16	1.42831e-20	1.17881e-26	1.51623e-34	3.15941e-45	6.39954e-61	9.772e-89	0
AALQGEVSQLQQELNR_1B_694	AALQGEVSQLQQELNR	2	190615_NJ_Taubert_13CT1B.raw	1	B	MAG_21	73.85-73.97	-3.013 ppm	0.066	0.00187813	0.845167	0.660005	0.147116	0.0156627	0.000955977	3.16838e-05	4.56736e-07	2.37555e-09	3.92913e-12	1.83067e-15	2.04647e-19	4.34464e-24	1.23671e-29	2.77729e-36	2.12035e-44	1.31767e-54	4.48243e-68	1.90595e-87	3.6648e-121	0
AALQGEVSQLQQELNR_2C_696	AALQGEVSQLQQELNR	2	190615_NJ_Taubert_13CT2C.raw	2	C	MAG_21	73.26-73.47	0.000 ppm	0.069	0.00117365	0.772832	0.643138	0.123275	0.0110944	0.0012835	0.000190127	3.64652e-05	1.81634e-05	5.39799e-06	5.73642e-07	4.80771e-07	2.95068e-06	5.40735e-06	1.94837e-06	9.93281e-08	3.91444e-10	3.60979e-14	5.02399e-18	4.82523e-15	8.94046e-13
AALQGEVSQLQQELNR_2A_697	AALQGEVSQLQQELNR	2	190615_NJ_Taubert_13CT2A.raw	2	A	MAG_21	73.80-73.92	0.000 ppm	0.071	0.000290908	0.729211	0.657133	0.0797811	0.00252124	2.60044e-05	9.39471e-08	1.19688e-10	5.19103e-14	7.09392e-18	2.69016e-22	2.34026e-27	3.53953e-33	6.20617e-40	6.86817e-48	1.84474e-57	2.3954e-69	7.21347e-85	5.432e-107	3.4155e-145	0
AALQGEVSQLQQELNR_3B_698	AALQGEVSQLQQELNR	2	190615_NJ_Taubert_13CT3B.raw	3	B	MAG_21	74.03-74.17	0.000 ppm	0.065	0.000216211	0.816009	0.522212	0.0531966	0.00381645	0.000448103	2.49056e-05	3.88686e-07	1.67086e-09	1.97273e-12	6.00316e-16	4.10224e-20	5.007e-25	7.6597e-31	8.50675e-38	2.87314e-46	6.72429e-57	6.67332e-71	5.1836e-91	5.7789e-126	0
AALQGEVSQLQQELNR_3C_699	AALQGEVSQLQQELNR	2	190615_NJ_Taubert_13CT3C.raw	3	C	MAG_21	73.40-73.55	0.000 ppm	0.064	0.00099224	0.869096	0.521743	0.0434652	0.000875174	5.35025e-06	1.11356e-08	8.1923e-12	2.08323e-15	1.69813e-19	3.89461e-24	2.06495e-29	1.90332e-35	2.01412e-42	1.31573e-50	2.005e-60	1.38143e-72	1.96532e-88	5.588e-111	7.5392e-150	0
IADTTSFGGR_1A_700	IADTTSFGGR	2	190615_NJ_Taubert_13CT1A.raw	1	A	MAG_21	33.16-33.36	9.482 ppm	0.083	0.00834323	0.701417	0.923623	0.382213	0.0733992	0.00759629	0.000523713	3.84423e-05	4.09748e-06	4.07941e-07	2.3267e-08	6.06358e-10	6.25436e-12	2.14788e-14	1.8911e-17	2.80135e-21	3.38831e-26	8.47598e-33	1.96991e-42	2.07126e-59	0
IADTTSFGGR_1B_701	IADTTSFGGR	2	190615_NJ_Taubert_13CT1B.raw	1	B	MAG_21	32.29-32.48	9.677 ppm	0.091	0.0037172	0.606441	0.975276	0.536172	0.165925	0.0353974	0.00571242	0.000738942	8.27526e-05	8.324e-06	6.58784e-07	3.16786e-08	7.16435e-10	6.00701e-12	1.41252e-14	6.20239e-18	2.58091e-22	2.82961e-28	4.54369e-37	1.0275e-52	0
IADTTSFGGR_1C_702	IADTTSFGGR	2	190615_NJ_Taubert_13CT1C.raw	1	C	MAG_21	32.78-33.00	5.191 ppm	0.084	0.00232003	0.671161	0.940075	0.413071	0.0896935	0.0110572	0.000807259	3.55148e-05	1.56517e-06	1.3475e-06	5.05112e-06	1.01569e-05	9.28588e-06	3.71598e-06	6.9659e-07	2.54519e-07	8.04763e-07	1.77244e-06	7.33775e-07	6.74517e-09	0
IADTTSFGGR_2B_703	IADTTSFGGR	2	190615_NJ_Taubert_13CT2B.raw	2	B	MAG_21	32.75-32.93	0.000 ppm	0.089	0.000650532	0.561986	0.926938	0.400768	0.0693469	0.00566196	0.000236813	5.24111e-06	6.10961e-08	3.61568e-10	1.01324e-12	1.20648e-15	5.20294e-19	6.42796e-23	1.59958e-27	4.60741e-33	6.02804e-40	6.15747e-49	9.34635e-62	6.73478e-84	0
IADTTSFGGR_2C_704	IADTTSFGGR	2	190615_NJ_Taubert_13CT2C.raw	2	C	MAG_21	31.75-31.87	-4.365 ppm	0.084	0.00125578	0.660127	0.926442	0.383283	0.0719963	0.00695633	0.000362833	1.03426e-05	1.5871e-07	1.25792e-09	4.79854e-12	7.91748e-15	4.83433e-18	8.69386e-22	3.26876e-26	1.49905e-31	3.37515e-38	6.72543e-47	2.51147e-59	7.88858e-81	0
IADTTSFGGR_3A_705	IADTTSFGGR	2	190615_NJ_Taubert_13CT3A.raw	3	A	MAG_21	32.01-32.23	8.897 ppm	0.098	0.00299788	0.448952	0.856729	0.590433	0.316666	0.202224	0.159128	0.124823	0.0816387	0.0389376	0.0118612	0.00201679	0.000166402	5.6496e-06	6.30469e-08	1.64071e-10	5.58695e-14	8.355e-19	4.66436e-26	3.63592e-39	0
IADTTSFGGR_3B_706	IADTTSFGGR	2	190615_NJ_Taubert_13CT3B.raw	3	B	MAG_21	33.04-33.22	0.000 ppm	0.093	0.000466223	0.490181	0.920184	0.426266	0.0763565	0.0063391	0.000267232	5.93533e-06	6.92824e-08	4.10108e-10	1.14886e-12	1.36708e-15	5.89093e-19	7.27189e-23	1.80809e-27	5.20375e-33	6.80297e-40	6.94393e-49	1.05328e-61	7.58481e-84	0
IADTTSFGGR_3C_707	IADTTSFGGR	2	190615_NJ_Taubert_13CT3C.raw	3	C	MAG_21	32.00-32.18	0.000 ppm	0.09	0.000929778	0.61318	0.952321	0.476999	0.107975	0.0121949	0.000720314	2.26504e-05	3.75746e-07	3.17049e-09	1.27265e-11	2.18995e-14	1.38491e-17	2.56546e-21	9.89283e-26	4.63676e-31	1.06393e-37	2.15546e-46	8.16761e-59	2.59896e-80	0
FENTITNLQSIGENASAAR_1A_708	FENTITNLQSIGENASAAR	2	190615_NJ_Taubert_13CT1A.raw	1	A	MAG_21	75.20-75.61	8.150 ppm	0.067	0.00090177	0.795063	0.597534	0.0935578	0.0054413	0.000122181	1.55399e-06	1.40462e-08	5.70393e-11	6.62528e-14	1.73944e-17	8.49307e-22	2.22925e-26	1.08201e-22	8.72318e-19	2.83575e-15	3.57402e-12	1.47121e-09	1.21853e-07	4.96916e-07	3.0352e-06
FENTITNLQSIGENASAAR_1B_709	FENTITNLQSIGENASAAR	2	190615_NJ_Taubert_13CT1B.raw	1	B	MAG_21	69.75-69.96	-7.167 ppm	0.076	0.000823382	0.68523	0.781237	0.202915	0.0188615	0.00066334	1.01201e-05	3.6605e-07	3.1073e-07	1.16913e-07	8.5385e-09	1.13736e-10	2.42775e-13	6.44928e-17	1.38645e-21	1.17504e-27	1.1223e-35	1.10228e-46	4.89835e-63	2.77781e-92	0
FENTITNLQSIGENASAAR_1C_710	FENTITNLQSIGENASAAR	2	190615_NJ_Taubert_13CT1C.raw	1	C	MAG_21	69.72-69.92	-4.516 ppm	0.072	0.00276023	0.748566	0.72075	0.156178	0.00989445	0.000190546	1.13232e-06	2.0686e-09	1.11986e-12	1.65874e-16	5.88566e-21	4.09116e-26	4.14775e-32	1.00507e-38	1.30513e-34	4.91825e-30	8.14011e-26	6.35101e-22	2.43518e-18	4.42502e-15	1.10924e-12
FENTITNLQSIGENASAAR_2A_711	FENTITNLQSIGENASAAR	2	190615_NJ_Taubert_13CT2A.raw	2	A	MAG_21	69.53-69.74	0.000 ppm	0.084	4.48423e-07	0.296099	0.5865	0.135375	0.0103456	0.000249686	1.63184e-06	2.80613e-09	1.25598e-12	1.38851e-16	3.38152e-21	1.49763e-26	8.99567e-33	4.72431e-40	1.11403e-48	4.11199e-59	3.98831e-72	3.51576e-89	1.4472e-113	8.6445e-156	0
FENTITNLQSIGENASAAR_2C_712	FENTITNLQSIGENASAAR	2	190615_NJ_Taubert_13CT2C.raw	2	C	MAG_21	69.19-69.38	0.000 ppm	0.076	0.000198863	0.67664	0.768504	0.144344	0.00674702	0.000108092	7.2989e-07	1.92716e-09	1.63327e-12	3.72882e-16	1.94405e-20	1.88561e-25	2.54727e-31	3.13048e-38	1.83578e-46	1.84964e-56	5.66628e-69	2.0109e-85	5.2648e-109	6.2438e-150	0
FENTITNLQSIGENASAAR_3B_713	FENTITNLQSIGENASAAR	2	190615_NJ_Taubert_13CT3B.raw	3	B	MAG_21	69.93-70.13	0.000 ppm	0.062	0.000220847	0.772206	0.390528	0.0246915	0.000355807	1.31705e-06	1.35394e-09	4.01018e-13	3.35596e-17	7.33145e-22	3.62124e-27	3.24117e-33	3.79919e-40	3.62525e-48	1.38006e-57	6.83483e-69	6.64717e-83	3.6166e-101	3.6811e-127	5.5786e-172	0
FENTITNLQSIGENASAAR_3C_714	FENTITNLQSIGENASAAR	2	190615_NJ_Taubert_13CT3C.raw	3	C	MAG_21	69.28-69.44	0.000 ppm	0.097	5.39541e-10	0.101809	0.781282	0.167296	0.00451001	2.47754e-05	1.29617e-07	6.86972e-06	0.000189262	0.000828667	0.000652744	9.45018e-05	2.7774e-06	5.99922e-06	0.000334579	0.00382428	0.00565558	0.000484765	3.63967e-07	5.10164e-15	0
IGGAAGAVTESGVcPNR_1A_715	IGGAAGAVTESGVcPNR	2	190615_NJ_Taubert_13CT1A.raw	1	A	MAG_47	42.80-43.06	0.000 ppm	0.946	0	8.2439e-99	1.69852e-73	6.1795e-59	9.77713e-49	6.7801e-41	1.57663e-34	3.54544e-29	1.41884e-24	1.47337e-20	5.0732e-17	6.8244e-14	4.00376e-11	1.1007e-08	1.48112e-06	9.98535e-05	0.0034035	0.0578967	0.444311	0.988401	0.027829
IGGAAGAVTESGVcPNR_1B_716	IGGAAGAVTESGVcPNR	2	190615_NJ_Taubert_13CT1B.raw	1	B	MAG_47	39.94-40.17	0.000 ppm	0.948	0	6.3989e-103	2.66252e-76	5.64039e-61	2.91537e-50	4.61448e-42	1.92981e-35	6.67634e-30	3.71437e-25	5.00581e-21	2.12526e-17	3.38206e-14	2.26761e-11	6.92744e-09	1.01457e-06	7.35321e-05	0.00268472	0.0490989	0.408579	0.99395	0.026566
IGGAAGAVTESGVcPNR_1C_717	IGGAAGAVTESGVcPNR	2	190615_NJ_Taubert_13CT1C.raw	1	C	MAG_47	40.28-40.53	0.000 ppm	0.946	0	2.1253e-100	1.86218e-74	1.52112e-59	3.97754e-49	3.76371e-41	1.05499e-34	2.64527e-29	1.12313e-24	1.19585e-20	4.11992e-17	5.45958e-14	3.13997e-11	8.52972e-09	1.15845e-06	8.12577e-05	0.0029624	0.0542554	0.437869	0.988785	0.0242101
IGGAAGAVTESGVcPNR_2A_718	IGGAAGAVTESGVcPNR	2	190615_NJ_Taubert_13CT2A.raw	2	A	MAG_47	39.85-40.09	0.000 ppm	0.943	0	9.34631e-93	1.04537e-68	6.42449e-55	2.72104e-45	6.49841e-38	6.0704e-32	6.0236e-27	1.12555e-22	5.67547e-19	9.86209e-16	7.03144e-13	2.33105e-10	3.91514e-08	3.51824e-06	0.000174665	0.00484566	0.0726507	0.503399	0.969641	0.0184194
IGGAAGAVTESGVcPNR_2C_719	IGGAAGAVTESGVcPNR	2	190615_NJ_Taubert_13CT2C.raw	2	C	MAG_47	39.18-39.47	0.000 ppm	0.943	0	3.03157e-90	7.92843e-67	2.06522e-53	4.80438e-44	7.30518e-37	4.74577e-31	3.45434e-26	4.91078e-22	1.94393e-18	2.73373e-15	1.62136e-12	4.56107e-10	6.56918e-08	5.0943e-06	0.000220806	0.00547067	0.0755413	0.500198	0.973483	0.0208237
IGGAAGAVTESGVcPNR_3A_720	IGGAAGAVTESGVcPNR	2	190615_NJ_Taubert_13CT3A.raw	3	A	MAG_47	44.89-45.44	0.000 ppm	0.943	0	2.57072e-78	2.12068e-57	1.90537e-45	4.16546e-37	9.76213e-31	1.21178e-25	1.77285e-21	4.82274e-18	3.24516e-15	6.58063e-13	4.84436e-11	1.81133e-09	6.63724e-08	3.36019e-06	0.000152116	0.00435481	0.0685692	0.493387	0.972743	0.0182196
IGGAAGAVTESGVcPNR_3B_721	IGGAAGAVTESGVcPNR	2	190615_NJ_Taubert_13CT3B.raw	3	B	MAG_47	40.63-40.85	0.000 ppm	0.945	0	1.0474e-95	5.08996e-71	7.60827e-57	6.12794e-47	2.41922e-39	3.42809e-33	4.9003e-28	1.27746e-23	8.76705e-20	2.02071e-16	1.8544e-13	7.66178e-11	1.55942e-08	1.66884e-06	9.80465e-05	0.00320869	0.0561845	0.44789	0.98692	0.0230586
IGGAAGAVTESGVcPNR_3C_722	IGGAAGAVTESGVcPNR	2	190615_NJ_Taubert_13CT3C.raw	3	C	MAG_47	39.59-39.82	0.000 ppm	0.939	0	3.79241e-74	1.86026e-54	3.36113e-43	2.43882e-35	2.38104e-29	1.35332e-24	9.38953e-21	1.22305e-17	3.96434e-15	4.10036e-13	2.10413e-11	1.22634e-09	1.02742e-07	6.93058e-06	0.000285524	0.00687919	0.0916454	0.563337	0.942415	0.0142419
TSDGAESSWFFRPAEGK_1C_723	TSDGAESSWFFRPAEGK	3	190615_NJ_Taubert_13CT1C.raw	1	C	MAG_47	62.51-62.80	0.000 ppm	0.948	0	2.6082e-143	4.9574e-106	1.46702e-84	1.47813e-69	4.35981e-58	7.71704e-49	4.09715e-41	1.67501e-34	9.42021e-29	1.05232e-23	2.96187e-19	2.45579e-15	6.64832e-12	6.29479e-09	2.19656e-06	0.000296878	0.015881	0.293095	0.991615	0.0117911
TSDGAESSWFFRPAEGK_2A_724	TSDGAESSWFFRPAEGK	3	190615_NJ_Taubert_13CT2A.raw	2	A	MAG_47	62.46-62.78	0.000 ppm	0.945	0	5.20586e-81	7.60425e-57	5.17025e-43	2.20595e-33	3.68282e-26	1.39857e-20	3.1015e-16	7.05088e-13	2.32285e-10	1.35995e-08	1.55964e-07	3.51644e-07	1.45942e-07	5.57051e-08	4.70444e-06	0.000457434	0.020505	0.33717	0.980122	0.0037047
TSDGAESSWFFRPAEGK_2C_725	TSDGAESSWFFRPAEGK	3	190615_NJ_Taubert_13CT2C.raw	2	C	MAG_47	62.00-62.32	0.000 ppm	0.946	0	4.5578e-122	3.02171e-89	1.89221e-70	2.33118e-57	2.30119e-47	2.53522e-39	1.18775e-32	4.97442e-27	2.90663e-22	3.13956e-18	7.51951e-15	4.53745e-12	8.11582e-10	6.7802e-08	5.77298e-06	0.0004717	0.0204503	0.329257	0.984909	0.00450011
TSDGAESSWFFRPAEGK_3B_726	TSDGAESSWFFRPAEGK	3	190615_NJ_Taubert_13CT3B.raw	3	B	MAG_47	62.70-63.03	0.000 ppm	0.947	0	1.1966e-146	1.018e-108	7.55742e-87	1.49827e-71	7.5581e-60	2.08217e-50	1.61152e-42	9.21978e-36	7.12451e-30	1.09358e-24	4.28355e-20	5.0409e-16	1.97644e-12	2.73901e-09	1.37471e-06	0.000249122	0.0157676	0.304455	0.989987	0.00562172
TSDGAESSWFFRPAEGK_3C_727	TSDGAESSWFFRPAEGK	3	190615_NJ_Taubert_13CT3C.raw	3	C	MAG_47	62.01-62.37	0.000 ppm	0.941	0	2.8636e-135	7.0848e-100	1.59389e-79	2.6023e-65	1.93684e-54	1.15832e-45	2.51424e-38	4.70611e-32	1.2864e-26	7.20447e-22	1.03945e-17	4.54005e-14	6.75078e-11	3.73429e-08	8.24807e-06	0.000766924	0.02992	0.406975	0.944833	0
EPFNVEYLATQLAPNEVAGLTVR_1A_728	EPFNVEYLATQLAPNEVAGLTVR	2	190615_NJ_Taubert_13CT1A.raw	1	A	MAG_47	109.33-109.70	0.000 ppm	0.947	0	4.2051e-217	3.079e-161	5.8962e-129	2.3772e-106	4.60962e-89	3.77338e-75	1.42744e-63	1.04806e-53	3.78239e-45	1.26013e-37	5.98438e-31	5.45045e-25	1.16105e-19	6.5882e-15	1.07729e-10	5.14099e-07	0.000623213	0.118064	0.953043	0
EPFNVEYLATQLAPNEVAGLTVR_1B_729	EPFNVEYLATQLAPNEVAGLTVR	2	190615_NJ_Taubert_13CT1B.raw	1	B	MAG_47	104.49-104.70	0.000 ppm	0.947	0	4.31609e-93	1.40101e-62	1.97557e-45	9.32358e-34	3.11116e-25	7.2945e-19	4.09245e-14	1.12798e-10	2.34612e-08	4.6937e-07	1.07998e-06	7.54257e-07	1.23462e-06	6.08228e-07	5.57596e-08	8.85759e-06	0.00257801	0.174852	0.990876	0.000274625
EPFNVEYLATQLAPNEVAGLTVR_1C_730	EPFNVEYLATQLAPNEVAGLTVR	2	190615_NJ_Taubert_13CT1C.raw	1	C	MAG_47	104.55-104.78	0.000 ppm	0.946	0	6.7801e-213	1.225e-157	1.033e-125	2.3307e-103	2.891e-86	1.6499e-72	4.61965e-61	2.6184e-51	7.49555e-43	2.00481e-35	7.60614e-29	5.39436e-23	8.47485e-18	3.2149e-13	2.98648e-09	6.42611e-06	0.00281327	0.194882	0.981707	0.00107086
EPFNVEYLATQLAPNEVAGLTVR_2A_731	EPFNVEYLATQLAPNEVAGLTVR	2	190615_NJ_Taubert_13CT2A.raw	2	A	MAG_47	104.57-104.76	0.000 ppm	0.941	0	3.1603e-64	1.89565e-41	9.36775e-29	1.71939e-20	6.5662e-15	3.41503e-11	6.80353e-09	1.08894e-07	4.15776e-07	1.20201e-06	2.31794e-06	2.87293e-06	1.04396e-06	4.5185e-08	1.07602e-07	5.49373e-05	0.00880017	0.302607	0.928932	0.000175487
EPFNVEYLATQLAPNEVAGLTVR_2C_732	EPFNVEYLATQLAPNEVAGLTVR	2	190615_NJ_Taubert_13CT2C.raw	2	C	MAG_47	104.53-104.75	0.000 ppm	0.942	0	2.6161e-153	1.269e-109	9.49244e-85	1.44916e-67	1.39801e-54	2.92869e-44	8.10069e-36	8.05972e-29	5.23455e-23	3.21116e-18	2.33219e-14	2.27991e-11	3.27813e-09	8.70964e-08	1.24464e-06	9.6793e-05	0.010384	0.303839	0.93639	0.000231619
EPFNVEYLATQLAPNEVAGLTVR_3A_733	EPFNVEYLATQLAPNEVAGLTVR	2	190615_NJ_Taubert_13CT3A.raw	3	A	MAG_47	109.09-109.46	0.000 ppm	0.942	0	7.5243e-211	2.987e-156	9.9252e-125	1.1327e-102	8.25295e-86	3.08554e-72	6.19085e-61	2.71714e-51	6.43686e-43	1.50616e-35	5.24449e-29	3.57847e-23	5.70796e-18	2.34348e-13	2.52306e-09	6.61726e-06	0.00345681	0.241909	0.938143	0
EPFNVEYLATQLAPNEVAGLTVR_3B_734	EPFNVEYLATQLAPNEVAGLTVR	2	190615_NJ_Taubert_13CT3B.raw	3	B	MAG_47	104.63-104.84	0.000 ppm	0.944	0	5.85517e-81	1.76473e-53	4.62427e-38	1.11621e-27	2.89252e-20	6.69186e-15	4.36106e-11	1.57603e-08	4.81304e-07	1.68026e-06	1.02608e-06	1.09226e-06	6.89099e-06	1.0451e-05	8.48263e-06	7.86245e-05	0.00578235	0.241447	0.96496	0.000321135
EPFNVEYLATQLAPNEVAGLTVR_3C_735	EPFNVEYLATQLAPNEVAGLTVR	2	190615_NJ_Taubert_13CT3C.raw	3	C	MAG_47	104.43-104.67	0.000 ppm	0.938	0	1.4186e-123	3.17946e-86	4.07173e-65	1.30981e-50	9.85786e-40	3.10641e-31	1.75334e-24	4.09684e-19	6.67259e-15	1.05523e-11	1.99835e-09	5.2868e-08	2.86244e-07	1.66675e-06	2.32275e-05	0.000426511	0.0163211	0.367011	0.87496	0.00015016
DLQAAQGVIGK_1A_736	DLQAAQGVIGK	2	190615_NJ_Taubert_13CT1A.raw	1	A	MAG_39	46.49-46.66	0.295 ppm	0.055	0.0282599	0.983136	0.494301	0.079003	0.00636689	0.000313645	1.1208e-05	4.18496e-07	4.62289e-08	2.77343e-08	1.99961e-08	7.37215e-09	1.11824e-09	6.05897e-11	9.55947e-13	3.13182e-15	1.18072e-18	1.65351e-23	6.61166e-31	2.01998e-44	0
DLQAAQGVIGK_1B_737	DLQAAQGVIGK	2	190615_NJ_Taubert_13CT1B.raw	1	B	MAG_39	45.33-45.56	0.477 ppm	0.053	0.0343553	0.992272	0.449846	0.065043	0.00461583	0.000188028	4.86986e-06	9.03018e-08	1.33126e-09	1.50305e-11	1.05495e-13	3.55187e-16	4.47993e-19	1.61909e-22	1.17455e-26	9.95792e-32	3.98048e-38	1.35719e-46	8.39038e-59	4.23937e-80	0
DLQAAQGVIGK_1C_738	DLQAAQGVIGK	2	190615_NJ_Taubert_13CT1C.raw	1	C	MAG_39	45.49-45.75	0.113 ppm	0.054	0.030083	0.987349	0.475693	0.0731139	0.00559482	0.000270965	1.62548e-05	3.16372e-06	9.74563e-07	2.34231e-07	3.92275e-08	4.27976e-09	1.01145e-09	5.19178e-09	3.01636e-08	6.86483e-08	4.59754e-08	5.49834e-09	3.65103e-11	3.01851e-16	0
DLQAAQGVIGK_2A_739	DLQAAQGVIGK	2	190615_NJ_Taubert_13CT2A.raw	2	A	MAG_39	45.12-45.34	-0.069 ppm	0.053	0.0369429	0.993585	0.451346	0.067048	0.00504813	0.00023143	7.79417e-06	2.82053e-07	4.03738e-08	9.54415e-08	3.44061e-07	8.08657e-07	1.45466e-06	2.39002e-06	3.23801e-06	2.62606e-06	9.40678e-07	1.31888e-07	7.09053e-09	1.47484e-11	0
DLQAAQGVIGK_2B_740	DLQAAQGVIGK	2	190615_NJ_Taubert_13CT2B.raw	2	B	MAG_39	46.17-46.48	-0.250 ppm	0.052	0.0362079	0.992697	0.447532	0.0671288	0.00556653	0.000373533	3.46333e-05	6.97541e-06	3.36559e-06	3.54816e-06	5.95184e-06	1.16502e-05	2.45553e-05	5.48337e-05	0.000114968	0.000199822	0.000282974	0.000360131	0.000447711	0.000423776	8.00158e-05
DLQAAQGVIGK_2C_741	DLQAAQGVIGK	2	190615_NJ_Taubert_13CT2C.raw	2	C	MAG_39	44.61-44.84	-0.069 ppm	0.054	0.0343233	0.98996	0.476598	0.0745457	0.00584135	0.000268166	8.87791e-06	7.01218e-07	8.10777e-07	2.45891e-06	6.83204e-06	1.59586e-05	3.18817e-05	5.21455e-05	6.40181e-05	5.00525e-05	1.8264e-05	1.91327e-06	2.78647e-08	1.25765e-11	0
DLQAAQGVIGK_3A_742	DLQAAQGVIGK	2	190615_NJ_Taubert_13CT3A.raw	3	A	MAG_39	45.92-46.22	0.477 ppm	0.051	0.0446473	0.997064	0.422595	0.0658662	0.00728785	0.00101422	0.000241118	0.000104382	9.16058e-05	0.000114522	0.000116599	7.07971e-05	2.24118e-05	3.97916e-06	9.97607e-07	9.21372e-07	8.1422e-07	2.4992e-07	1.03693e-08	3.44036e-12	0
DLQAAQGVIGK_3B_743	DLQAAQGVIGK	2	190615_NJ_Taubert_13CT3B.raw	3	B	MAG_39	45.93-46.16	0.113 ppm	0.053	0.0359549	0.99203	0.471869	0.0742544	0.0059062	0.000278655	1.30498e-05	7.46733e-06	2.74967e-05	8.61225e-05	0.000161348	0.000159932	7.91333e-05	2.25783e-05	8.95689e-06	8.33784e-06	5.05684e-06	7.5629e-07	9.59393e-09	4.07925e-13	0
DLQAAQGVIGK_3C_744	DLQAAQGVIGK	2	190615_NJ_Taubert_13CT3C.raw	3	C	MAG_39	45.00-45.23	0.113 ppm	0.055	0.0319372	0.98066	0.491259	0.080293	0.00666481	0.000388624	8.21132e-05	0.000257265	0.00113395	0.00326186	0.00543334	0.00495011	0.00244976	0.000862318	0.000521801	0.000546453	0.000322803	5.50534e-05	2.17745e-06	4.1266e-08	0
ADVVSLINNNEFAAHK_1B_745	ADVVSLINNNEFAAHK	3	190615_NJ_Taubert_13CT1B.raw	1	B	MAG_39	66.38-66.63	-1.449 ppm	0.054	0.00351648	0.984393	0.295632	0.014116	0.000224851	2.90793e-06	1.77963e-07	7.51799e-08	7.60651e-08	3.12038e-08	9.63753e-09	1.67606e-08	2.28614e-08	7.05355e-09	3.57923e-10	1.98784e-12	6.78862e-16	5.42791e-15	4.31416e-12	1.93336e-09	2.02019e-07
ADVVSLINNNEFAAHK_1C_746	ADVVSLINNNEFAAHK	3	190615_NJ_Taubert_13CT1C.raw	1	C	MAG_39	66.31-66.55	-1.965 ppm	0.055	0.00327517	0.975436	0.322912	0.0165766	0.000280846	2.97078e-06	9.87619e-08	3.34007e-08	2.18739e-08	1.69559e-08	2.84937e-08	4.09536e-08	5.43071e-08	8.93099e-08	1.25955e-07	1.22993e-07	5.69366e-08	3.99104e-09	5.60912e-12	5.58936e-19	0
ADVVSLINNNEFAAHK_2A_747	ADVVSLINNNEFAAHK	3	190615_NJ_Taubert_13CT2A.raw	2	A	MAG_39	66.17-66.45	-1.277 ppm	0.053	0.004224	0.992423	0.280432	0.0130668	0.000199116	1.63972e-06	6.19697e-08	7.1924e-09	3.18759e-10	2.76799e-10	8.07946e-09	7.52082e-08	2.31522e-07	4.00645e-07	6.11142e-07	5.44099e-07	2.39127e-07	1.03485e-07	1.41789e-08	7.84468e-12	0
ADVVSLINNNEFAAHK_2C_748	ADVVSLINNNEFAAHK	3	190615_NJ_Taubert_13CT2C.raw	2	C	MAG_39	65.73-66.03	-1.277 ppm	0.054	0.00380084	0.986531	0.308555	0.0162371	0.000293163	2.51118e-06	5.04587e-08	1.32929e-08	2.81285e-09	2.46548e-09	5.28195e-09	3.34166e-09	4.51667e-10	1.11548e-11	2.24268e-13	1.26699e-11	5.24567e-10	3.66846e-09	1.52232e-09	1.2026e-12	0
ADVVSLINNNEFAAHK_3B_749	ADVVSLINNNEFAAHK	3	190615_NJ_Taubert_13CT3B.raw	3	B	MAG_39	66.55-66.81	-1.105 ppm	0.052	0.00525042	0.99444	0.289088	0.0149394	0.000272007	2.53048e-06	2.49448e-08	3.65059e-10	3.08746e-12	1.00575e-14	6.37114e-14	9.61072e-12	3.76779e-10	4.15016e-09	1.87484e-08	7.2367e-08	1.78057e-07	1.31262e-07	6.92519e-07	1.0207e-05	0
ADVVSLINNNEFAAHK_3C_750	ADVVSLINNNEFAAHK	3	190615_NJ_Taubert_13CT3C.raw	3	C	MAG_39	65.86-66.18	0.099 ppm	0.054	0.00444206	0.985134	0.320257	0.0175913	0.000323648	2.52772e-06	9.03982e-09	1.43894e-11	9.23594e-15	1.04969e-17	4.49843e-15	1.51939e-12	1.36978e-10	3.4916e-09	2.68288e-08	6.91332e-08	6.76093e-08	8.32435e-08	5.46765e-07	1.51184e-07	0
VTTSGTQSSAQILFLGK_1B_751	VTTSGTQSSAQILFLGK	2	190615_NJ_Taubert_13CT1B.raw	1	B	MAG_39	68.45-68.71	1.255 ppm	0.054	0.0034757	0.985433	0.302974	0.0151374	0.000260958	4.2312e-06	4.3473e-07	8.76049e-08	2.73055e-08	2.62369e-08	1.60448e-08	2.62498e-09	9.16551e-11	5.58442e-13	4.28738e-16	2.3873e-20	3.64406e-26	2.34645e-34	9.05279e-47	2.47721e-69	0
VTTSGTQSSAQILFLGK_1C_752	VTTSGTQSSAQILFLGK	2	190615_NJ_Taubert_13CT1C.raw	1	C	MAG_39	68.41-68.73	1.715 ppm	0.055	0.00302988	0.97558	0.329223	0.0175184	0.0003024	2.93074e-06	7.16474e-08	6.48227e-09	6.58793e-10	3.34575e-11	5.09295e-13	1.80935e-15	1.22448e-18	1.19239e-22	1.07575e-27	4.38668e-34	2.34573e-42	1.56046e-53	6.27491e-70	5.9985e-99	0
VTTSGTQSSAQILFLGK_2A_753	VTTSGTQSSAQILFLGK	2	190615_NJ_Taubert_13CT2A.raw	2	A	MAG_39	68.28-68.56	-1.275 ppm	0.054	0.00377359	0.987179	0.304601	0.0157537	0.000284173	3.52889e-06	1.39459e-06	5.27932e-06	1.07192e-05	1.04301e-05	4.59819e-06	9.97261e-07	1.40492e-07	1.11812e-08	2.44851e-10	6.88498e-13	1.02435e-16	1.75681e-22	1.14801e-31	5.12413e-49	0
VTTSGTQSSAQILFLGK_2C_754	VTTSGTQSSAQILFLGK	2	190615_NJ_Taubert_13CT2C.raw	2	C	MAG_39	67.91-68.23	-0.125 ppm	0.055	0.00346198	0.980034	0.330053	0.0187265	0.000401482	9.91154e-06	1.85706e-06	7.98336e-07	3.75844e-07	1.37515e-07	3.23013e-08	7.98492e-09	5.61618e-09	2.78805e-08	2.94009e-07	1.51785e-06	1.92827e-06	4.21241e-07	1.32815e-08	4.35659e-12	0
VTTSGTQSSAQILFLGK_3B_755	VTTSGTQSSAQILFLGK	2	190615_NJ_Taubert_13CT3B.raw	3	B	MAG_39	68.51-68.86	-1.275 ppm	0.055	0.00384788	0.983214	0.324616	0.0182284	0.000340311	4.05042e-06	2.70269e-06	1.33091e-05	4.48911e-05	9.50574e-05	0.000104019	4.77781e-05	7.91952e-06	4.2749e-07	6.82318e-09	2.38573e-11	7.9179e-15	4.91236e-20	2.00864e-28	1.79019e-44	0
VTTSGTQSSAQILFLGK_3C_756	VTTSGTQSSAQILFLGK	2	190615_NJ_Taubert_13CT3C.raw	3	C	MAG_39	67.96-68.33	-1.390 ppm	0.056	0.00288981	0.972697	0.343899	0.0191314	0.000314807	1.81646e-06	8.78267e-09	6.24932e-08	5.86712e-07	1.09558e-06	4.44192e-07	3.95116e-08	1.15064e-09	5.23813e-09	1.43446e-07	1.31416e-06	3.41675e-06	1.52303e-06	3.13931e-08	4.94518e-13	0
IQYAVAQR_1A_757	IQYAVAQR	2	190615_NJ_Taubert_13CT1A.raw	1	A	MAG_13	29.89-29.99	3.141 ppm	0.122	0.0118154	0.408224	0.782599	0.772957	0.56045	0.34203	0.183062	0.0855019	0.0341345	0.0111587	0.00276167	0.000462283	4.54434e-05	2.20234e-06	4.17488e-08	2.2101e-10	1.89093e-13	9.5039e-18	2.91803e-24	4.00157e-36	0
IQYAVAQR_1B_758	IQYAVAQR	2	190615_NJ_Taubert_13CT1B.raw	1	B	MAG_13	28.97-29.10	0.613 ppm	0.22	0.00605934	0.144474	0.372277	0.595028	0.720758	0.708252	0.576543	0.392701	0.224883	0.107009	0.0404578	0.0110981	0.00192848	0.000178315	7.0223e-06	8.62063e-08	2.00547e-10	3.53493e-14	6.08076e-20	1.47395e-30	0
IQYAVAQR_1C_759	IQYAVAQR	2	190615_NJ_Taubert_13CT1C.raw	1	C	MAG_13	29.49-29.63	1.666 ppm	0.131	0.0111682	0.376637	0.640761	0.666977	0.586522	0.467026	0.331188	0.203767	0.106616	0.0459717	0.0154324	0.0037192	0.000583452	5.29236e-05	2.35248e-06	3.91775e-08	1.52474e-10	5.67945e-14	2.80529e-19	3.61205e-29	0
IQYAVAQR_2A_760	IQYAVAQR	2	190615_NJ_Taubert_13CT2A.raw	2	A	MAG_13	28.80-28.89	-9.708 ppm	0.333	0.00807135	0.0441285	0.107135	0.24029	0.411847	0.598117	0.758408	0.787413	0.622555	0.353587	0.13519	0.0319731	0.00419619	0.000265046	6.59681e-06	4.7683e-08	6.0115e-11	5.07585e-15	3.33441e-21	1.75357e-32	0
IQYAVAQR_3A_761	IQYAVAQR	2	190615_NJ_Taubert_13CT3A.raw	3	A	MAG_13	28.66-28.74	0.000 ppm	0.417	1.92254e-09	0.000347579	0.00454546	0.0242668	0.0892704	0.235761	0.455403	0.67722	0.804309	0.781759	0.634043	0.426428	0.228934	0.0932588	0.0269958	0.00504685	0.000617756	9.48113e-05	1.70324e-05	1.31031e-07	0
IEAVGTASNPIVFTSGK_1A_762	IEAVGTASNPIVFTSGK	2	190615_NJ_Taubert_13CT1A.raw	1	A	MAG_13	67.28-67.47	0.000 ppm	0.149	8.78522e-07	0.14661	0.56475	0.725323	0.603698	0.3676	0.15967	0.0439558	0.00632823	0.000387687	8.42379e-06	5.43606e-08	8.4281e-11	2.3476e-14	7.64004e-19	1.4749e-24	5.34564e-32	4.13113e-42	5.02944e-57	1.46929e-83	0
IEAVGTASNPIVFTSGK_1B_763	IEAVGTASNPIVFTSGK	2	190615_NJ_Taubert_13CT1B.raw	1	B	MAG_13	64.21-64.40	-1.361 ppm	0.231	0.000319719	0.0439314	0.180556	0.431163	0.688538	0.72318	0.535042	0.29538	0.114409	0.0250038	0.00239674	8.43734e-05	9.86178e-07	3.44601e-09	2.70034e-12	2.5058e-16	9.30298e-22	2.08552e-29	4.68146e-41	2.39527e-62	0
IEAVGTASNPIVFTSGK_1C_764	IEAVGTASNPIVFTSGK	2	190615_NJ_Taubert_13CT1C.raw	1	C	MAG_13	64.06-64.27	3.367 ppm	0.165	0.00215688	0.223789	0.49649	0.612928	0.582159	0.427675	0.239264	0.0973651	0.024763	0.00317253	0.000167502	3.12809e-06	1.85629e-08	3.09604e-11	1.06891e-14	3.92763e-19	4.92661e-25	2.88522e-33	1.0546e-45	2.77304e-68	0
IEAVGTASNPIVFTSGK_2A_765	IEAVGTASNPIVFTSGK	2	190615_NJ_Taubert_13CT2A.raw	2	A	MAG_13	63.66-63.81	7.504 ppm	0.344	0.000468336	0.00315094	0.0328925	0.142492	0.291502	0.453129	0.664692	0.776152	0.529738	0.169619	0.0219222	0.00100014	1.38918e-05	4.84758e-08	4.60873e-10	4.15685e-08	1.8714e-06	1.57348e-05	9.56126e-06	1.85943e-08	0
IEAVGTASNPIVFTSGK_3B_766	IEAVGTASNPIVFTSGK	2	190615_NJ_Taubert_13CT3B.raw	3	B	MAG_13	64.37-64.49	4.549 ppm	0.261	0.000885986	0.0286247	0.13883	0.33531	0.562942	0.706409	0.641428	0.391158	0.150051	0.0356743	0.00502919	0.00042945	3.0194e-05	2.68939e-06	1.17378e-05	0.000163029	0.0006038	0.000704871	0.00022713	6.6748e-07	0
NNLVHALADAYK_1B_767	NNLVHALADAYK	2	190615_NJ_Taubert_13CT1B.raw	1	B	MAG_13	54.35-54.50	2.104 ppm	0.208	0.00313203	0.117984	0.336996	0.584748	0.725933	0.654	0.443856	0.245137	0.114222	0.0416368	0.00992693	0.00123255	6.28567e-05	1.02177e-06	3.86271e-09	2.14587e-12	8.20337e-17	5.19191e-23	2.19462e-32	2.15157e-49	0
NNLVHALADAYK_1C_768	NNLVHALADAYK	2	190615_NJ_Taubert_13CT1C.raw	1	C	MAG_13	54.72-54.99	-1.205 ppm	0.178	0.00651341	0.265035	0.48268	0.58776	0.592556	0.504801	0.340844	0.169396	0.054582	0.00949201	0.000742632	2.21989e-05	2.13459e-07	5.28822e-10	2.43976e-13	1.25561e-17	3.01041e-23	6.42457e-31	2.90265e-42	1.76871e-62	0
VELEGGYRPGDIESIR_1C_775	VELEGGYRPGDIESIR	3	190615_NJ_Taubert_13CT1C.raw	1	C	MAG_51	57.90-58.02	-3.994 ppm	0.069	0.00320133	0.787118	0.650925	0.110264	0.0110767	0.00110329	0.000143037	2.19249e-05	2.35135e-06	9.88165e-08	1.16997e-09	3.21029e-12	1.7992e-15	6.17601e-15	5.12346e-12	1.42936e-09	1.12432e-07	1.69841e-06	1.92721e-06	7.3976e-09	0
VELEGGYRPGDIESIR_1B_776	VELEGGYRPGDIESIR	3	190615_NJ_Taubert_13CT1B.raw	1	B	MAG_51	58.00-58.13	-3.324 ppm	0.063	0.00964693	0.873231	0.551289	0.106935	0.0188048	0.00408817	0.00144818	0.000457715	5.19941e-05	1.56375e-06	1.13826e-08	1.81568e-11	5.33661e-15	2.16881e-19	7.68797e-25	1.12247e-31	1.85726e-40	2.99871e-52	1.85215e-69	8.7132e-100	0
VELEGGYRPGDIESIR_2A_777	VELEGGYRPGDIESIR	3	190615_NJ_Taubert_13CT2A.raw	2	A	MAG_51	57.70-57.82	0.862 ppm	0.068	0.00350481	0.43401	0.370695	0.18445	0.222843	0.305287	0.336128	0.275588	0.161286	0.0687799	0.0208596	0.00439251	0.000585242	3.2822e-05	4.28991e-07	6.84887e-10	5.51097e-14	4.66961e-20	6.66747e-21	9.98477e-18	2.02874e-15
VELEGGYRPGDIESIR_2B_778	VELEGGYRPGDIESIR	3	190615_NJ_Taubert_13CT2B.raw	2	B	MAG_51	57.78-58.07	9.065 ppm	0.088	0.079244	0.565185	0.785257	0.298328	0.0317016	0.00108821	1.37559e-05	6.5811e-08	1.11769e-10	6.0157e-14	8.85258e-18	2.93274e-22	1.67064e-27	1.10896e-33	4.78417e-41	5.3435e-50	3.25351e-61	5.72123e-76	3.89179e-97	6.7684e-134	0
VELEGGYRPGDIESIR_2C_779	VELEGGYRPGDIESIR	3	190615_NJ_Taubert_13CT2C.raw	2	C	MAG_51	57.33-57.50	4.545 ppm	0.065	0.00298915	0.825538	0.573309	0.139749	0.0470055	0.0254338	0.0159834	0.00904086	0.00350025	0.000675896	4.94858e-05	1.09436e-06	5.82557e-09	5.62069e-12	6.52754e-16	4.79463e-21	7.45035e-28	3.07181e-37	3.08478e-51	2.2772e-76	0
GINPLFEGGQFHLNER_1B_780	GINPLFEGGQFHLNER	3	190615_NJ_Taubert_13CT1B.raw	1	B	MAG_51	71.12-71.41	-0.115 ppm	0.056	0.00216132	0.85815	0.448003	0.176056	0.0881898	0.0359274	0.0167381	0.0110184	0.00654023	0.00281321	0.00102848	0.000316913	5.13234e-05	2.46626e-06	2.10726e-08	1.75198e-11	5.58854e-16	1.23108e-22	3.99992e-33	8.7552e-53	0
GINPLFEGGQFHLNER_1C_781	GINPLFEGGQFHLNER	3	190615_NJ_Taubert_13CT1C.raw	1	C	MAG_51	71.24-71.60	1.033 ppm	0.06	0.0024809	0.896056	0.482844	0.118133	0.0352897	0.00596838	0.000441918	1.39688e-05	1.60341e-07	5.49201e-10	4.72464e-13	8.48722e-17	2.49463e-21	1.37257e-22	1.1634e-18	4.28222e-15	6.63643e-12	3.82138e-09	5.53658e-07	5.01234e-06	1.9267e-18
GINPLFEGGQFHLNER_2A_782	GINPLFEGGQFHLNER	3	190615_NJ_Taubert_13CT2A.raw	2	A	MAG_51	72.10-72.30	0.000 ppm	0.055	0.000228678	0.916324	0.221883	0.00445623	1.76761e-05	1.94228e-08	6.7917e-12	7.80322e-16	2.83247e-20	2.94288e-25	7.45732e-31	3.64633e-37	2.46111e-44	1.41392e-52	3.3666e-62	1.07779e-73	6.97263e-88	2.5876e-106	1.836e-132	1.9742e-177	0
GINPLFEGGQFHLNER_2C_783	GINPLFEGGQFHLNER	3	190615_NJ_Taubert_13CT2C.raw	2	C	MAG_51	71.81-72.13	0.000 ppm	0.057	0.000480904	0.9502	0.39746	0.0400853	0.00136483	1.38153e-05	4.12146e-08	3.68812e-11	9.71924e-15	7.03073e-19	1.22583e-23	4.20621e-29	2.10485e-35	9.8849e-43	2.24445e-51	8.67572e-62	9.78954e-75	1.16555e-91	8.3436e-116	1.5615e-157	0
VQIVVPDVAEAAR_1A_784	VQIVVPDVAEAAR	2	190615_NJ_Taubert_13CT1A.raw	1	A	MAG_51	69.90-70.16	-2.169 ppm	0.058	0.00967427	0.961452	0.486613	0.0604617	0.00288188	5.82601e-05	5.15394e-07	1.99445e-09	3.27283e-12	2.13333e-15	4.9693e-19	3.53538e-23	6.1198e-28	1.85089e-33	5.95756e-40	9.37124e-48	1.93792e-57	4.45326e-70	4.38914e-88	3.6394e-119	0
VQIVVPDVAEAAR_1B_785	VQIVVPDVAEAAR	2	190615_NJ_Taubert_13CT1B.raw	1	B	MAG_51	67.36-67.64	0.609 ppm	0.059	0.00718718	0.940621	0.562169	0.111984	0.0121734	0.000873106	3.75918e-05	7.94334e-07	7.14987e-09	2.49149e-11	3.04376e-14	1.13802e-17	1.06746e-21	1.86957e-26	3.90314e-32	4.77012e-39	1.02154e-47	3.93567e-59	1.61839e-75	5.4421e-104	0
VQIVVPDVAEAAR_1C_786	VQIVVPDVAEAAR	2	190615_NJ_Taubert_13CT1C.raw	1	C	MAG_51	67.33-67.64	-0.415 ppm	0.063	0.00597017	0.91618	0.601602	0.119532	0.0135203	0.000982657	4.22051e-05	9.38632e-07	9.60382e-09	4.06746e-11	6.35933e-14	3.17031e-17	4.11197e-21	1.03352e-25	3.23344e-31	6.26433e-38	2.30432e-46	1.73134e-57	1.75277e-73	2.5727e-101	0
VQIVVPDVAEAAR_2C_787	VQIVVPDVAEAAR	2	190615_NJ_Taubert_13CT2C.raw	2	C	MAG_51	66.71-67.01	-0.268 ppm	0.064	0.00540043	0.819097	0.618516	0.249222	0.123197	0.0788911	0.0556777	0.0356548	0.0180073	0.006734	0.00173262	0.000265146	1.94176e-05	5.18951e-07	3.61444e-09	4.10965e-12	3.60968e-16	6.12873e-22	8.99498e-31	5.56822e-47	0
VIVVGHTDTSGSNAYNVR_1B_788	VIVVGHTDTSGSNAYNVR	3	190615_NJ_Taubert_13CT1B.raw	1	B	MAG_51	39.94-39.99	3.798 ppm	0.06	0.00640865	0.914155	0.49468	0.0975995	0.0154705	0.0011051	2.44098e-05	1.55687e-07	2.82294e-10	1.3895e-13	1.67961e-17	4.20922e-22	1.68457e-27	7.27057e-34	1.86096e-41	1.09505e-50	2.97029e-62	1.79128e-77	2.6016e-99	3.0506e-137	0
VIVVGHTDTSGSNAYNVR_1C_789	VIVVGHTDTSGSNAYNVR	3	190615_NJ_Taubert_13CT1C.raw	1	C	MAG_51	40.32-40.50	0.308 ppm	0.063	0.00396974	0.881413	0.543243	0.0837472	0.00924905	0.000819706	3.8093e-05	6.63584e-07	3.69254e-09	5.94842e-12	2.48431e-15	2.29026e-19	3.65829e-24	7.03205e-30	9.31634e-37	3.50807e-45	8.33917e-56	7.30293e-70	3.90977e-90	1.6708e-125	0
VIVVGHTDTSGSNAYNVR_2A_790	VIVVGHTDTSGSNAYNVR	3	190615_NJ_Taubert_13CT2A.raw	2	A	MAG_51	39.97-40.10	0.000 ppm	0.061	0.00107874	0.82653	0.45078	0.109777	0.0534721	0.0179733	0.00183724	4.95447e-05	3.49674e-07	6.31299e-10	2.70547e-13	2.38272e-17	3.40913e-22	5.50966e-28	5.73687e-35	1.57016e-43	2.45512e-54	1.22424e-68	2.9117e-89	3.0771e-125	0
VIVVGHTDTSGSNAYNVR_2C_791	VIVVGHTDTSGSNAYNVR	3	190615_NJ_Taubert_13CT2C.raw	2	C	MAG_51	39.34-39.45	1.418 ppm	0.057	0.00121213	0.805412	0.385692	0.087747	0.036807	0.0392149	0.0745796	0.11455	0.0940196	0.0365312	0.00684769	0.000595732	1.84393e-05	1.33703e-07	1.40088e-10	1.12658e-14	2.53372e-20	2.41194e-28	1.37e-40	5.48166e-63	0
VSTNSSYIGFK_1B_793	VSTNSSYIGFK	2	190615_NJ_Taubert_13CT1B.raw	1	B	MAG_111	46.56-46.76	-2.040 ppm	0.028	0.231798	0.720504	0.0834461	0.00300417	4.61705e-05	3.42287e-07	1.27715e-09	2.38548e-12	2.13945e-15	8.5433e-19	1.35646e-22	7.2918e-27	1.0579e-31	2.99252e-37	1.01897e-43	1.96684e-51	6.06447e-61	2.76618e-73	8.88622e-91	7.7523e-121	0
VSTNSSYIGFK_1A_794	VSTNSSYIGFK	2	190615_NJ_Taubert_13CT1A.raw	1	A	MAG_111	47.72-47.83	0.784 ppm	0.069	0.011083	0.848255	0.738755	0.182074	0.0213411	0.00141158	5.39285e-05	1.1328e-06	1.21028e-08	6.0049e-11	1.24132e-13	9.29542e-17	2.08175e-20	1.06e-24	8.15459e-30	4.9883e-36	8.20468e-44	4.70584e-54	9.48308e-69	2.80403e-94	0
VSTNSSYIGFK_1C_795	VSTNSSYIGFK	2	190615_NJ_Taubert_13CT1C.raw	1	C	MAG_111	46.28-46.38	1.781 ppm	0.088	0.00356259	0.59477	0.928693	0.490677	0.156436	0.0317324	0.00365313	0.000217113	6.25446e-06	8.21094e-08	4.52582e-10	9.31167e-13	6.03034e-16	9.57235e-20	2.55471e-24	6.32371e-30	5.30316e-37	2.25525e-46	6.75086e-60	1.64773e-83	0
VSTNSSYIGFK_2A_796	VSTNSSYIGFK	2	190615_NJ_Taubert_13CT2A.raw	2	A	MAG_111	46.42-46.56	-1.376 ppm	0.047	0.0918821	0.956705	0.387951	0.0537146	0.00323703	9.04372e-05	1.20002e-06	7.5576e-09	2.19659e-11	2.77721e-14	1.38797e-17	2.37859e-21	1.13778e-25	1.12582e-30	1.47154e-36	1.25676e-43	2.13882e-52	7.765e-64	3.94965e-80	3.0137e-108	0
VSTNSSYIGFK_2C_797	VSTNSSYIGFK	2	190615_NJ_Taubert_13CT2C.raw	2	C	MAG_111	45.50-45.59	1.948 ppm	0.077	0.00592424	0.747555	0.84567	0.325553	0.0792645	0.0136489	0.00150794	9.63133e-05	3.30759e-06	5.68869e-08	4.4565e-10	1.39278e-12	1.4453e-15	3.84745e-19	1.8009e-23	8.24414e-29	1.37711e-35	1.31449e-44	1.10595e-57	1.33421e-80	0
VSTNSSYIGFK_3A_798	VSTNSSYIGFK	2	190615_NJ_Taubert_13CT3A.raw	3	A	MAG_111	49.23-49.37	0.000 ppm	0.075	0.000667072	0.757329	0.802244	0.206724	0.0221156	0.00113771	2.89886e-05	3.60608e-07	2.1065e-09	5.42438e-12	5.60416e-15	2.02716e-18	2.11054e-22	4.75474e-27	1.51128e-32	3.45969e-39	1.8324e-47	2.64627e-58	8.47737e-74	1.274e-100	0
VSTNSSYIGFK_3B_799	VSTNSSYIGFK	2	190615_NJ_Taubert_13CT3B.raw	3	B	MAG_111	46.61-46.75	1.781 ppm	0.074	0.00584966	0.776691	0.809181	0.250368	0.0431141	0.00459536	0.000271849	7.97716e-06	1.07762e-07	6.27213e-10	1.44491e-12	1.16537e-15	2.74813e-19	1.45125e-23	1.14598e-28	7.14431e-35	1.19155e-42	6.90499e-53	1.4022e-67	4.17003e-93	0
VSTNSSYIGFK_3C_800	VSTNSSYIGFK	2	190615_NJ_Taubert_13CT3C.raw	3	C	MAG_111	45.75-45.87	1.948 ppm	0.066	0.0100719	0.888849	0.690602	0.184483	0.0283563	0.00260743	0.000131265	3.33272e-06	4.00092e-08	2.12235e-10	4.54826e-13	3.46673e-16	7.81882e-20	3.98509e-24	3.05827e-29	1.86287e-35	3.04837e-43	1.7389e-53	3.48505e-68	1.02503e-93	0
TASATPDEVNAAVDAAR_2A_804	TASATPDEVNAAVDAAR	2	190615_NJ_Taubert_13CT2A.raw	2	A	MAG_111	47.46-47.61	8.980 ppm	0.042	0.106433	0.878078	0.309767	0.0790294	0.0367186	0.0158565	0.00307605	0.00021768	5.39004e-06	4.5108e-08	1.18956e-10	8.74793e-14	1.47941e-17	4.28699e-22	1.35412e-27	2.2671e-34	5.89841e-43	2.34439e-54	7.62183e-71	1.1117e-99	0
TASATPDEVNAAVDAAR_2C_805	TASATPDEVNAAVDAAR	2	190615_NJ_Taubert_13CT2C.raw	2	C	MAG_111	47.12-47.27	7.173 ppm	0.06	0.0640298	0.812878	0.603046	0.231901	0.0825555	0.0372764	0.0185214	0.00687672	0.00136096	0.000124645	6.27235e-06	3.10241e-07	1.11447e-07	1.08584e-06	5.87179e-06	7.95303e-06	1.89971e-06	4.04676e-08	1.51198e-11	4.41097e-19	0
TASATPDEVNAAVDAAR_3A_806	TASATPDEVNAAVDAAR	2	190615_NJ_Taubert_13CT3A.raw	3	A	MAG_111	49.15-49.30	0.000 ppm	0.044	0.00142143	0.707299	0.0913322	0.00292339	4.25483e-05	2.73301e-07	7.32249e-10	7.90197e-13	3.27403e-16	4.80557e-20	2.20505e-24	2.63279e-29	6.28013e-35	2.03908e-41	5.07966e-49	3.95174e-58	2.10967e-69	4.47069e-84	6.1951e-105	7.2839e-141	0
TASATPDEVNAAVDAAR_1A_807	TASATPDEVNAAVDAAR	2	190615_NJ_Taubert_13CT1A.raw	1	A	MAG_111	49.34-49.56	6.811 ppm	0.049	0.0733429	0.926772	0.427926	0.0818585	0.0105451	0.00154245	0.000344057	0.000102533	3.16099e-05	6.61859e-06	9.60878e-07	6.72946e-07	1.19993e-06	7.2532e-07	9.43139e-08	1.85812e-09	3.0031e-12	1.19638e-16	7.44383e-24	1.00132e-37	0
TASATPDEVNAAVDAAR_1B_808	TASATPDEVNAAVDAAR	2	190615_NJ_Taubert_13CT1B.raw	1	B	MAG_111	47.60-47.82	6.329 ppm	0.055	0.0599888	0.822738	0.571532	0.244301	0.0808937	0.0219319	0.00615347	0.00268238	0.00128436	0.00034152	4.07767e-05	2.16951e-06	4.61166e-08	2.88984e-10	3.4238e-13	4.21971e-17	2.13893e-22	8.06585e-30	4.8513e-41	2.12941e-61	0
TASATPDEVNAAVDAAR_1C_809	TASATPDEVNAAVDAAR	2	190615_NJ_Taubert_13CT1C.raw	1	C	MAG_111	47.72-47.89	6.088 ppm	0.058	0.0595189	0.870512	0.578074	0.16531	0.0286235	0.00354678	0.000429694	0.000157787	0.000146285	9.07174e-05	2.55296e-05	2.88409e-06	1.1044e-07	1.11244e-09	2.05892e-12	4.09865e-16	3.62373e-21	2.71035e-28	4.08774e-39	7.97759e-59	0
SATPLAAPAPVAEK_1A_810	SATPLAAPAPVAEK	2	190615_NJ_Taubert_13CT1A.raw	1	A	MAG_111	44.17-44.47	1.723 ppm	0.066	0.00676341	0.871323	0.655354	0.112461	0.0073359	0.000213863	2.92996e-06	2.07084e-08	5.89661e-09	1.37519e-07	1.22565e-06	3.65679e-06	3.63859e-06	1.11897e-06	8.95884e-08	1.35994e-09	2.20024e-12	1.23659e-16	1.86843e-23	2.04407e-36	0
SATPLAAPAPVAEK_1C_811	SATPLAAPAPVAEK	2	190615_NJ_Taubert_13CT1C.raw	1	C	MAG_111	43.00-43.26	3.385 ppm	0.077	0.000863162	0.706707	0.815522	0.188638	0.0150446	0.000488273	6.86859e-06	4.24565e-08	1.12639e-10	1.20871e-13	4.74978e-17	5.8875e-21	1.85251e-25	1.07743e-30	7.19813e-37	2.61571e-44	1.46368e-53	1.1726e-65	6.42531e-83	9.32e-113	0
SATPLAAPAPVAEK_2C_812	SATPLAAPAPVAEK	2	190615_NJ_Taubert_13CT2C.raw	2	C	MAG_111	42.17-42.38	0.000 ppm	0.076	0.000149153	0.667736	0.792965	0.176095	0.014354	0.000560829	1.28832e-05	1.95567e-07	1.83175e-09	8.66279e-12	1.67291e-14	1.08132e-17	1.885e-21	5.43005e-23	7.06856e-20	5.87661e-17	3.0682e-14	1.03382e-11	2.21151e-09	2.62498e-07	4.38778e-06
SATPLAAPAPVAEK_3B_813	SATPLAAPAPVAEK	2	190615_NJ_Taubert_13CT3B.raw	3	B	MAG_111	43.44-43.58	0.000 ppm	0.078	6.5652e-05	0.593885	0.775203	0.153207	0.010071	0.000279916	3.5401e-06	2.04382e-08	5.19582e-11	5.42934e-14	2.09822e-17	2.57315e-21	8.03968e-26	4.65347e-31	3.09817e-37	1.12288e-44	6.26997e-54	5.01395e-66	2.74293e-83	3.9726e-113	0
SATPLAAPAPVAEK_3C_814	SATPLAAPAPVAEK	2	190615_NJ_Taubert_13CT3C.raw	3	C	MAG_111	42.44-42.68	0.000 ppm	0.076	0.000129387	0.622561	0.740623	0.204282	0.0190094	0.000639273	8.40333e-06	4.51408e-08	9.89768e-11	8.45925e-14	2.56901e-17	2.39353e-21	5.49978e-26	2.25952e-31	1.02295e-37	2.38249e-45	7.88424e-55	3.28817e-67	7.4242e-85	2.5007e-115	0
DLGGSSQGVAPIAVQGTSDAR_1A_815	DLGGSSQGVAPIAVQGTSDAR	2	190615_NJ_Taubert_13CT1A.raw	1	A	MAG_122	58.19-58.43	0.000 ppm	0.711	2.15745e-17	3.29189e-07	1.95339e-05	1.82939e-05	1.67686e-06	4.37439e-07	9.15444e-06	8.80139e-05	0.000461635	0.00226927	0.0145097	0.083003	0.293091	0.611875	0.811417	0.724611	0.396693	0.086791	0.00293623	1.56691e-06	0
DLGGSSQGVAPIAVQGTSDAR_1B_816	DLGGSSQGVAPIAVQGTSDAR	2	190615_NJ_Taubert_13CT1B.raw	1	B	MAG_122	59.48-59.57	0.000 ppm	0.828	0	3.20776e-45	1.40372e-29	1.39162e-20	1.30799e-14	1.7622e-10	1.30903e-07	1.22336e-05	0.000268795	0.00231132	0.0105658	0.0296041	0.0586738	0.100901	0.193222	0.418719	0.763837	0.785721	0.247754	0.00466628	0
DLGGSSQGVAPIAVQGTSDAR_1C_817	DLGGSSQGVAPIAVQGTSDAR	2	190615_NJ_Taubert_13CT1C.raw	1	C	MAG_122	56.77-56.96	0.000 ppm	0.677	0	1.68949e-54	3.08839e-36	9.47571e-26	1.30118e-18	1.6796e-13	8.58729e-10	4.07731e-07	3.41994e-05	0.000951185	0.0141157	0.113636	0.423137	0.746483	0.760627	0.493622	0.156017	0.0114832	3.62112e-05	2.94624e-11	0
DLGGSSQGVAPIAVQGTSDAR_2A_818	DLGGSSQGVAPIAVQGTSDAR	2	190615_NJ_Taubert_13CT2A.raw	2	A	MAG_122	56.36-56.69	0.000 ppm	0.785	0	1.03934e-68	6.50961e-47	1.97224e-34	9.30386e-26	2.7524e-19	2.53707e-14	1.75938e-10	1.58787e-07	2.70102e-05	0.00114117	0.0152006	0.0816265	0.232741	0.456473	0.69031	0.748285	0.503014	0.163391	0.0104671	0
DLGGSSQGVAPIAVQGTSDAR_2C_819	DLGGSSQGVAPIAVQGTSDAR	2	190615_NJ_Taubert_13CT2C.raw	2	C	MAG_122	60.08-60.36	0.000 ppm	0.761	6.38407e-14	2.14282e-06	7.46133e-06	2.08045e-06	1.44062e-07	3.24905e-06	0.000195038	0.00302946	0.0198851	0.0638713	0.0987021	0.0883153	0.0944644	0.202398	0.497231	0.836778	0.617508	0.099048	0.00104754	1.46901e-05	0
DLGGSSQGVAPIAVQGTSDAR_3A_820	DLGGSSQGVAPIAVQGTSDAR	2	190615_NJ_Taubert_13CT3A.raw	3	A	MAG_122	57.96-58.38	0.000 ppm	0.797	0	9.20814e-43	1.18708e-27	5.73345e-19	3.10364e-13	2.69501e-09	1.40168e-06	9.50475e-05	0.0014399	0.00763179	0.0219803	0.0509336	0.112181	0.227588	0.409525	0.627787	0.737675	0.547089	0.181973	0.0103807	0
DLGGSSQGVAPIAVQGTSDAR_3B_821	DLGGSSQGVAPIAVQGTSDAR	2	190615_NJ_Taubert_13CT3B.raw	3	B	MAG_122	57.11-57.41	0.000 ppm	0.869	0	1.09349e-77	4.76898e-54	1.57921e-40	4.21371e-31	5.50308e-24	1.98223e-18	4.92989e-14	1.47857e-10	7.70625e-08	9.02529e-06	0.000292618	0.00328392	0.0172578	0.0609519	0.182888	0.458079	0.803476	0.704012	0.13149	0
DLGGSSQGVAPIAVQGTSDAR_3C_822	DLGGSSQGVAPIAVQGTSDAR	2	190615_NJ_Taubert_13CT3C.raw	3	C	MAG_122	56.34-56.65	0.000 ppm	0.798	0	2.665e-76	1.04008e-52	3.13225e-39	7.68802e-30	9.26659e-23	3.08183e-17	7.08846e-13	1.9754e-09	9.64438e-07	0.000106814	0.0032826	0.034003	0.150719	0.378407	0.651647	0.783357	0.590622	0.18148	0.00427416	0
AYGIAVVGR_2A_823	AYGIAVVGR	2	190615_NJ_Taubert_13CT2A.raw	2	A	MAG_122	46.29-46.50	-8.388 ppm	0.787	1.01998e-06	5.02768e-07	1.28705e-06	2.74917e-06	3.31619e-05	0.000317677	0.00166939	0.00590889	0.0165994	0.0400579	0.0849537	0.159639	0.269078	0.411371	0.569522	0.699272	0.730578	0.60789	0.358553	0.109471	0.00155048
AYGIAVVGR_3B_824	AYGIAVVGR	2	190615_NJ_Taubert_13CT3B.raw	3	B	MAG_122	46.85-47.06	0.000 ppm	0.879	0	5.6868e-19	5.18669e-13	1.0433e-09	1.26543e-07	3.2087e-06	3.18234e-05	0.000178933	0.000712583	0.00227078	0.00620088	0.0152483	0.0351072	0.0773261	0.162675	0.318588	0.552826	0.787183	0.80608	0.417324	0.00990755
AYGIAVVGR_3C_825	AYGIAVVGR	2	190615_NJ_Taubert_13CT3C.raw	3	C	MAG_122	46.05-46.24	0.000 ppm	0.818	0	2.11067e-13	4.17647e-09	5.95683e-07	1.1098e-05	8.18736e-05	0.000406623	0.00168139	0.00596427	0.0178812	0.0454515	0.0990407	0.186121	0.306182	0.456097	0.62761	0.762388	0.726406	0.457994	0.138788	0.00176622
IVNDAScVR_2A_826	IVNDAScVR	2	190615_NJ_Taubert_13CT2A.raw	2	A	MAG_122	21.66-21.87	0.000 ppm	0.795	0	3.71531e-24	5.14563e-17	1.31507e-12	1.53487e-09	2.66873e-07	1.26305e-05	0.000233359	0.00213877	0.0115246	0.0413621	0.108616	0.224362	0.384684	0.565356	0.717666	0.772425	0.669282	0.41871	0.142421	0.00523542
IVNDAScVR_3A_827	IVNDAScVR	2	190615_NJ_Taubert_13CT3A.raw	3	A	MAG_122	21.16-21.29	4.851 ppm	0.824	6.87436e-05	6.53332e-05	9.47868e-05	0.000267873	0.000852094	0.00225258	0.00469029	0.00840651	0.0148693	0.0278409	0.0536802	0.10101	0.179326	0.294688	0.441736	0.595425	0.705101	0.699448	0.530722	0.25265	0.0247312
IVNDAScVR_3B_828	IVNDAScVR	2	190615_NJ_Taubert_13CT3B.raw	3	B	MAG_122	22.49-22.70	0.000 ppm	0.879	4.69793e-20	9.50079e-13	1.65306e-10	1.1974e-09	7.67308e-09	2.38416e-07	5.47458e-06	6.11518e-05	0.00038552	0.00161105	0.00512257	0.0138304	0.0340207	0.0784345	0.168953	0.331881	0.56901	0.797198	0.817983	0.460234	0.0232025
IVNDAScVR_3C_829	IVNDAScVR	2	190615_NJ_Taubert_13CT3C.raw	3	C	MAG_122	21.83-22.01	0.000 ppm	0.833	0	8.49942e-23	5.31745e-16	8.19348e-12	6.38597e-09	7.82755e-07	2.68768e-05	0.00036549	0.00249615	0.0102916	0.0298644	0.0689831	0.137697	0.246832	0.399922	0.578511	0.726196	0.750424	0.581407	0.271116	0.0191007
VDGTTTAGSARPPVDAANPR_2A_830	VDGTTTAGSARPPVDAANPR	3	190615_NJ_Taubert_13CT2A.raw	2	A	MAG_122	31.92-32.06	0.000 ppm	0.822	0	1.56966e-15	4.10052e-09	2.16903e-06	2.11952e-05	2.36703e-05	1.16318e-05	6.92577e-06	6.64476e-06	4.78277e-05	0.000551696	0.00368075	0.0156041	0.0540529	0.181917	0.471441	0.760516	0.735019	0.353002	0.0371261	0
VDGTTTAGSARPPVDAANPR_3B_831	VDGTTTAGSARPPVDAANPR	3	190615_NJ_Taubert_13CT3B.raw	3	B	MAG_122	32.73-32.88	0.000 ppm	0.87	0	5.70264e-42	6.17841e-28	5.94046e-20	8.10671e-15	2.03184e-11	3.34984e-09	7.9621e-08	5.6157e-07	3.47597e-06	3.73362e-05	0.000407154	0.00309218	0.0155019	0.0565818	0.173714	0.447388	0.796786	0.715002	0.156153	2.36081e-05
VDGTTTAGSARPPVDAANPR_3C_832	VDGTTTAGSARPPVDAANPR	3	190615_NJ_Taubert_13CT3C.raw	3	C	MAG_122	31.66-31.93	0.000 ppm	0.836	0	6.1381e-37	2.01519e-24	1.97974e-17	4.48223e-13	2.83555e-10	1.99579e-08	3.89004e-07	3.91673e-06	3.62738e-05	0.00038043	0.00344836	0.0217097	0.0866966	0.223773	0.42812	0.669207	0.742611	0.41659	0.0560584	0
GGNEGTGFLIGGLIPVGAGEVR_1B_833	GGNEGTGFLIGGLIPVGAGEVR	2	190615_NJ_Taubert_13CT1B.raw	1	B	MAG_42	97.89-98.15	2.073 ppm	0.045	0.00388916	0.930034	0.239769	0.0576733	0.0246858	0.00939455	0.00178386	0.000120222	2.30405e-06	1.15288e-08	1.41774e-09	1.84077e-08	4.82168e-08	1.91665e-08	9.03603e-10	3.1843e-12	3.59447e-16	2.46688e-22	2.2765e-32	1.32137e-51	0
GGNEGTGFLIGGLIPVGAGEVR_1C_834	GGNEGTGFLIGGLIPVGAGEVR	2	190615_NJ_Taubert_13CT1C.raw	1	C	MAG_42	97.93-98.24	-8.452 ppm	0.041	0.00545935	0.925601	0.0939004	0.00129655	3.89693e-06	3.06629e-09	6.92063e-13	4.55605e-17	8.34443e-22	3.81739e-27	9.44095e-31	1.36801e-25	5.88246e-21	7.327e-17	2.72402e-13	2.86409e-10	7.12111e-08	2.74931e-06	5.84608e-06	2.21136e-08	4.76458e-17
GGNEGTGFLIGGLIPVGAGEVR_2A_835	GGNEGTGFLIGGLIPVGAGEVR	2	190615_NJ_Taubert_13CT2A.raw	2	A	MAG_42	111.00-111.27	-5.845 ppm	0.049	0.0079373	0.932668	0.3405	0.0491888	0.0041245	0.000265339	7.9441e-06	6.32305e-08	1.14561e-10	4.46853e-14	3.41497e-18	4.30439e-23	6.77826e-29	8.7022e-36	4.72259e-44	3.8057e-54	7.69283e-67	1.35603e-83	1.0754e-107	1.196e-149	0
GGNEGTGFLIGGLIPVGAGEVR_2C_836	GGNEGTGFLIGGLIPVGAGEVR	2	190615_NJ_Taubert_13CT2C.raw	2	C	MAG_42	97.98-98.30	0.000 ppm	0.042	0.00091394	0.875578	0.0602904	0.000396012	5.10179e-07	1.72743e-10	1.73007e-14	5.20955e-19	4.4617e-24	9.65788e-30	4.39412e-36	3.22066e-43	2.6064e-51	1.35251e-60	2.00726e-71	2.41262e-84	2.8109e-100	5.8802e-121	2.8239e-150	1.1601e-200	0
GGNEGTGFLIGGLIPVGAGEVR_3B_837	GGNEGTGFLIGGLIPVGAGEVR	2	190615_NJ_Taubert_13CT3B.raw	3	B	MAG_42	98.23-98.46	0.000 ppm	0.046	0.00182343	0.967793	0.21647	0.0241605	0.00632972	0.00184758	0.000171949	3.50376e-06	1.50512e-08	1.34221e-11	8.64255e-14	1.02124e-10	3.5296e-08	2.55551e-06	3.64944e-05	8.64498e-05	2.31904e-05	2.96255e-07	2.02806e-11	5.43966e-21	0
GGNEGTGFLIGGLIPVGAGEVR_3C_838	GGNEGTGFLIGGLIPVGAGEVR	2	190615_NJ_Taubert_13CT3C.raw	3	C	MAG_42	97.77-98.12	0.000 ppm	0.045	0.0024613	0.953914	0.203783	0.0134077	0.000349583	2.7826e-06	6.00288e-09	3.42654e-12	5.00825e-16	1.7312e-20	1.22809e-25	1.43356e-31	1.9847e-38	2.01081e-46	7.20175e-56	2.89746e-67	1.88596e-81	5.1619e-100	1.6097e-126	2.3105e-172	0
NSTGYDFGIR_1A_839	NSTGYDFGIR	2	190615_NJ_Taubert_13CT1A.raw	1	A	MAG_42	53.64-53.77	-1.716 ppm	0.049	0.00580706	0.94082	0.289729	0.021836	0.000665394	9.80485e-06	7.47193e-08	2.97281e-10	5.99546e-13	5.75419e-16	2.38112e-19	3.68389e-23	1.74011e-27	1.87476e-32	2.98675e-38	3.57383e-45	1.02721e-53	8.32628e-65	1.54321e-80	1.3784e-107	0
NSTGYDFGIR_1B_840	NSTGYDFGIR	2	190615_NJ_Taubert_13CT1B.raw	1	B	MAG_42	51.91-52.14	0.938 ppm	0.058	0.00582905	0.932833	0.571119	0.175446	0.058313	0.0246225	0.0116343	0.00658793	0.005322	0.00553588	0.00566618	0.00475657	0.00295504	0.00122141	0.000281447	2.69391e-05	6.68518e-07	1.89108e-09	1.04408e-13	4.40983e-22	0
NSTGYDFGIR_1C_841	NSTGYDFGIR	2	190615_NJ_Taubert_13CT1C.raw	1	C	MAG_42	51.96-52.22	0.000 ppm	0.054	0.0025992	0.93689	0.445512	0.0977468	0.0371371	0.022973	0.0106703	0.0029492	0.000460822	3.78631e-05	1.47645e-06	2.41746e-08	1.42753e-10	2.46901e-13	9.1934e-17	4.53367e-21	1.29638e-26	4.502e-34	5.57399e-45	3.08352e-64	0
NSTGYDFGIR_2A_842	NSTGYDFGIR	2	190615_NJ_Taubert_13CT2A.raw	2	A	MAG_42	51.78-52.01	0.000 ppm	0.054	0.00271871	0.95798	0.470053	0.0948516	0.0173638	0.00339792	0.000515124	4.50597e-05	1.97842e-06	4.04153e-08	3.56522e-10	1.22589e-12	1.4127e-15	4.35367e-19	2.54295e-23	1.62901e-28	4.51826e-35	9.37498e-44	2.78229e-56	3.7919e-78	0
NSTGYDFGIR_2C_843	NSTGYDFGIR	2	190615_NJ_Taubert_13CT2C.raw	2	C	MAG_42	51.40-51.64	0.000 ppm	0.058	0.00226352	0.950358	0.526459	0.0993055	0.0118085	0.00108042	7.08151e-05	2.80745e-06	5.87308e-08	5.87059e-10	2.54892e-12	4.26674e-15	2.33081e-18	3.25843e-22	8.07887e-27	1.99026e-32	1.82535e-39	9.78045e-49	4.72561e-62	3.34721e-85	0
NSTGYDFGIR_3B_844	NSTGYDFGIR	2	190615_NJ_Taubert_13CT3B.raw	3	B	MAG_42	52.31-52.61	0.000 ppm	0.059	0.0021691	0.942651	0.54472	0.115142	0.0201572	0.00442971	0.00131292	0.000544335	0.000244556	7.59156e-05	1.35831e-05	4.1869e-06	1.59385e-05	7.7152e-05	0.000190698	0.000254026	0.0001934	5.72545e-05	2.0746e-06	3.49535e-10	0
NSTGYDFGIR_3C_845	NSTGYDFGIR	2	190615_NJ_Taubert_13CT3C.raw	3	C	MAG_42	51.55-51.82	0.000 ppm	0.057	0.00256877	0.958024	0.530154	0.105963	0.0129976	0.00132381	0.0001488	2.18012e-05	3.34368e-06	5.65031e-07	1.1397e-06	9.04616e-06	3.65608e-05	6.02361e-05	4.04815e-05	1.61328e-05	9.73102e-06	4.41715e-06	2.25366e-07	4.53918e-11	0
YFIDGAVNAGNDTR_1A_846	YFIDGAVNAGNDTR	2	190615_NJ_Taubert_13CT1A.raw	1	A	MAG_42	55.41-55.58	2.495 ppm	0.052	0.00358073	0.974218	0.407953	0.0656702	0.00659755	0.000341	7.40365e-06	6.26955e-08	1.99722e-10	2.26922e-13	8.38169e-17	8.68794e-21	2.02547e-25	7.64138e-31	2.83314e-37	4.69478e-45	9.16028e-55	1.70266e-67	1.04946e-85	3.0063e-117	0
YFIDGAVNAGNDTR_1B_847	YFIDGAVNAGNDTR	2	190615_NJ_Taubert_13CT1B.raw	1	B	MAG_42	54.60-54.83	0.513 ppm	0.061	0.00308944	0.79037	0.584493	0.289675	0.168007	0.102165	0.0557522	0.0233139	0.00640223	0.0010181	8.76277e-05	4.09314e-06	1.03204e-07	1.1939e-08	2.24677e-07	2.97451e-06	1.38549e-05	1.9859e-05	7.30068e-06	1.77983e-07	2.72856e-12
YFIDGAVNAGNDTR_1C_848	YFIDGAVNAGNDTR	2	190615_NJ_Taubert_13CT1C.raw	1	C	MAG_42	54.70-54.83	0.000 ppm	0.052	0.00244624	0.987214	0.376004	0.044846	0.0033876	0.000241474	1.55996e-05	5.62317e-07	8.08805e-09	4.02526e-11	6.27775e-14	2.69559e-17	2.61911e-21	4.26973e-26	7.36572e-32	6.44331e-39	8.16988e-48	1.40713e-59	1.58331e-76	4.5356e-106	0
YFIDGAVNAGNDTR_2A_849	YFIDGAVNAGNDTR	2	190615_NJ_Taubert_13CT2A.raw	2	A	MAG_42	54.37-54.60	-0.280 ppm	0.053	0.00450872	0.939353	0.44223	0.121369	0.0489936	0.0298433	0.0197233	0.0115144	0.00533219	0.00177313	0.000387881	5.43695e-05	5.09476e-06	2.96943e-07	6.8845e-09	3.13597e-11	1.17341e-14	9.00933e-20	7.01935e-28	3.83654e-43	0
YFIDGAVNAGNDTR_2B_850	YFIDGAVNAGNDTR	2	190615_NJ_Taubert_13CT2B.raw	2	B	MAG_42	55.37-55.59	0.000 ppm	0.056	0.00194921	0.796569	0.488248	0.20974	0.124719	0.0965882	0.0869978	0.0791644	0.059747	0.0328133	0.0119232	0.0025219	0.000254077	9.19506e-06	8.28966e-08	1.12924e-10	1.06278e-14	1.645e-20	1.68578e-29	3.98946e-46	0
YFIDGAVNAGNDTR_2C_851	YFIDGAVNAGNDTR	2	190615_NJ_Taubert_13CT2C.raw	2	C	MAG_42	54.06-54.24	0.000 ppm	0.05	0.00172178	0.934144	0.246013	0.0164193	0.00174794	0.000362984	0.000102457	0.000158312	0.000175196	5.70603e-05	5.20923e-06	1.28834e-07	7.76262e-10	9.3058e-13	1.57802e-16	2.14636e-21	8.73989e-28	1.62244e-36	1.93315e-49	1.7361e-72	0
YFIDGAVNAGNDTR_3B_852	YFIDGAVNAGNDTR	2	190615_NJ_Taubert_13CT3B.raw	3	B	MAG_42	55.08-55.31	0.000 ppm	0.056	0.00207507	0.958405	0.46212	0.080077	0.00913589	0.000510559	1.09924e-05	8.67154e-08	2.46974e-10	2.43469e-13	7.60502e-17	6.49945e-21	1.21485e-25	3.55379e-31	9.79227e-38	1.13902e-45	1.43704e-55	1.51758e-68	4.1983e-87	3.0361e-119	0
YFIDGAVNAGNDTR_3C_853	YFIDGAVNAGNDTR	2	190615_NJ_Taubert_13CT3C.raw	3	C	MAG_42	54.23-54.52	0.000 ppm	0.055	0.00191007	0.967906	0.421787	0.0438999	0.00161752	2.36788e-05	1.43938e-07	3.63715e-10	3.68622e-13	1.39267e-16	1.74621e-20	6.12562e-25	4.70094e-30	5.52093e-36	5.81576e-43	2.37646e-51	9.16216e-62	2.33136e-75	9.87621e-95	3.5149e-128	0
GFLIGGLVPVGAGEIR_1B_855	GFLIGGLVPVGAGEIR	2	190615_NJ_Taubert_13CT1B.raw	1	B	MAG_19	94.85-95.17	2.368 ppm	0.064	0.00218028	0.763518	0.650222	0.321427	0.116113	0.0312754	0.00617157	0.00077893	5.15186e-05	1.47212e-06	1.51721e-08	4.6757e-11	3.4443e-14	4.4864e-18	6.64307e-23	5.58854e-29	8.24047e-37	2.306e-47	8.12993e-63	3.90947e-90	0
GFLIGGLVPVGAGEIR_1C_856	GFLIGGLVPVGAGEIR	2	190615_NJ_Taubert_13CT1C.raw	1	C	MAG_19	95.02-95.30	0.000 ppm	0.056	0.00138062	0.935312	0.500435	0.105846	0.0129549	0.000929703	3.342e-05	4.95579e-07	2.65314e-09	4.64107e-12	2.37024e-15	3.01816e-19	7.60075e-24	2.68307e-29	7.86922e-36	8.37204e-44	7.92112e-54	4.69315e-67	4.41621e-86	3.3436e-119	0
GFLIGGLVPVGAGEIR_2A_857	GFLIGGLVPVGAGEIR	2	190615_NJ_Taubert_13CT2A.raw	2	A	MAG_19	95.07-95.42	-0.588 ppm	0.057	0.00314807	0.717572	0.533737	0.311971	0.200853	0.129918	0.0717095	0.0292778	0.00825403	0.00170851	0.000292996	4.23404e-05	6.48299e-06	4.97306e-06	6.16139e-06	1.7418e-06	5.28612e-08	6.19599e-11	2.73717e-16	2.46568e-27	0
GFLIGGLVPVGAGEIR_3B_858	GFLIGGLVPVGAGEIR	2	190615_NJ_Taubert_13CT3B.raw	3	B	MAG_19	95.01-95.30	0.697 ppm	0.054	0.00273433	0.78028	0.46884	0.233993	0.15632	0.114228	0.0763003	0.0448213	0.0234154	0.0100553	0.00288028	0.000478045	5.09846e-05	4.41148e-06	2.50609e-07	4.36994e-09	9.02761e-12	5.51842e-16	5.68507e-23	1.28402e-36	0
GFLIGGLVPVGAGEIR_3C_859	GFLIGGLVPVGAGEIR	2	190615_NJ_Taubert_13CT3C.raw	3	C	MAG_19	94.65-94.89	-4.059 ppm	0.058	0.00176109	0.89989	0.537534	0.165017	0.0412477	0.0054609	0.000276703	4.85971e-06	2.84193e-08	5.24301e-11	2.77863e-14	3.64021e-18	9.381e-23	3.37561e-28	1.00614e-34	1.08512e-42	1.03857e-52	6.21352e-66	5.89503e-85	4.4942e-118	0
AVNLGGQYDLGVAK_1B_860	AVNLGGQYDLGVAK	2	190615_NJ_Taubert_13CT1B.raw	1	B	MAG_19	58.81-59.07	-0.307 ppm	0.045	0.0755869	0.846681	0.464069	0.195966	0.0790122	0.0277812	0.00825436	0.00224834	0.000497914	6.56336e-05	3.98059e-06	9.23418e-08	6.81283e-10	1.257e-12	4.0846e-16	1.35049e-20	1.79573e-26	1.66392e-34	2.06233e-46	1.10427e-67	0
AVNLGGQYDLGVAK_1C_861	AVNLGGQYDLGVAK	2	190615_NJ_Taubert_13CT1C.raw	1	C	MAG_19	58.88-59.07	1.685 ppm	0.045	0.058254	0.90487	0.400943	0.0988822	0.0186329	0.00303826	0.000507479	6.3199e-05	3.56599e-06	7.2154e-08	4.71397e-10	8.92901e-13	4.15914e-16	3.6773e-20	4.10903e-25	3.01166e-31	4.71261e-39	1.87524e-49	1.55743e-64	5.75804e-91	0
AVNLGGQYDLGVAK_2A_862	AVNLGGQYDLGVAK	2	190615_NJ_Taubert_13CT2A.raw	2	A	MAG_19	58.62-58.71	0.547 ppm	0.042	0.0778187	0.72825	0.428516	0.241435	0.161074	0.114346	0.0754533	0.0431224	0.0199831	0.00716596	0.00200599	0.000523939	0.000173931	8.90254e-05	9.86905e-05	0.000101304	2.85123e-05	8.95028e-07	6.30046e-10	5.78702e-17	0
AVNLGGQYDLGVAK_2C_863	AVNLGGQYDLGVAK	2	190615_NJ_Taubert_13CT2C.raw	2	C	MAG_19	58.24-58.42	0.831 ppm	0.042	0.0709593	0.916263	0.294742	0.0574414	0.011858	0.00142546	0.000201958	0.000317578	0.000488916	0.000263499	4.93114e-05	3.16388e-06	6.30466e-08	3.20197e-10	3.00125e-13	3.09564e-17	7.05004e-22	1.44113e-19	6.06112e-17	1.46152e-14	6.36053e-13
AVNLGGQYDLGVAK_3B_864	AVNLGGQYDLGVAK	2	190615_NJ_Taubert_13CT3B.raw	3	B	MAG_19	59.17-59.40	0.120 ppm	0.04	0.102028	0.815794	0.369859	0.160181	0.092302	0.0529286	0.021534	0.00752885	0.0032929	0.00117858	0.000190476	1.06359e-05	1.75676e-07	7.10017e-10	5.21103e-13	4.23884e-17	1.61609e-22	5.56029e-30	4.12345e-41	4.20873e-61	0
AVNLGGQYDLGVAK_3C_865	AVNLGGQYDLGVAK	2	190615_NJ_Taubert_13CT3C.raw	3	C	MAG_19	58.37-58.62	0.831 ppm	0.043	0.0807242	0.947251	0.297387	0.0398604	0.00438339	0.000425522	2.5629e-05	7.34549e-07	8.85014e-09	4.12136e-11	6.72452e-14	3.34704e-17	4.15398e-21	9.54729e-26	2.59091e-31	4.07457e-38	1.11141e-46	5.39931e-58	2.77264e-74	1.1539e-102	0
TALYATYAHVSNK_1B_866	TALYATYAHVSNK	2	190615_NJ_Taubert_13CT1B.raw	1	B	MAG_19	38.97-39.11	-1.099 ppm	0.05	0.0720321	0.826461	0.524947	0.207892	0.0579134	0.0104004	0.00114596	9.30926e-05	7.32087e-06	4.51732e-07	1.31722e-08	1.27422e-10	3.20025e-13	1.59625e-16	1.07729e-20	5.3505e-26	6.89521e-33	3.18096e-42	5.96121e-56	2.69353e-80	0
TALYATYAHVSNK_3B_867	TALYATYAHVSNK	2	190615_NJ_Taubert_13CT3B.raw	3	B	MAG_19	39.38-39.55	-0.682 ppm	0.042	0.0723022	0.830768	0.389228	0.146353	0.0737714	0.0453991	0.0288314	0.0157323	0.00572743	0.00132566	0.000249498	4.77309e-05	7.96167e-06	7.42838e-07	2.18192e-08	1.08747e-10	4.19269e-14	3.24905e-19	2.53804e-27	1.38662e-42	0
TALYATYAHVSNK_3C_868	TALYATYAHVSNK	2	190615_NJ_Taubert_13CT3C.raw	3	C	MAG_19	38.19-38.29	0.430 ppm	0.045	0.0760429	0.903274	0.402554	0.0814723	0.0074758	0.000287091	4.44001e-06	2.71013e-08	6.33158e-11	5.33442e-14	1.46562e-17	1.12479e-21	1.91731e-26	5.17576e-32	1.32843e-38	1.45022e-46	1.72784e-56	1.73196e-69	4.56667e-88	3.1555e-120	0
AGIPGVTAGTPILFVK_1B_869	AGIPGVTAGTPILFVK	2	190615_NJ_Taubert_13CT1B.raw	1	B	MAG_95	86.53-86.80	0.000 ppm	0.952	0	2.2087e-131	4.00527e-98	6.66823e-79	2.08095e-65	4.96803e-55	1.32305e-46	1.61974e-39	2.0737e-33	4.60438e-28	2.45601e-23	3.91171e-19	2.1561e-15	4.53814e-12	3.87479e-09	1.38042e-06	0.000204544	0.0120522	0.244179	0.997765	0.0104883
AGIPGVTAGTPILFVK_1C_870	AGIPGVTAGTPILFVK	2	190615_NJ_Taubert_13CT1C.raw	1	C	MAG_95	86.39-86.75	0.000 ppm	0.95	9.6834e-09	5.68095e-08	1.30452e-10	2.40727e-10	1.65008e-08	7.17376e-08	4.19376e-08	4.87612e-09	1.36519e-10	9.87092e-13	1.80954e-15	7.04372e-18	1.20105e-14	1.75971e-11	1.07268e-08	2.83412e-06	0.00032793	0.0159867	0.280054	0.999838	0.00820665
AGIPGVTAGTPILFVK_2A_871	AGIPGVTAGTPILFVK	2	190615_NJ_Taubert_13CT2A.raw	2	A	MAG_95	86.38-86.77	0.000 ppm	0.948	6.91043e-09	4.05413e-08	9.40836e-11	3.00517e-10	2.08121e-08	9.23694e-08	7.66961e-08	9.98498e-08	2.64465e-07	2.38957e-07	5.22933e-08	2.65137e-09	2.92185e-11	1.61407e-11	1.00812e-08	2.97539e-06	0.000369111	0.0183173	0.308502	0.996307	0.00653884
AGIPGVTAGTPILFVK_2C_872	AGIPGVTAGTPILFVK	2	190615_NJ_Taubert_13CT2C.raw	2	C	MAG_95	86.12-86.51	0.000 ppm	0.95	0	1.09543e-11	2.57267e-09	1.01698e-08	1.81881e-08	1.3725e-08	1.89271e-08	4.32646e-08	5.65804e-08	3.37003e-08	8.11628e-09	6.44709e-10	1.40258e-11	1.96377e-11	1.05386e-08	2.75357e-06	0.000318941	0.0157023	0.278046	0.999898	0.00820649
AGIPGVTAGTPILFVK_3B_873	AGIPGVTAGTPILFVK	2	190615_NJ_Taubert_13CT3B.raw	3	B	MAG_95	86.48-86.88	0.000 ppm	0.949	1.83641e-10	1.07737e-09	2.39732e-12	2.4328e-13	3.95871e-10	3.38813e-08	3.34045e-07	6.37205e-07	3.54494e-07	1.36266e-07	1.34011e-07	1.7697e-07	1.18205e-07	2.92072e-08	2.11957e-08	2.89573e-06	0.000335526	0.0165053	0.287915	0.999457	0.00788841
AGIPGVTAGTPILFVK_3C_874	AGIPGVTAGTPILFVK	2	190615_NJ_Taubert_13CT3C.raw	3	C	MAG_95	86.08-86.46	0.000 ppm	0.944	1.86701e-10	1.09532e-09	2.43486e-12	2.72012e-15	1.86838e-12	8.48738e-10	3.23011e-08	1.83389e-07	2.12908e-07	5.93728e-08	4.20081e-09	7.30635e-11	6.46173e-13	9.05381e-11	4.31288e-08	8.83417e-06	0.000787102	0.0293879	0.387407	0.973009	0.00411383
NANVTNPQGDVITPLGGVK_1B_875	NANVTNPQGDVITPLGGVK	2	190615_NJ_Taubert_13CT1B.raw	1	B	MAG_95	61.50-61.79	0.000 ppm	0.952	0	5.1047e-147	1.5063e-109	6.83956e-88	1.03736e-72	4.48238e-61	1.12558e-51	8.24382e-44	4.59711e-37	3.58004e-31	5.78313e-26	2.51729e-21	3.51052e-17	1.75335e-13	3.34415e-10	2.49113e-07	7.0949e-05	0.00713466	0.208797	0.996953	0.0077542
NANVTNPQGDVITPLGGVK_1C_876	NANVTNPQGDVITPLGGVK	2	190615_NJ_Taubert_13CT1C.raw	1	C	MAG_95	61.43-61.75	0.000 ppm	0.95	0	1.7914e-144	1.6142e-107	3.75358e-86	3.55508e-71	1.06614e-59	1.98765e-50	1.13262e-42	5.07276e-36	3.23176e-30	4.29816e-25	1.53528e-20	1.73888e-16	6.94917e-13	1.04277e-09	6.02159e-07	0.000132247	0.0104168	0.248823	0.999802	0.00587519
NANVTNPQGDVITPLGGVK_2A_877	NANVTNPQGDVITPLGGVK	2	190615_NJ_Taubert_13CT2A.raw	2	A	MAG_95	61.21-61.53	0.000 ppm	0.948	0	4.9453e-144	3.3794e-107	6.40328e-86	5.20771e-71	1.39569e-59	2.39765e-50	1.28802e-42	5.5275e-36	3.41265e-30	4.43658e-25	1.56154e-20	1.75846e-16	7.06252e-13	1.07832e-09	6.41179e-07	0.000145803	0.0117362	0.273588	0.996185	0.00443605
NANVTNPQGDVITPLGGVK_2B_878	NANVTNPQGDVITPLGGVK	2	190615_NJ_Taubert_13CT2B.raw	2	B	MAG_95	65.33-65.91	0.000 ppm	0.953	0	1.6614e-125	1.29977e-92	9.3692e-74	1.28806e-60	1.38499e-50	1.66148e-42	8.71992e-36	4.29117e-30	3.11576e-25	4.43446e-21	1.48925e-17	1.36456e-14	4.38764e-12	1.00963e-09	3.19342e-07	7.50973e-05	0.00714977	0.204951	0.993559	0.0133781
NANVTNPQGDVITPLGGVK_2C_879	NANVTNPQGDVITPLGGVK	2	190615_NJ_Taubert_13CT2C.raw	2	C	MAG_95	60.78-61.07	0.000 ppm	0.95	0	1.0576e-92	1.13514e-66	8.48274e-52	2.00538e-41	1.50334e-33	2.43137e-27	2.27191e-22	2.1905e-18	3.12765e-15	8.25562e-13	4.53879e-11	5.36857e-10	1.35752e-09	3.6304e-09	7.01207e-07	0.000136657	0.0102741	0.24564	0.99987	0.0060154
NANVTNPQGDVITPLGGVK_3B_880	NANVTNPQGDVITPLGGVK	2	190615_NJ_Taubert_13CT3B.raw	3	B	MAG_95	61.71-62.08	0.000 ppm	0.949	2.33191e-10	3.95929e-10	3.66765e-13	2.89455e-16	2.4049e-13	3.30317e-11	3.94397e-10	9.15013e-10	7.3008e-10	2.17772e-10	1.87484e-11	3.64921e-13	2.94333e-15	1.11481e-12	1.42653e-09	7.20666e-07	0.000143859	0.010786	0.25324	0.999473	0.00542497
NANVTNPQGDVITPLGGVK_3C_881	NANVTNPQGDVITPLGGVK	2	190615_NJ_Taubert_13CT3C.raw	3	C	MAG_95	61.01-61.35	1.930 ppm	0.957	4.72752e-08	5.11881e-10	1.11731e-12	6.8931e-16	1.59352e-19	2.58854e-23	1.09253e-19	5.79886e-16	3.50989e-13	3.32382e-11	5.89548e-10	2.11335e-09	1.50652e-09	2.27554e-10	2.01095e-09	7.54465e-07	0.000124421	0.00814429	0.186322	0.936348	0.0544855
NANVTNPQGDVITPLGGVK_3A_882	NANVTNPQGDVITPLGGVK	2	190615_NJ_Taubert_13CT3A.raw	3	A	MAG_95	66.95-67.69	0.000 ppm	0.947	0	3.8379e-145	4.4105e-108	1.22637e-86	1.34055e-71	4.53619e-60	9.38806e-51	5.86556e-43	2.85537e-36	1.96788e-30	2.82955e-25	1.09583e-20	1.35281e-16	5.92946e-13	9.80654e-10	6.23733e-07	0.000148762	0.0122299	0.283061	0.992755	0.00286403
NANVTNPQGDVITPLGGVK_1A_883	NANVTNPQGDVITPLGGVK	2	190615_NJ_Taubert_13CT1A.raw	1	A	MAG_95	65.08-65.72	0.000 ppm	0.949	0	9.21837e-57	6.36387e-39	1.22256e-28	1.08244e-21	8.87776e-17	2.78963e-13	7.32315e-11	2.52391e-09	1.47984e-08	1.684e-08	4.11105e-09	8.20779e-10	2.32076e-09	7.83128e-09	6.05226e-07	0.000129427	0.0104907	0.251924	0.999507	0.00619762
VYDYFcPTK_1A_884	VYDYFcPTK	2	190615_NJ_Taubert_13CT1A.raw	1	A	MAG_95	55.11-55.73	0.000 ppm	0.951	0	3.03292e-80	1.26553e-59	9.86133e-48	2.2969e-39	6.61447e-33	1.17337e-27	2.89948e-23	1.58962e-19	2.58367e-16	1.5076e-13	3.60587e-11	3.91316e-09	2.13664e-07	6.84244e-06	0.000160865	0.00322145	0.0481081	0.385815	0.998521	0.0542937
VYDYFcPTK_1B_885	VYDYFcPTK	2	190615_NJ_Taubert_13CT1B.raw	1	B	MAG_95	53.20-53.49	0.000 ppm	0.952	0	3.17962e-43	1.15549e-30	3.25981e-23	5.0832e-18	3.34778e-14	2.41417e-11	3.22055e-09	1.08302e-07	1.10384e-06	3.78431e-06	4.69489e-06	2.80671e-06	3.06694e-06	1.38561e-05	0.00014025	0.00261677	0.0416015	0.353692	0.995168	0.047354
VYDYFcPTK_1C_886	VYDYFcPTK	2	190615_NJ_Taubert_13CT1C.raw	1	C	MAG_95	53.22-53.60	0.000 ppm	0.951	0	9.16402e-48	3.84829e-34	4.32011e-26	2.01303e-20	3.52307e-16	6.35546e-13	2.06176e-10	1.67948e-08	4.22195e-07	3.70383e-06	1.20457e-05	1.46335e-05	6.78624e-06	4.3478e-06	8.34094e-05	0.00257569	0.0447741	0.376087	0.998288	0.0411165
VYDYFcPTK_2A_887	VYDYFcPTK	2	190615_NJ_Taubert_13CT2A.raw	2	A	MAG_95	52.99-53.41	0.000 ppm	0.948	0	3.60738e-84	6.64361e-63	1.25471e-50	5.48601e-42	2.59776e-35	7.11666e-30	2.66514e-25	2.23546e-21	5.73118e-18	5.54608e-15	2.35916e-12	4.95751e-10	5.65585e-08	3.7805e-06	0.000155718	0.00397685	0.0592094	0.434039	0.996788	0.0360749
VYDYFcPTK_2B_888	VYDYFcPTK	2	190615_NJ_Taubert_13CT2B.raw	2	B	MAG_95	55.50-56.10	0.000 ppm	0.952	0	6.76218e-89	2.14954e-66	2.09856e-53	2.80951e-44	3.04273e-37	1.61187e-31	1.06401e-26	1.49595e-22	6.23654e-19	9.57641e-16	6.28114e-13	1.95122e-10	3.08543e-08	2.61123e-06	0.000122513	0.00326079	0.049052	0.378566	0.997383	0.05295
VYDYFcPTK_2C_889	VYDYFcPTK	2	190615_NJ_Taubert_13CT2C.raw	2	C	MAG_95	52.61-53.03	0.000 ppm	0.95	0	1.53053e-49	6.34042e-36	6.98661e-28	3.17409e-22	5.36136e-18	9.2031e-15	2.78666e-12	2.0644e-10	4.55854e-09	3.35548e-08	8.64456e-08	8.13909e-08	7.49382e-08	1.74527e-06	9.24933e-05	0.00290881	0.0492626	0.395531	0.999846	0.043737
VYDYFcPTK_3A_890	VYDYFcPTK	2	190615_NJ_Taubert_13CT3A.raw	3	A	MAG_95	56.37-56.96	0.336 ppm	0.947	0.000175049	1.27424e-05	1.46476e-07	9.7075e-08	5.03368e-07	1.62246e-06	1.62856e-05	0.000110469	0.000254272	0.000206428	6.74329e-05	1.26988e-05	2.96358e-06	1.06464e-06	3.00834e-06	0.000120112	0.00378772	0.0613375	0.446007	0.992808	0.0428923
VYDYFcPTK_3B_891	VYDYFcPTK	2	190615_NJ_Taubert_13CT3B.raw	3	B	MAG_95	53.54-53.90	0.000 ppm	0.949	0	1.81993e-50	7.53927e-37	8.30765e-29	3.77425e-23	6.37509e-19	1.09432e-15	3.31357e-13	2.45476e-11	5.42101e-10	3.99423e-09	1.04205e-08	1.18269e-08	4.50657e-08	2.24075e-06	0.000110187	0.00322864	0.0523517	0.407546	0.99972	0.0411152
VYDYFcPTK_3C_892	VYDYFcPTK	2	190615_NJ_Taubert_13CT3C.raw	3	C	MAG_95	52.65-53.12	0.000 ppm	0.944	0	9.2831e-83	4.00309e-62	3.36536e-50	8.83727e-42	2.9907e-35	6.5172e-30	2.09215e-25	1.60419e-21	4.00718e-18	4.02957e-15	1.89141e-12	4.5907e-10	6.16135e-08	4.7517e-06	0.0002134	0.00550556	0.0771512	0.50469	0.980891	0.0265625
YSALVSAGGVTNK_1A_893	YSALVSAGGVTNK	2	190615_NJ_Taubert_13CT1A.raw	1	A	MAG_92	42.85-43.11	0.000 ppm	0.951	0	5.3425e-101	5.4242e-76	1.62252e-61	2.49823e-51	1.8092e-43	4.60529e-37	1.19242e-31	5.82599e-27	7.87151e-23	3.76799e-19	7.54792e-16	7.08656e-13	3.36009e-10	8.39293e-08	1.11559e-05	0.000766843	0.0250181	0.319686	0.991448	0.0295915
YSALVSAGGVTNK_1B_894	YSALVSAGGVTNK	2	190615_NJ_Taubert_13CT1B.raw	1	B	MAG_92	41.53-41.87	0.000 ppm	0.952	0	1.73148e-98	4.33941e-74	5.82111e-60	5.20879e-50	2.54877e-42	4.82408e-36	9.85255e-31	3.92358e-26	4.38624e-22	1.74416e-18	2.89433e-15	2.23582e-12	8.6449e-10	1.74564e-07	1.86671e-05	0.00103792	0.0281462	0.319888	0.995866	0.0367507
YSALVSAGGVTNK_1C_895	YSALVSAGGVTNK	2	190615_NJ_Taubert_13CT1C.raw	1	C	MAG_92	41.73-42.01	0.000 ppm	0.952	0	3.8735e-101	3.96708e-76	1.19734e-61	1.86013e-51	1.35873e-43	3.48664e-37	9.09605e-32	4.47663e-27	6.09334e-23	2.94021e-19	5.9434e-16	5.64029e-13	2.70976e-10	6.88233e-08	9.34925e-06	0.000661585	0.0224404	0.301458	0.990248	0.0352687
YSALVSAGGVTNK_2A_896	YSALVSAGGVTNK	2	190615_NJ_Taubert_13CT2A.raw	2	A	MAG_92	41.39-41.68	0.000 ppm	0.948	0	1.80933e-93	2.81754e-70	7.83191e-57	2.4547e-47	5.67207e-40	6.06034e-34	7.72573e-29	2.02002e-24	1.51503e-20	4.06663e-17	4.54952e-14	2.36062e-11	6.11763e-09	8.30599e-07	6.04784e-05	0.00234991	0.046399	0.403731	0.997917	0.0258075
YSALVSAGGVTNK_2B_897	YSALVSAGGVTNK	2	190615_NJ_Taubert_13CT2B.raw	2	B	MAG_92	42.82-43.06	0.000 ppm	0.952	0	5.42921e-81	2.52508e-60	2.43825e-48	7.75483e-40	3.18049e-33	7.89588e-28	2.58941e-23	1.76171e-19	3.31103e-16	2.08233e-13	5.00827e-11	5.10018e-09	2.44171e-07	6.52391e-06	0.000130909	0.00251269	0.0398996	0.354299	0.998441	0.0388842
YSALVSAGGVTNK_2C_898	YSALVSAGGVTNK	2	190615_NJ_Taubert_13CT2C.raw	2	C	MAG_92	40.76-41.18	0.000 ppm	0.951	0	2.07478e-41	1.80101e-29	2.56795e-22	1.94363e-17	5.78553e-14	1.80602e-11	1.0167e-09	1.41528e-08	5.84498e-08	7.85646e-08	3.51944e-08	5.45546e-09	4.5852e-09	4.53706e-07	3.78018e-05	0.0016637	0.0367794	0.357536	0.999519	0.0326632
YSALVSAGGVTNK_3A_899	YSALVSAGGVTNK	2	190615_NJ_Taubert_13CT3A.raw	3	A	MAG_92	43.27-43.55	0.000 ppm	0.949	0	1.22762e-63	1.68316e-46	2.04786e-36	3.34127e-29	1.19418e-23	3.12737e-19	1.15774e-15	9.03463e-13	1.91602e-10	1.29637e-08	3.07052e-07	2.64848e-06	8.44481e-06	1.33636e-05	7.48592e-05	0.00212124	0.0429987	0.389347	0.998405	0.0280515
YSALVSAGGVTNK_3B_900	YSALVSAGGVTNK	2	190615_NJ_Taubert_13CT3B.raw	3	B	MAG_92	42.06-42.34	0.000 ppm	0.95	0	1.00972e-95	6.13443e-72	3.63583e-58	1.86876e-48	6.11402e-41	8.49542e-35	1.34463e-29	4.26433e-25	3.83589e-21	1.22787e-17	1.63169e-14	1.00104e-11	3.04585e-09	4.80296e-07	4.00024e-05	0.00174537	0.0380501	0.363371	0.999697	0.0322249
YSALVSAGGVTNK_3C_901	YSALVSAGGVTNK	2	190615_NJ_Taubert_13CT3C.raw	3	C	MAG_92	40.97-41.33	0.000 ppm	0.945	0	9.59959e-49	2.79191e-35	3.56598e-27	1.73917e-21	2.80523e-17	4.26284e-14	1.10166e-11	6.92595e-10	1.32512e-08	8.89109e-08	2.32823e-07	2.9496e-07	4.45821e-07	4.21411e-06	0.000134398	0.00384882	0.0629433	0.469414	0.984869	0.0197577
SLSDIGSETPTNVGQGFGLAVSHPLYAELQK_1B_902	SLSDIGSETPTNVGQGFGLAVSHPLYAELQK	3	190615_NJ_Taubert_13CT1B.raw	1	B	MAG_92	89.18-89.55	0.000 ppm	0.951	0	1.9295e-242	7.6779e-177	4.3041e-139	8.7994e-113	9.14401e-93	9.47651e-77	1.64263e-63	2.56204e-52	1.05249e-42	2.30439e-34	4.24514e-27	8.68579e-21	2.27004e-15	7.72249e-11	3.07101e-07	0.000113882	0.00431709	0.114514	0.960481	0.000592444
SLSDIGSETPTNVGQGFGLAVSHPLYAELQK_1C_903	SLSDIGSETPTNVGQGFGLAVSHPLYAELQK	3	190615_NJ_Taubert_13CT1C.raw	1	C	MAG_92	89.42-89.79	0.000 ppm	0.95	0	8.758e-273	5.0173e-202	4.1354e-161	1.9158e-132	1.6188e-110	7.0895e-93	3.27258e-78	9.62138e-66	5.75808e-55	1.55086e-45	3.28839e-37	8.134e-30	3.05178e-23	2.02383e-17	2.51429e-12	5.66006e-08	0.000198317	0.0735806	0.995795	0
SLSDIGSETPTNVGQGFGLAVSHPLYAELQK_2A_904	SLSDIGSETPTNVGQGFGLAVSHPLYAELQK	3	190615_NJ_Taubert_13CT2A.raw	2	A	MAG_92	89.88-90.36	0.000 ppm	0.947	0	5.223e-272	3.1244e-201	2.6954e-160	1.3097e-131	1.1625e-109	5.35095e-92	2.59369e-77	7.98253e-65	4.97177e-54	1.38099e-44	2.98198e-36	7.38292e-29	2.70124e-22	1.67017e-16	1.78161e-11	2.97825e-07	0.000627106	0.121009	0.98767	5.94735e-05
SLSDIGSETPTNVGQGFGLAVSHPLYAELQK_2C_905	SLSDIGSETPTNVGQGFGLAVSHPLYAELQK	3	190615_NJ_Taubert_13CT2C.raw	2	C	MAG_92	89.58-90.02	0.000 ppm	0.95	0	1.5797e-272	9.5221e-202	8.286e-161	4.066e-132	3.6496e-110	1.70148e-92	8.36792e-78	2.6181e-65	1.66119e-54	4.71167e-45	1.04183e-36	2.65198e-29	1.00406e-22	6.49466e-17	7.38684e-12	1.36278e-07	0.000337895	0.0852314	0.998448	0.000141958
SLSDIGSETPTNVGQGFGLAVSHPLYAELQK_3C_906	SLSDIGSETPTNVGQGFGLAVSHPLYAELQK	3	190615_NJ_Taubert_13CT3C.raw	3	C	MAG_92	88.91-89.34	0.000 ppm	0.944	0	6.7944e-272	4.0592e-201	3.4992e-160	1.7001e-131	1.5103e-109	6.96547e-92	3.38762e-77	1.04784e-64	6.57132e-54	1.84167e-44	4.02143e-36	1.00955e-28	3.75888e-22	2.377e-16	2.6085e-11	4.49349e-07	0.000951287	0.164112	0.94902	5.55043e-05
DGSLFGAPANSVIK_1A_907	DGSLFGAPANSVIK	2	190615_NJ_Taubert_13CT1A.raw	1	A	MAG_92	74.89-75.23	0.000 ppm	0.95	0	1.11737e-84	2.49307e-62	2.09193e-49	2.89035e-40	3.45625e-33	1.88352e-27	1.08216e-22	1.06588e-18	2.44352e-15	1.58797e-12	3.30519e-10	2.3473e-08	5.79237e-07	5.21308e-06	3.20977e-05	0.000687657	0.0221972	0.30956	0.997992	0.0185077
DGSLFGAPANSVIK_1B_908	DGSLFGAPANSVIK	2	190615_NJ_Taubert_13CT1B.raw	1	B	MAG_92	70.53-70.84	0.000 ppm	0.953	0	1.4042e-112	1.35686e-84	2.14116e-68	5.25928e-57	3.12978e-48	4.28901e-41	4.47086e-35	7.13415e-30	2.69141e-25	3.18239e-21	1.42467e-17	2.7459e-14	2.48183e-11	1.10628e-08	2.47296e-06	0.000270912	0.0134004	0.246027	0.986803	0.0175505
DGSLFGAPANSVIK_1C_909	DGSLFGAPANSVIK	2	190615_NJ_Taubert_13CT1C.raw	1	C	MAG_92	70.39-70.74	0.000 ppm	0.95	0	2.1033e-112	1.98648e-84	3.06793e-68	7.38883e-57	4.321e-48	5.83245e-41	6.00019e-35	9.46176e-30	3.52955e-25	4.1264e-21	1.82543e-17	3.47342e-14	3.09545e-11	1.35848e-08	2.98458e-06	0.000320545	0.0154574	0.271804	0.984697	0.00750908
DGSLFGAPANSVIK_2A_910	DGSLFGAPANSVIK	2	190615_NJ_Taubert_13CT2A.raw	2	A	MAG_92	70.15-70.63	0.000 ppm	0.948	0	1.39582e-84	3.11494e-62	2.615e-49	3.6161e-40	4.32963e-33	2.36406e-27	1.36243e-22	1.34869e-18	3.11792e-15	2.05571e-12	4.39012e-10	3.27148e-08	8.8945e-07	9.83841e-06	8.06202e-05	0.00148619	0.0346989	0.375725	0.995336	0.0163899
DGSLFGAPANSVIK_2B_911	DGSLFGAPANSVIK	2	190615_NJ_Taubert_13CT2B.raw	2	B	MAG_92	74.95-75.35	0.000 ppm	0.951	0	3.084e-109	6.78718e-82	4.41089e-66	5.7705e-55	2.13038e-46	2.00436e-39	1.53266e-33	1.8641e-28	5.45107e-24	5.00422e-20	1.72419e-16	2.51693e-13	1.68651e-10	5.4374e-08	8.57763e-06	0.000651649	0.022444	0.301735	0.997844	0.0210544
DGSLFGAPANSVIK_2C_912	DGSLFGAPANSVIK	2	190615_NJ_Taubert_13CT2C.raw	2	C	MAG_92	69.74-70.20	0.000 ppm	0.95	0	5.163e-109	1.12354e-81	7.21656e-66	9.32952e-55	3.40444e-46	3.16739e-39	2.39587e-33	2.88231e-28	8.33101e-24	7.54851e-20	2.56106e-16	3.66923e-13	2.40177e-10	7.51493e-08	1.14006e-05	0.000822558	0.0264788	0.327465	0.999464	0.0225696
DGSLFGAPANSVIK_3A_913	DGSLFGAPANSVIK	2	190615_NJ_Taubert_13CT3A.raw	3	A	MAG_92	76.26-76.66	0.000 ppm	0.948	0	3.0496e-101	8.16957e-76	3.8949e-61	8.24841e-51	7.84158e-43	2.52962e-36	7.80689e-31	4.15371e-26	5.49882e-22	2.32327e-18	3.76114e-15	2.69448e-12	9.59884e-10	1.85025e-07	1.99687e-05	0.00116719	0.0331748	0.372133	0.996135	0.0151494
DGSLFGAPANSVIK_3B_914	DGSLFGAPANSVIK	2	190615_NJ_Taubert_13CT3B.raw	3	B	MAG_92	70.55-71.03	0.000 ppm	0.95	0	1.71735e-22	8.01062e-15	7.73873e-11	1.35959e-08	2.47231e-07	1.0676e-06	1.54062e-06	9.38032e-07	8.18882e-07	3.09827e-06	9.13231e-06	1.10074e-05	6.07362e-06	4.49635e-06	5.28308e-05	0.00158641	0.0333198	0.348915	0.999522	0.0211303
DGSLFGAPANSVIK_3C_915	DGSLFGAPANSVIK	2	190615_NJ_Taubert_13CT3C.raw	3	C	MAG_92	69.80-70.26	0.000 ppm	0.944	0	1.38312e-83	7.74397e-62	3.05433e-49	2.57047e-40	2.09701e-33	8.17966e-28	3.45054e-23	2.55043e-19	4.51061e-16	2.36167e-13	4.285e-11	3.12367e-09	1.14508e-07	3.17974e-06	9.71991e-05	0.00281127	0.0521348	0.444718	0.982084	0.012676
TSISTLFPAVAPGTTAVPAGK_1A_916	TSISTLFPAVAPGTTAVPAGK	2	190615_NJ_Taubert_13CT1A.raw	1	A	MAG_9	88.50-88.99	-1.457 ppm	0.033	0.023041	0.692885	0.101131	0.0775606	0.0265103	0.00203089	6.28656e-05	3.05096e-06	2.55829e-07	7.38676e-09	8.62151e-11	2.32508e-09	1.25839e-07	1.23703e-06	1.86955e-06	3.11423e-07	3.02048e-09	4.75928e-13	6.34713e-20	5.09862e-34	0
TSISTLFPAVAPGTTAVPAGK_2B_918	TSISTLFPAVAPGTTAVPAGK	2	190615_NJ_Taubert_13CT2B.raw	2	B	MAG_9	87.22-87.91	-1.759 ppm	0.036	0.022728	0.823947	0.06149	0.0013978	0.000202926	0.000137661	4.37866e-05	4.95083e-06	3.33062e-07	2.44259e-08	1.26624e-09	1.4681e-09	9.40133e-09	1.13513e-08	1.80474e-09	2.49279e-11	1.38586e-14	6.79822e-20	8.96997e-29	4.13052e-46	0
TSISTLFPAVAPGTTAVPAGK_2C_919	TSISTLFPAVAPGTTAVPAGK	2	190615_NJ_Taubert_13CT2C.raw	2	C	MAG_9	81.46-81.78	0.000 ppm	0.038	0.00348669	0.859826	0.0514317	0.000323791	4.25158e-07	1.53104e-10	1.68049e-14	5.67694e-19	8.17246e-23	2.98389e-18	3.09183e-14	5.92936e-11	2.29293e-08	1.78408e-06	2.51351e-05	4.97661e-05	8.33078e-06	4.18333e-08	5.60697e-13	7.82565e-24	0
TSISTLFPAVAPGTTAVPAGK_3A_920	TSISTLFPAVAPGTTAVPAGK	2	190615_NJ_Taubert_13CT3A.raw	3	A	MAG_9	89.33-89.98	-1.155 ppm	0.039	0.0156268	0.890975	0.0823791	0.00177614	9.85145e-05	2.50629e-05	3.22663e-06	3.65168e-07	6.87422e-08	7.00781e-09	3.97759e-09	5.67089e-09	1.66076e-09	6.84663e-11	2.90612e-13	7.36051e-17	4.17235e-22	8.54818e-30	3.35647e-28	4.14751e-24	7.80375e-21
TSISTLFPAVAPGTTAVPAGK_3B_921	TSISTLFPAVAPGTTAVPAGK	2	190615_NJ_Taubert_13CT3B.raw	3	B	MAG_9	82.07-82.67	0.000 ppm	0.04	0.00220139	0.808234	0.0533251	0.000593158	1.86176e-06	2.67332e-09	4.01115e-08	1.2176e-06	4.50582e-06	2.54075e-06	2.39763e-07	3.72273e-09	8.37998e-12	2.14065e-15	8.76464e-16	2.8934e-12	3.07607e-09	8.1796e-07	3.02183e-05	2.71712e-05	0
TSISTLFPAVAPGTTAVPAGK_3C_922	TSISTLFPAVAPGTTAVPAGK	2	190615_NJ_Taubert_13CT3C.raw	3	C	MAG_9	81.73-82.09	0.000 ppm	0.039	0.0032239	0.883422	0.0632892	0.000562573	1.26472e-06	9.03031e-10	2.13123e-13	1.60041e-17	3.5195e-22	1.99658e-27	3.41421e-33	2.63712e-29	2.31994e-24	6.48985e-20	6.2199e-16	2.04908e-12	2.11882e-09	5.31703e-07	1.69623e-05	9.62643e-06	0
AQYASIATSSFNTAK_1A_923	AQYASIATSSFNTAK	2	190615_NJ_Taubert_13CT1A.raw	1	A	MAG_9	52.77-52.96	-3.004 ppm	0.071	0.0142767	0.781388	0.696065	0.109773	0.004912	7.31164e-05	3.9341e-07	7.89536e-10	5.81373e-13	1.47457e-16	1.15015e-20	2.31806e-25	9.35221e-31	5.19715e-37	2.26999e-44	3.22666e-53	3.36956e-64	1.57007e-78	5.9871e-99	3.4042e-134	0
AQYASIATSSFNTAK_1B_924	AQYASIATSSFNTAK	2	190615_NJ_Taubert_13CT1B.raw	1	B	MAG_9	52.31-52.64	-2.492 ppm	0.04	0.0552301	0.882511	0.25088	0.0758818	0.0484498	0.035052	0.0202299	0.0076495	0.00158018	0.000170935	1.4527e-05	1.92242e-06	2.35972e-07	2.98009e-08	8.45026e-08	2.574e-07	1.42064e-07	6.53047e-09	4.62106e-12	2.09354e-19	0
AQYASIATSSFNTAK_1C_925	AQYASIATSSFNTAK	2	190615_NJ_Taubert_13CT1C.raw	1	C	MAG_9	52.37-52.61	-2.492 ppm	0.033	0.115469	0.799345	0.125161	0.0137126	0.00184234	0.000193969	4.23407e-05	3.57974e-05	2.11261e-05	5.29125e-06	5.14932e-07	1.72695e-08	1.50107e-09	3.63652e-08	5.61278e-07	2.32003e-06	1.93109e-06	1.80399e-07	4.62887e-10	2.89463e-16	0
AQYASIATSSFNTAK_2A_926	AQYASIATSSFNTAK	2	190615_NJ_Taubert_13CT2A.raw	2	A	MAG_9	52.14-52.40	0.583 ppm	0.042	0.0226892	0.954255	0.186983	0.011507	0.000397965	7.24576e-06	5.77098e-08	1.81229e-10	2.10328e-13	8.35897e-17	1.01537e-20	3.18201e-25	2.00699e-30	1.76889e-36	1.25801e-43	3.04037e-52	5.79076e-63	5.54287e-77	5.44622e-97	1.4072e-131	0
AQYASIATSSFNTAK_2B_927	AQYASIATSSFNTAK	2	190615_NJ_Taubert_13CT2B.raw	2	B	MAG_9	55.63-55.91	-1.339 ppm	0.038	0.0512453	0.896572	0.140156	0.00565917	8.22971e-05	1.27387e-06	7.12914e-07	3.93012e-07	5.64279e-08	2.18318e-09	2.29488e-11	6.12499e-14	3.56715e-17	3.49943e-21	1.15633e-25	6.19133e-23	1.0331e-19	1.03335e-16	6.30445e-14	2.16247e-11	1.19098e-09
AQYASIATSSFNTAK_2C_928	AQYASIATSSFNTAK	2	190615_NJ_Taubert_13CT2C.raw	2	C	MAG_9	51.79-52.08	-1.210 ppm	0.04	0.043301	0.918354	0.154786	0.00668707	0.000108427	7.18553e-07	1.9814e-09	2.23736e-12	9.85586e-16	1.55555e-19	7.73911e-24	7.59821e-26	6.22357e-22	2.4697e-18	4.81468e-15	4.85455e-12	2.56123e-09	6.73262e-07	7.39775e-05	0.00195036	6.03495e-12
AQYASIATSSFNTAK_3A_929	AQYASIATSSFNTAK	2	190615_NJ_Taubert_13CT3A.raw	3	A	MAG_9	56.97-57.40	-0.570 ppm	0.041	0.0365839	0.941968	0.170368	0.00712367	0.000100053	5.34828e-07	1.16531e-08	7.77785e-07	2.00519e-05	0.000121121	0.000197921	9.63063e-05	1.49474e-05	7.4725e-07	1.01352e-08	2.31823e-11	3.83257e-15	1.03044e-20	1.76926e-29	6.73404e-46	0
AQYASIATSSFNTAK_3B_930	AQYASIATSSFNTAK	2	190615_NJ_Taubert_13CT3B.raw	3	B	MAG_9	52.75-53.01	-0.185 ppm	0.047	0.0184204	0.992639	0.261927	0.0166725	0.000445594	1.13206e-05	9.88769e-06	2.19183e-05	2.22643e-05	1.55837e-05	8.97552e-06	2.60908e-06	2.38869e-07	5.11992e-09	1.87842e-11	7.30162e-15	4.6701e-19	1.17726e-16	8.55443e-14	4.03052e-11	4.32072e-09
AQYASIATSSFNTAK_3C_931	AQYASIATSSFNTAK	2	190615_NJ_Taubert_13CT3C.raw	3	C	MAG_9	51.92-52.23	-0.314 ppm	0.042	0.0347672	0.953405	0.181509	0.00890126	0.000196509	3.55085e-06	1.77914e-07	1.12937e-07	2.89394e-07	4.89625e-07	3.21132e-07	6.35114e-08	3.19142e-09	3.35135e-11	5.44545e-14	8.30511e-18	4.9478e-23	2.1344e-30	1.44574e-41	7.06579e-62	0
ESTGTTSLGNFFTAK_1B_932	ESTGTTSLGNFFTAK	2	190615_NJ_Taubert_13CT1B.raw	1	B	MAG_9	70.31-70.62	-0.067 ppm	0.04	0.0426939	0.928335	0.149967	0.00599659	9.88079e-05	7.71971e-07	2.83566e-09	4.58916e-12	3.0041e-15	7.15998e-19	5.41556e-23	1.07758e-27	4.33654e-33	2.41803e-39	1.06325e-46	1.52428e-55	1.60684e-66	7.56067e-81	2.9115e-101	1.6716e-136	0
ESTGTTSLGNFFTAK_1C_933	ESTGTTSLGNFFTAK	2	190615_NJ_Taubert_13CT1C.raw	1	C	MAG_9	70.19-70.59	-0.707 ppm	0.043	0.0994992	0.80793	0.121388	0.00369847	3.96475e-05	1.7188e-07	3.12611e-10	2.35692e-13	7.00443e-17	7.50477e-21	2.53437e-25	2.22532e-30	3.86596e-36	8.96526e-43	1.54545e-50	7.92492e-60	2.58635e-71	2.9599e-86	1.7572e-107	4.9888e-144	0
ESTGTTSLGNFFTAK_2A_934	ESTGTTSLGNFFTAK	2	190615_NJ_Taubert_13CT2A.raw	2	A	MAG_9	70.17-70.47	-0.323 ppm	0.048	0.00959435	0.937164	0.188623	0.00633588	6.52375e-05	2.54176e-07	4.05511e-10	2.67134e-13	6.97106e-17	6.61395e-21	1.99646e-25	1.58145e-30	2.49997e-36	5.31694e-43	8.46537e-51	4.03485e-60	1.23089e-71	1.32347e-86	7.4151e-108	1.995e-144	0
ESTGTTSLGNFFTAK_2B_935	ESTGTTSLGNFFTAK	2	190615_NJ_Taubert_13CT2B.raw	2	B	MAG_9	76.62-77.05	-0.067 ppm	0.039	0.0376373	0.889882	0.099313	0.00189542	1.09826e-05	2.40856e-08	2.16793e-11	8.05461e-15	1.1794e-18	6.20905e-23	1.02112e-27	4.28958e-33	3.4624e-39	3.56788e-46	2.55856e-54	4.94945e-64	5.24543e-76	1.52425e-91	1.4502e-113	2.109e-151	0
ESTGTTSLGNFFTAK_2C_936	ESTGTTSLGNFFTAK	2	190615_NJ_Taubert_13CT2C.raw	2	C	MAG_9	69.70-70.10	-0.964 ppm	0.044	0.0295068	0.966331	0.184378	0.00753226	0.000104435	5.69784e-07	1.28936e-09	1.20868e-12	4.4931e-16	6.08612e-20	2.63651e-24	3.0257e-29	7.03509e-35	2.25115e-41	5.57481e-49	4.34087e-58	2.33205e-69	4.99413e-84	7.0151e-105	8.3703e-141	0
ESTGTTSLGNFFTAK_3A_937	ESTGTTSLGNFFTAK	2	190615_NJ_Taubert_13CT3A.raw	3	A	MAG_9	78.60-79.36	0.061 ppm	0.041	0.0239087	0.917072	0.116007	0.00235837	1.41675e-05	3.17952e-08	2.90784e-11	1.09304e-14	1.61479e-18	8.5611e-23	1.41595e-27	5.97612e-33	4.84274e-39	5.00702e-46	3.60097e-54	6.98349e-64	7.4175e-76	2.15965e-91	2.0584e-113	2.998e-151	0
ESTGTTSLGNFFTAK_3B_938	ESTGTTSLGNFFTAK	2	190615_NJ_Taubert_13CT3B.raw	3	B	MAG_9	70.38-70.80	-0.067 ppm	0.05	0.0129669	0.998404	0.306829	0.0231378	0.000691507	8.55154e-06	4.27063e-08	8.37199e-11	6.16097e-14	1.57734e-17	1.24687e-21	2.55e-26	1.04389e-31	5.88243e-38	2.60307e-45	3.74519e-54	3.95506e-65	1.86201e-79	7.1684e-100	4.1125e-135	0
ESTGTTSLGNFFTAK_3C_939	ESTGTTSLGNFFTAK	2	190615_NJ_Taubert_13CT3C.raw	3	C	MAG_9	69.74-70.07	-0.195 ppm	0.044	0.0262524	0.976778	0.21029	0.0108825	0.00021655	1.84939e-06	6.83862e-09	1.06226e-11	6.53908e-15	1.45839e-18	1.03469e-22	1.94149e-27	7.41303e-33	3.94508e-39	1.6646e-46	2.30081e-55	2.34813e-66	1.07346e-80	4.0286e-101	2.2602e-136	0
