# Supplementary material for: Bolstering fitness via CO2 fixation and organic carbon uptake: mixotrophs in modern groundwater
Source: ISME J. 2021 Dec 7;16(4):1153–62. doi: 10.1038/s41396-021-01163-x (PMC8941145; doi:10.1038/s41396-021-01163-x)
Supplement: Supplementary file 4 — Dataset S3 [file 41396_2021_1163_MOESM4_ESM.xlsx]

## Sheet: readme
column	explanation
Peptide sequence	Amino acid sequence of the identified peptide. Only peptides assigned to functional categories shown in Figure 4 are included.
Taxonomy	MAG number or Taxonomy (if multiple MAGs of the same genus were matched, see "other" in Figure 4) of the matched gene sequence.
Protein accession	Accession of the protein sequence derived from the matched gene sequence. Includes hits to replicate bins.
Annotation	Functional annotation of the respective gene obtained from Prokka.
KO1	KEGG Orthology functional annotation level 1 (see https://www.genome.jp/kegg-bin/get_htext?ko00001.keg).
KO2	KEGG Orthology functional annotation level 2 (see https://www.genome.jp/kegg-bin/get_htext?ko00001.keg).
KO3	KEGG Orthology functional annotation level 3 (see https://www.genome.jp/kegg-bin/get_htext?ko00001.keg).
Functional category	Category the matched gene sequence was assigned to based on KEGG Orthology and Annotation, as shown in Figure 4. Gene sequences can be assigned to multiple categories.

## Sheet: Dataset S3
Peptide sequence	Taxonomy	Protein accession	Annotation	KO1	KO2	KO3	Functional category
AAAAAAEWNK	MAG_9	>12CT1B_ctg_7842_length_8854_cov_7.110353_4286_5320_+	Phosphate-binding protein PstS	Environmental Information Processing	Membrane transport		Phosphate import
AAAAAAVEHSER	MAG_80	>12CT2C_ctg_877_length_46316_cov_136.521519_2495_4321_-;>12CT3C_ctg_68_length_244899_cov_147.758193_152618_154444_-	Long-chain-fatty-acid--CoA ligase FadD15	Metabolism	Lipid metabolism		beta-Oxidation
AAAANADWSK	MAG_67	>12CT2C_ctg_17645_length_4679_cov_5.198962_2499_3536_-;>12CT3B_ctg_22657_length_2558_cov_3.457851_1415_2452_-;>12CT3C_ctg_489_length_74085_cov_12.867230_40852_41889_+	Phosphate-binding protein PstS	Environmental Information Processing	Membrane transport		Phosphate import
AAADEASLPLYR	MAG_13	>12CT1B_ctg_2017_length_22897_cov_50.076175_21119_22408_+	Enolase	Metabolism	Carbohydrate metabolism	Glycolysis	Glycolysis
AAAEEALAAVPEVR	MAG_80	>12CT3C_ctg_53_length_280045_cov_155.740044_91820_92728_-	N-acetyl-D-glucosamine kinase	Metabolism	Carbohydrate metabolism		Carbohydrate degradation
AAAELEYVPLPDTLK	MAG_67	>12CT1B_ctg_20876_length_4393_cov_2.531120_2343_3380_+;>12CT3B_ctg_22657_length_2558_cov_3.457851_1415_2452_-;>12CT3C_ctg_489_length_74085_cov_12.867230_40852_41889_+	Phosphate-binding protein PstS	Environmental Information Processing	Membrane transport		Phosphate import
AAAELEYVPLPTSVK	MAG_9	>12CT1B_ctg_7842_length_8854_cov_7.110353_4286_5320_+	Phosphate-binding protein PstS	Environmental Information Processing	Membrane transport		Phosphate import
AAAGDVISIIGSSGSGK	MAG_48	>12CT2C_ctg_10095_length_7520_cov_4.829471_2798_3562_-	Histidine transport ATP-binding protein HisP	Environmental Information Processing	Membrane transport		Amino acid import
AAAGLIEVDYEELTPVVDTAR	MAG_28	>12CT1B_ctg_2837_length_18408_cov_34.684084_15097_17451_+	Carbon monoxide dehydrogenase large chain	Metabolism	Energy metabolism	Carbon fixation pathways in prokaryotes	CODH
AAAGLIEVNYEELTPVVDTAR	MAG_122	>12CT3C_ctg_2555_length_15298_cov_67.719281_4827_7181_+	Carbon monoxide dehydrogenase large chain	Metabolism	Energy metabolism	Carbon fixation pathways in prokaryotes	CODH
AAAQLIAVDYEELAPVVDTAR	MAG_41	>12CT1B_ctg_79_length_145507_cov_5.840257_36245_38590_-;>12CT2C_ctg_75_length_225532_cov_12.714228_107123_109468_+	Carbon monoxide dehydrogenase large chain	Metabolism	Energy metabolism	Carbon fixation pathways in prokaryotes	CODH
AADAGTLELATK	MAG_55	>12CT1B_ctg_7739_length_8936_cov_117.136584_4409_5455_+;>12CT2C_ctg_12258_length_6377_cov_162.595698_4857_5903_+;>12CT3B_ctg_426_length_63152_cov_37.286289_45732_46778_-	c-type cytochrome soxD	Metabolism	Energy metabolism	Sulfur metabolism	Sulfur oxidation (sox)
AADFPALSPLR	MAG_33	>12CT1B_ctg_76_length_146863_cov_176.163213_131143_132057_+	Short-chain-enoyl-CoA hydratase	Metabolism	Lipid metabolism		beta-Oxidation
AADLLVAGK	MAG_33	>12CT1B_ctg_261_length_79488_cov_175.110093_33420_34856_+	Alpha-ketoglutaric semialdehyde dehydrogenase	Metabolism	Carbohydrate metabolism		Carbohydrate degradation
AADVATYEQLADPK	Hydrogenophaga	>12CT1B_ctg_2_length_789565_cov_77.710490_410445_411500_+;>12CT1B_ctg_73_length_151525_cov_30.697432_78452_79495_-	Iron deficiency-induced protein A	Environmental Information Processing	Membrane transport		Cation import
AADYNDLCAADNAGK	MAG_7	>12CT1B_ctg_967_length_36821_cov_35.806996_33852_34916_+;>12CT2C_ctg_18081_length_4580_cov_7.356685_1499_2563_-;>12CT3C_ctg_47626_length_1393_cov_1.997758_29_277_-	Spermidine/putrescine-binding periplasmic protein	Environmental Information Processing	Membrane transport		Putrescine import
AAEAAFGSQSYHR	MAG_51	>12CT1B_ctg_586_length_49313_cov_19.357384_10891_12027_-	Acyl-CoA dehydrogenase	Metabolism	Lipid metabolism		beta-Oxidation
AAEAAWNDQFAAYK	MAG_7	>12CT1B_ctg_826_length_40683_cov_30.409324_33344_35410_+	Transketolase 1	Metabolism	Carbohydrate metabolism	Pentose phosphate pathway	Pentose phosphate pathway
AAEETPAAPAELIR	MAG_33	>12CT1B_ctg_343_length_66432_cov_172.222276_38561_40000_-	Alpha-ketoglutaric semialdehyde dehydrogenase	Metabolism	Carbohydrate metabolism		Carbohydrate degradation
AAFPAEAAEFER	MAG_77	>12CT3B_ctg_16_length_520426_cov_95.762158_373645_375630_-;>12CT3C_ctg_247_length_122092_cov_22.852782_64548_66533_-	Transketolase 1	Metabolism	Carbohydrate metabolism	Pentose phosphate pathway	Pentose phosphate pathway
AAFPTEAGEFER	MAG_55	>12CT1B_ctg_746_length_43169_cov_109.951802_25471_27477_-;>12CT2C_ctg_2896_length_20005_cov_135.291980_163_1410_+;>12CT3B_ctg_810_length_41873_cov_35.440791_7886_9892_+;>12CT3C_ctg_2392_length_16444_cov_220.152724_2599_4605_-	Transketolase 1	Metabolism	Carbohydrate metabolism	Pentose phosphate pathway	Pentose phosphate pathway
AAGAAAEGDWNTR	MAG_55	>12CT1B_ctg_746_length_43169_cov_109.951802_25471_27477_-;>12CT2C_ctg_2896_length_20005_cov_135.291980_163_1410_+;>12CT3B_ctg_810_length_41873_cov_35.440791_7886_9892_+;>12CT3C_ctg_2392_length_16444_cov_220.152724_2599_4605_-	Transketolase 1	Metabolism	Carbohydrate metabolism	Pentose phosphate pathway	Pentose phosphate pathway
AAGAAAEQSWNDR	MAG_33	>12CT1B_ctg_100_length_131661_cov_190.500790_31754_33793_+	Transketolase 1	Metabolism	Carbohydrate metabolism	Pentose phosphate pathway	Pentose phosphate pathway
AAGAAAEQSWNDRFEAYK	MAG_33	>12CT1B_ctg_100_length_131661_cov_190.500790_31754_33793_+	Transketolase 1	Metabolism	Carbohydrate metabolism	Pentose phosphate pathway	Pentose phosphate pathway
AAGAAVEADISALKPGEK	MAG_33	>12CT1B_ctg_163_length_105014_cov_172.970874_34970_35584_-	Ubiquinol-cytochrome c reductase iron-sulfur subunit	Metabolism	Energy metabolism	Oxidative phosphorylation	Aerobic respiration
AAGAEVVTR	MAG_31	>12CT1B_ctg_374_length_64033_cov_19.940073_56704_57906_-	Leucine-%2C isoleucine-%2C valine-%2C threonine-%2C and alanine-binding protein	Environmental Information Processing	Membrane transport		Amino acid import
AAGAQIIAQR	MAG_28	>12CT1B_ctg_4724_length_12687_cov_32.137429_11596_12549_+	Hydroxyacylglutathione hydrolase soxH	Metabolism	Energy metabolism	Sulfur metabolism	Sulfur oxidation (sox)
AAGETVVSDFQSGQLK	MAG_111	>12CT3B_ctg_1917_length_23003_cov_3.985053_20042_21829_+	Succinate dehydrogenase flavoprotein subunit	Metabolism	Energy metabolism	Oxidative phosphorylation	Aerobic respiration
AAGILELGHLLTR	MAG_7	>12CT1B_ctg_1844_length_24384_cov_34.350939_22273_23286_-;>12CT2C_ctg_18038_length_4591_cov_7.115079_3314_4327_-	sn-glycerol-3-phosphate import ATP-binding protein UgpC	Environmental Information Processing	Membrane transport		Carbohydrate import
AAGLNPDSPPTTWPEVALAAAK	MAG_105	>12CT3B_ctg_621_length_49405_cov_9.686484_1845_3149_+	sn-glycerol-3-phosphate-binding periplasmic protein UgpB	Environmental Information Processing	Membrane transport		Carbohydrate import
AAGLTGQLPGYGVK	MAG_7	>12CT1B_ctg_1146_length_33405_cov_25.803268_1412_3463_+	Acetyl-/propionyl-coenzyme A carboxylase alpha chain	Metabolism	Energy metabolism	Carbon fixation pathways in prokaryotes	3-hydroxypropanoate cycle
AAGNHIVDSGLK	MAG_28	>12CT1B_ctg_12949_length_6211_cov_33.728720_1381_3177_-;>12CT2C_ctg_30142_length_2937_cov_61.672450_4_849_+;>12CT3B_ctg_8040_length_6685_cov_41.077074_2148_3944_+	Succinate dehydrogenase flavoprotein subunit	Metabolism	Energy metabolism	Oxidative phosphorylation	Aerobic respiration
AAGNHIVEFNQANAEHKPLPLDAADK	MAG_29	>12CT1B_ctg_241_length_82898_cov_60.071497_73550_75346_+;>12CT2C_ctg_64642_length_1574_cov_4.312706_525_1574_-	Succinate dehydrogenase flavoprotein subunit	Metabolism	Energy metabolism	Oxidative phosphorylation	Aerobic respiration
AAGNHIVQFNDK	MAG_35	>12CT1B_ctg_77_length_146047_cov_80.383905_73267_75072_+	Succinate dehydrogenase flavoprotein subunit	Metabolism	Energy metabolism	Oxidative phosphorylation	Aerobic respiration
AAIAQIKPEIAGNK	MAG_29	>12CT1B_ctg_1031_length_35519_cov_57.573201_21386_22546_+;>12CT2C_ctg_109894_length_1037_cov_2.308554_567_1028_-	Spermidine-binding periplasmic protein SpuE	Environmental Information Processing	Membrane transport		Putrescine import
AAICAPHSDPAFNNIVTHQDAGEGR	MAG_51	>12CT1B_ctg_41_length_223865_cov_19.397614_209407_211773_+	Vitamin B12 transporter BtuB	Environmental Information Processing	Membrane transport		TonB dependent import
AAIGTPVVGAAPPVAKPVTSGADASK	MAG_33	>12CT1B_ctg_6_length_637429_cov_182.399640_324320_325414_-	c-type cytochrome soxD	Metabolism	Energy metabolism	Sulfur metabolism	Sulfur oxidation (sox)
AAIGWPHAPFEIPDVVR	MAG_41	>12CT1B_ctg_180_length_99302_cov_5.954316_4605_6632_+;>12CT3B_ctg_458_length_60042_cov_5.226349_24457_26484_-	Transketolase 1	Metabolism	Carbohydrate metabolism	Pentose phosphate pathway	Pentose phosphate pathway
AAIGWPHGPFEIPEGVR	MAG_28	>12CT1B_ctg_8439_length_8425_cov_34.136201_6297_8327_-;>12CT3B_ctg_1323_length_30023_cov_39.332254_7042_9072_-	Transketolase 1	Metabolism	Carbohydrate metabolism	Pentose phosphate pathway	Pentose phosphate pathway
AAILLNTEPAFDSAAGDAGLK	MAG_7	>12CT1B_ctg_1406_length_29232_cov_28.111355_8427_10562_+;>12CT3C_ctg_42417_length_1503_cov_3.047652_28_705_+	NADH-quinone oxidoreductase chain 3	Metabolism	Energy metabolism	Oxidative phosphorylation	Aerobic respiration
AAIQLSEAGLR	Methyloversatilis	>12CT1B_ctg_115_length_125567_cov_17.166128_10055_11842_+	Succinate dehydrogenase flavoprotein subunit	Metabolism	Energy metabolism	Oxidative phosphorylation	Aerobic respiration
AALAGDETTVR	MAG_7	>12CT1B_ctg_1705_length_25674_cov_31.251961_10323_10634_-	sulfur oxidation protein SoxZ	Metabolism	Energy metabolism	Sulfur metabolism	Sulfur oxidation (sox)
AALAQGADLEIVAVNDLTDNK	MAG_80	>12CT2C_ctg_1479_length_32590_cov_133.360996_25463_26473_-	Glyceraldehyde-3-phosphate dehydrogenase	Metabolism	Energy metabolism	Carbon fixation pathways in prokaryotes	Calvin-Benson-Bassham cycle;Glycolysis
AALAYLNSDAAR	MAG_33	>12CT1B_ctg_6_length_637429_cov_182.399640_327788_328651_-	Hydroxyacylglutathione hydrolase soxH	Metabolism	Energy metabolism	Sulfur metabolism	Sulfur oxidation (sox)
AALGADAPTNSWDLLFKPENAAK	MAG_48	>12CT2C_ctg_11083_length_6937_cov_6.701250_4348_5460_+;>12CT1B_ctg_49028_length_2318_cov_32.721167_21_1133_+;>12CT3B_ctg_1062_length_35088_cov_6.707390_32798_33544_-;>12CT3C_ctg_7388_length_5099_cov_5.033505_3401_4513_+	Putrescine-binding periplasmic protein SpuD	Environmental Information Processing	Membrane transport		Putrescine import
AALGIPPLPLDAK	Hydrogenophaga	>12CT1B_ctg_77_length_146047_cov_80.383905_66489_69092_-;>12CT2C_ctg_277_length_96435_cov_183.408093_1541_4144_+;>12CT3B_ctg_852_length_40897_cov_49.016233_19436_22036_+;>12CT3C_ctg_349_length_95050_cov_21.387684_21484_24087_+	Aconitate hydratase B	Metabolism	Carbohydrate metabolism		TCA cycle
AALGIPPLPLSK	MAG_55	>12CT1B_ctg_3767_length_14970_cov_104.661884_8231_10831_+	Aconitate hydratase B	Metabolism	Carbohydrate metabolism		TCA cycle
AALGIVPQPLNAEQTAGLVELLK	MAG_48	>12CT2C_ctg_788_length_49564_cov_6.426630_44823_47438_-	Aconitate hydratase B	Metabolism	Carbohydrate metabolism		TCA cycle
AALGLVNPGDSTDYVLQR	MAG_28	>12CT2C_ctg_626_length_58114_cov_60.823197_7530_10424_-	Vitamin B12 transporter BtuB	Environmental Information Processing	Membrane transport		TonB dependent import
AALGWSHGPFEVPDSLR	MAG_55	>12CT1B_ctg_746_length_43169_cov_109.951802_7339_9384_+;>12CT2C_ctg_2896_length_20005_cov_135.291980_17652_19697_-;>12CT3B_ctg_810_length_41873_cov_35.440791_26133_28178_-	Transketolase 1	Metabolism	Carbohydrate metabolism	Pentose phosphate pathway	Pentose phosphate pathway
AALLGEIVK	MAG_7	>12CT1B_ctg_1767_length_25059_cov_30.394897_3608_5185_+	3%2C4-dehydroadipyl-CoA semialdehyde dehydrogenase	Metabolism	Xenobiotics biodegradation and metabolism	Aromatic compound degradation	Benzoyl-CoA degradation (aerobic);Aromatic compound degradation
AALNWPHGPFEVPNSLR	MAG_55	>12CT2C_ctg_7984_length_9130_cov_112.119780_866_2911_-	Transketolase 1	Metabolism	Carbohydrate metabolism	Pentose phosphate pathway	Pentose phosphate pathway
AALPDLVILDWMLPGQSGVALAK	MAG_55	>12CT1B_ctg_3473_length_15975_cov_130.943090_13666_14352_-	Phosphate regulon transcriptional regulatory protein PhoB	Environmental Information Processing	Membrane transport		Phosphate import
AALPDVFVCSGHEVFPQIR	MAG_48	>12CT1B_ctg_234_length_84307_cov_20.787127_35001_37091_+	Acetophenone carboxylase gamma subunit	Metabolism	Xenobiotics biodegradation and metabolism	Aromatic compound degradation	Ethylbenzene degradation;Aromatic compound degradation
AALQLAQGGHK	MAG_48	>12CT2C_ctg_12207_length_6400_cov_7.088258_1947_3719_-	Succinate dehydrogenase flavoprotein subunit	Metabolism	Energy metabolism	Oxidative phosphorylation	Aerobic respiration
AANPALAEAQAK	MAG_42	>12CT1B_ctg_2094_length_22394_cov_13.057970_4249_5910_-	Putative sialic acid transporter	Environmental Information Processing	Membrane transport		Carbohydrate import
AAPSFAEQAGGNDLLETGIK	MAG_48	>12CT2C_ctg_8482_length_8680_cov_6.133333_2526_3905_+	ATP synthase subunit beta	Metabolism	Energy metabolism	Oxidative phosphorylation	ATP synthase
AASASPAAGYSHLHQEQQK	MAG_29	>12CT1B_ctg_304_length_71732_cov_57.569778_53716_56604_-;>12CT2C_ctg_30240_length_2930_cov_3.262957_3_308_+	2-oxoglutarate dehydrogenase E1 component	Metabolism	Carbohydrate metabolism		TCA cycle
AASDLSAGDVK	MAG_31	>12CT1B_ctg_115_length_125567_cov_17.166128_14359_17175_+	2-oxoglutarate dehydrogenase E1 component	Metabolism	Carbohydrate metabolism		TCA cycle
AASDNAGNVIGELQLVYNK	MAG_31	>12CT1B_ctg_94_length_136607_cov_20.206178_6591_7460_+	ATP synthase gamma chain	Metabolism	Energy metabolism	Oxidative phosphorylation	ATP synthase
AASEVEDDDLILDIGPETAQK	MAG_29	>12CT1B_ctg_2191_length_21704_cov_54.557301_20429_21631_-	Phosphoglycerate kinase	Metabolism	Energy metabolism	Carbon fixation pathways in prokaryotes	Calvin-Benson-Bassham cycle;Glycolysis
AASGINSVVQLNGK	MAG_33	>12CT1B_ctg_343_length_66432_cov_172.222276_53989_54888_+	Glutamate/aspartate import solute-binding protein	Environmental Information Processing	Membrane transport		Amino acid import
AASIGIDTAGAAR	MAG_33	>12CT1B_ctg_96_length_134700_cov_177.280263_79116_80714_-	Cobalt-zinc-cadmium resistance protein CzcB	Environmental Information Processing	Membrane transport		Cation import
AATAGADWNK	MAG_41	>12CT1B_ctg_1866_length_24199_cov_5.410123_19681_20721_+	Phosphate-binding protein PstS	Environmental Information Processing	Membrane transport		Phosphate import
AATDKINPEIAGNK	MAG_35	>12CT2C_ctg_25289_length_3414_cov_192.435546_608_1786_+;>12CT3C_ctg_362_length_93145_cov_21.275046_30615_31793_-	Putrescine-binding periplasmic protein SpuD	Environmental Information Processing	Membrane transport		Putrescine import
AATDLYVDEAGK	MAG_55	>12CT1B_ctg_9036_length_8029_cov_124.722724_3171_4259_-	Alpha-keto acid-binding periplasmic protein TakP	Environmental Information Processing	Membrane transport		Carboxylic acid import
AATDLYVDEAGKNPAFK	MAG_55	>12CT1B_ctg_9036_length_8029_cov_124.722724_3171_4259_-	Alpha-keto acid-binding periplasmic protein TakP	Environmental Information Processing	Membrane transport		Carboxylic acid import
AATDLYVDEAGKNPAFKK	MAG_55	>12CT1B_ctg_9036_length_8029_cov_124.722724_3171_4259_-	Alpha-keto acid-binding periplasmic protein TakP	Environmental Information Processing	Membrane transport		Carboxylic acid import
AATDNAGSVISELK	MAG_35	>12CT1B_ctg_670_length_45561_cov_71.140443_18829_19695_-	ATP synthase gamma chain	Metabolism	Energy metabolism	Oxidative phosphorylation	ATP synthase
AATDYASEVR	Sediminibacterium	>12CT1B_ctg_214_length_87454_cov_48.603508_54775_58062_+	Vitamin B12 transporter BtuB	Environmental Information Processing	Membrane transport		TonB dependent import
AATGGGTAVQSGVAK	MAG_33	>12CT1B_ctg_265_length_78642_cov_189.533142_31992_33665_-	Long-chain-fatty-acid--CoA ligase	Metabolism	Lipid metabolism		beta-Oxidation
AATIEGDSFHR	MAG_35	>12CT1B_ctg_2049_length_22680_cov_70.642652_13106_13990_+	Phosphoribulokinase%2C plasmid	Metabolism	Energy metabolism	Carbon fixation pathways in prokaryotes	Calvin-Benson-Bassham cycle
AATNAAEFK	MAG_28	>12CT2C_ctg_626_length_58114_cov_60.823197_7530_10424_-	Vitamin B12 transporter BtuB	Environmental Information Processing	Membrane transport		TonB dependent import
AATQVNLNTLTK	MAG_55	>12CT1B_ctg_9309_length_7868_cov_118.567388_2400_3932_+	Fumarate hydratase class I%2C anaerobic	Metabolism	Carbohydrate metabolism		TCA cycle
AAVAGDETTVR	MAG_35	>12CT1B_ctg_901_length_38483_cov_82.493052_1927_2238_+;>12CT1B_ctg_1091_length_34302_cov_72.896400_2276_2587_+	sulfur oxidation protein SoxZ	Metabolism	Energy metabolism	Sulfur metabolism	Sulfur oxidation (sox)
AAVAILKEDDLIDKEFDGFVR	Acidovorax	>12CT1B_ctg_1338_length_30325_cov_10.180938_6485_7186_-;>12CT1B_ctg_636_length_47260_cov_13.186802_19418_20119_-	Phosphate-specific transport system accessory protein PhoU	Environmental Information Processing	Membrane transport		Phosphate import
AAVDGIDVDDVAALSQLGSR	MAG_80	>12CT2C_ctg_4291_length_15120_cov_145.974311_11879_14296_-;>12CT3C_ctg_138_length_174493_cov_156.353713_24012_26429_-	Phosphoenolpyruvate synthase	Metabolism	Carbohydrate metabolism	Glycolysis	Glycolysis
AAWATPNDNPMEAYAK	MAG_33	>12CT1B_ctg_343_length_66432_cov_172.222276_53989_54888_+	Glutamate/aspartate import solute-binding protein	Environmental Information Processing	Membrane transport		Amino acid import
AAWETGLSQDEIR	MAG_35	>12CT1B_ctg_102_length_130620_cov_78.919144_33008_35386_+;>12CT3C_ctg_7534_length_5017_cov_25.460701_1_1623_+	Carbon monoxide dehydrogenase large chain	Metabolism	Energy metabolism	Carbon fixation pathways in prokaryotes	CODH
AAYEFWLGGDFIK	MAG_55	>12CT1B_ctg_70141_length_1769_cov_82.330222_448_1740_-;>12CT3B_ctg_810_length_41873_cov_35.440791_40344_41723_+	Ribulose bisphosphate carboxylase	Metabolism	Energy metabolism	Carbon fixation pathways in prokaryotes	RuBisCO
ACGLPLVAGNQQGVRPGTYCEPK	MAG_33	>12CT1B_ctg_238_length_83383_cov_166.055228_57188_59800_+	Aconitate hydratase B	Metabolism	Carbohydrate metabolism		TCA cycle
ACGVTGILPGTYCEPK	MAG_55	>12CT1B_ctg_3767_length_14970_cov_104.661884_8231_10831_+;>12CT2C_ctg_9269_length_8074_cov_138.182941_135_2285_+;>12CT3C_ctg_4538_length_8139_cov_208.789461_27_2351_+	Aconitate hydratase B	Metabolism	Carbohydrate metabolism		TCA cycle
ACLPALVASR	MAG_35	>12CT1B_ctg_246_length_82245_cov_99.330405_6922_7755_-	Cis-2%2C3-dihydrobiphenyl-2%2C3-diol dehydrogenase	Metabolism	Xenobiotics biodegradation and metabolism	Aromatic compound degradation	Diphenyl ether degradation;Aromatic compound degradation
ACMVAHYFK	MAG_31	>12CT1B_ctg_311_length_70692_cov_20.194303_57802_59073_+	Sulfide dehydrogenase [flavocytochrome c] flavoprotein chain	Metabolism	Energy metabolism	Sulfur metabolism	Sulfur oxidation (sox)
ACQVAHYFSK	MAG_33	>12CT1B_ctg_6_length_637429_cov_182.399640_330506_331798_-	Sulfide dehydrogenase [flavocytochrome c] flavoprotein chain	Metabolism	Energy metabolism	Sulfur metabolism	Sulfur oxidation (sox)
ADAIAIQTTLEQGKPVR	MAG_33	>12CT1B_ctg_261_length_79488_cov_175.110093_33420_34856_+	Alpha-ketoglutaric semialdehyde dehydrogenase	Metabolism	Carbohydrate metabolism		Carbohydrate degradation
ADATGNFELR	MAG_35	>12CT1B_ctg_177_length_100805_cov_84.605578_24327_25895_-;>12CT2C_ctg_415_length_75398_cov_198.454561_42844_44412_+	Fructose dehydrogenase large subunit	Metabolism	Carbohydrate metabolism		Carbohydrate degradation
ADATQITDAK	MAG_105	>12CT3B_ctg_957_length_37806_cov_10.083971_4096_5580_-	Ribulose bisphosphate carboxylase large chain%2C chromosomal	Metabolism	Energy metabolism	Carbon fixation pathways in prokaryotes	RuBisCO
ADESFTVPAIETFK	Polaromonas	>12CT1B_ctg_4255_length_13802_cov_53.551102_5814_8546_-	Pyruvate dehydrogenase E1 component	Metabolism	Carbohydrate metabolism	Glycolysis	Glycolysis
ADESFTVPSIETFK	Hydrogenophaga	>12CT1B_ctg_2_length_789565_cov_77.710490_134746_137448_-;>12CT2C_ctg_19_length_450260_cov_180.774434_283752_286454_+;>12CT3B_ctg_23_length_458088_cov_152.912144_124818_127520_-;>12CT1B_ctg_4099_length_14133_cov_30.429535_11270_13972_+;>12CT3B_ctg_160_length_126941_cov_50.073397_11228_13930_+	Pyruvate dehydrogenase E1 component	Metabolism	Carbohydrate metabolism	Glycolysis	Glycolysis
ADFALEAFGPDADK	MAG_55	>12CT1B_ctg_70141_length_1769_cov_82.330222_448_1740_-;>12CT3B_ctg_810_length_41873_cov_35.440791_40344_41723_+	Ribulose bisphosphate carboxylase	Metabolism	Energy metabolism	Carbon fixation pathways in prokaryotes	RuBisCO
ADFALEAFGPDADKLAFLVDGYVGGPGMITTAR	MAG_55	>12CT1B_ctg_70141_length_1769_cov_82.330222_448_1740_-;>12CT3B_ctg_810_length_41873_cov_35.440791_40344_41723_+	Ribulose bisphosphate carboxylase	Metabolism	Energy metabolism	Carbon fixation pathways in prokaryotes	RuBisCO
ADFALETFGPDADK	MAG_33	>12CT1B_ctg_62_length_167223_cov_169.837505_136177_137556_-	Ribulose bisphosphate carboxylase	Metabolism	Energy metabolism	Carbon fixation pathways in prokaryotes	RuBisCO
ADFALETFGPDADKLAFLVDGFVGGPGMVTTAR	MAG_33	>12CT1B_ctg_62_length_167223_cov_169.837505_136177_137556_-	Ribulose bisphosphate carboxylase	Metabolism	Energy metabolism	Carbon fixation pathways in prokaryotes	RuBisCO
ADGDLHCLDAK	MAG_48	>12CT2C_ctg_3333_length_18098_cov_6.106634_14950_16164_-	Succinate--CoA ligase [ADP-forming] subunit beta	Metabolism	Carbohydrate metabolism		TCA cycle
ADGSGTTFNFTDYLSSVSKPWADSVGK	MAG_35	>12CT1B_ctg_876_length_39199_cov_72.998442_19523_20554_+	Phosphate-binding protein PstS	Environmental Information Processing	Membrane transport		Phosphate import
ADGSGTTFNFTNYLSSVHPEWK	MAG_33	>12CT1B_ctg_14_length_371870_cov_165.965929_98651_99694_+	Phosphate-binding protein PstS	Environmental Information Processing	Membrane transport		Phosphate import
ADGSGTTFNWTDYLAAVSK	MAG_7	>12CT1B_ctg_112_length_126069_cov_27.592982_107115_108146_-	Phosphate-binding protein PstS	Environmental Information Processing	Membrane transport		Phosphate import
ADGSGTTFNWTDYLSAVSK	Acidovorax	>12CT1B_ctg_1338_length_30325_cov_10.180938_10036_11058_-;>12CT1B_ctg_636_length_47260_cov_13.186802_23062_24084_-	Phosphate-binding protein PstS	Environmental Information Processing	Membrane transport		Phosphate import
ADGSIIFGATTPLALR	MAG_13	>12CT1B_ctg_5351_length_11649_cov_57.394601_6792_9872_+;>12CT3C_ctg_507_length_71713_cov_9.233498_1546_4626_-	TonB-dependent receptor SusC	Metabolism	Carbohydrate metabolism		Carbohydrate degradation
ADIVIEATGHFLTHESCAR	MAG_55	>12CT1B_ctg_746_length_43169_cov_109.951802_9505_10527_+;>12CT2C_ctg_2896_length_20005_cov_135.291980_16509_17531_-;>12CT3B_ctg_810_length_41873_cov_35.440791_24990_26012_-	Glyceraldehyde-3-phosphate dehydrogenase A	Metabolism	Energy metabolism	Carbon fixation pathways in prokaryotes	Calvin-Benson-Bassham cycle;Glycolysis
ADLLTANGAIFTVQGK	MAG_55	>12CT1B_ctg_2611_length_19453_cov_124.105887_10265_11251_+;>12CT3B_ctg_2259_length_20245_cov_38.331897_111_1097_-	Malate dehydrogenase	Metabolism	Carbohydrate metabolism		TCA cycle
ADLNVPQDAAGNITEDTR	MAG_29	>12CT1B_ctg_2191_length_21704_cov_54.557301_20429_21631_-	Phosphoglycerate kinase	Metabolism	Energy metabolism	Carbon fixation pathways in prokaryotes	Calvin-Benson-Bassham cycle;Glycolysis
ADLNVPQDDAGVITEDTR	MAG_33	>12CT1B_ctg_100_length_131661_cov_190.500790_119457_120650_+	Phosphoglycerate kinase	Metabolism	Energy metabolism	Carbon fixation pathways in prokaryotes	Calvin-Benson-Bassham cycle;Glycolysis
ADMAVGTTADGFPK	MAG_28	>12CT1B_ctg_27652_length_3576_cov_22.940358_684_3545_-	Vitamin B12 transporter BtuB	Environmental Information Processing	Membrane transport		TonB dependent import
ADPGPVIEQAFNPTVR	MAG_33	>12CT1B_ctg_6_length_637429_cov_182.399640_363732_364526_-	1%2C2-epoxyphenylacetyl-CoA isomerase	Metabolism	Xenobiotics biodegradation and metabolism	Aromatic compound degradation	Phenylacetate degradation;Aromatic compound degradation
ADPSLAEQYR	MAG_7	>12CT1B_ctg_73_length_151525_cov_30.697432_83093_83827_+;>12CT3B_ctg_145_length_137375_cov_51.828729_62999_63733_-	Chloronitrobenzene nitroreductase	Metabolism	Xenobiotics biodegradation and metabolism	Aromatic compound degradation	(4-chloro)Nitrobenzene degradation;Aromatic compound degradation
ADSSGTTNIFTSYIASISLPFQSQVGAGNSVAWR	MAG_32	>12CT1B_ctg_201_length_91085_cov_4.449544_21253_22323_-	Phosphate-binding protein PstS	Environmental Information Processing	Membrane transport		Phosphate import
ADTDVDAEFK	MAG_55	>12CT1B_ctg_3473_length_15975_cov_130.943090_14349_15038_-	Phosphate-specific transport system accessory protein PhoU	Environmental Information Processing	Membrane transport		Phosphate import
ADVLNVIPPHR	MAG_55	>12CT1B_ctg_7739_length_8936_cov_117.136584_760_2037_-;>12CT3B_ctg_426_length_63152_cov_37.286289_48995_50272_+	Sulfide dehydrogenase [flavocytochrome c] flavoprotein chain	Metabolism	Energy metabolism	Sulfur metabolism	Sulfur oxidation (sox)
ADWNVAYTTTEFNTYTPGVIR	MAG_32	>12CT2C_ctg_121_length_170418_cov_9.413852_86987_89689_+	Vitamin B12 transporter BtuB	Environmental Information Processing	Membrane transport		TonB dependent import
ADYDILTGNDADADR	MAG_80	>12CT3C_ctg_331_length_98235_cov_157.882165_89249_90895_+	Phosphoglucomutase	Metabolism	Carbohydrate metabolism		Carbohydrate degradation
ADYFYQADSFSR	MAG_32	>12CT1B_ctg_412_length_60871_cov_4.385310_2080_5142_-;>12CT2C_ctg_86_length_208910_cov_9.636465_2373_5213_-	Vitamin B12 transporter BtuB	Environmental Information Processing	Membrane transport		TonB dependent import
AEAFAGMSPSIVTPLNK	MAG_80	>12CT2C_ctg_1693_length_29340_cov_141.559433_16250_17644_+;>12CT3C_ctg_12_length_626564_cov_150.175152_310358_311752_+	Fumarate hydratase class II	Metabolism	Carbohydrate metabolism		TCA cycle
AEAFVMDGSILAANISK	MAG_42	>12CT1B_ctg_3103_length_17293_cov_13.826836_9756_10655_+	Glutamate/aspartate import solute-binding protein	Environmental Information Processing	Membrane transport		Amino acid import
AEAIPELANILR	MAG_7	>12CT1B_ctg_1320_length_30596_cov_30.988933_14150_15583_-;>12CT3B_ctg_6746_length_7895_cov_53.148724_12_1250_+	Pyruvate kinase II	Metabolism	Carbohydrate metabolism	Glycolysis	Glycolysis
AEAIPNLEEILR	MAG_29	>12CT1B_ctg_4723_length_12687_cov_53.399383_3600_5033_+	Pyruvate kinase II	Metabolism	Carbohydrate metabolism	Glycolysis	Glycolysis
AEATGNFELR	MAG_7	>12CT1B_ctg_588_length_49271_cov_29.564247_8483_10051_+	Fructose dehydrogenase large subunit	Metabolism	Carbohydrate metabolism		Carbohydrate degradation
AEESFTVPAIDTFK	MAG_42	>12CT1B_ctg_15014_length_5591_cov_17.797688_659_3367_+	Pyruvate dehydrogenase E1 component	Metabolism	Carbohydrate metabolism	Glycolysis	Glycolysis
AEEWAQGFILNVK	MAG_48	>12CT1B_ctg_3540_length_15723_cov_19.927304_8696_9964_-	Porin-like protein NicP	Metabolism	Xenobiotics biodegradation and metabolism	Aromatic compound degradation	Nicotinate degradation;Aromatic compound degradation
AEGEILLDGENLLTSK	Rhodoferax	>12CT1B_ctg_14_length_371870_cov_165.965929_101686_102465_+	Phosphate import ATP-binding protein PstB	Environmental Information Processing	Membrane transport		Phosphate import
AEGQINFYGDNILDPK	MAG_7	>12CT1B_ctg_112_length_126069_cov_27.592982_104348_105136_-	Phosphate import ATP-binding protein PstB	Environmental Information Processing	Membrane transport		Phosphate import
AEGQINFYGQNILDDKQDINLLR	Hydrogenophaga	>12CT1B_ctg_876_length_39199_cov_72.998442_22550_23344_+;>12CT3C_ctg_17892_length_2656_cov_7.093426_1284_2078_-	Phosphate import ATP-binding protein PstB	Environmental Information Processing	Membrane transport		Phosphate import
AELLAINGQIFTAQGK	MAG_28	>12CT1B_ctg_12949_length_6211_cov_33.728720_5069_6055_+;>12CT2C_ctg_1214_length_37556_cov_61.331191_33676_34662_-;>12CT3C_ctg_423_length_82534_cov_77.077256_37361_38347_-	Malate dehydrogenase	Metabolism	Carbohydrate metabolism		TCA cycle
AELLAVNAEIFTAQGK	Rhodoferax	>12CT1B_ctg_238_length_83383_cov_166.055228_54542_55528_+	Malate dehydrogenase	Metabolism	Carbohydrate metabolism		TCA cycle
AEPLQIPALDTFAALLK	MAG_55	>12CT1B_ctg_6581_length_10098_cov_117.831923_3668_6343_-;>12CT3B_ctg_1189_length_32436_cov_33.028659_5316_7991_+	Pyruvate dehydrogenase E1 component	Metabolism	Carbohydrate metabolism	Glycolysis	Glycolysis
AEQTFTGNVNAQR	MAG_32	>12CT1B_ctg_554_length_51290_cov_4.529306_33661_36507_+	Vitamin B12 transporter BtuB	Environmental Information Processing	Membrane transport		TonB dependent import
AESGDEIWTVK	Thiobacillus	>12CT2C_ctg_7874_length_9246_cov_8.509738_7736_8806_+	Sulfite reductase%2C dissimilatory-type subunit beta	Metabolism	Energy metabolism	Sulfur metabolism	Sulfur oxidation (dsr)
AESGDEVWTVK	MAG_77	>12CT2C_ctg_2043_length_25616_cov_11.316850_167_1237_+	Sulfite reductase%2C dissimilatory-type subunit beta	Metabolism	Energy metabolism	Sulfur metabolism	Sulfur oxidation (dsr)
AESLNAEEIIPR	MAG_67	>12CT1B_ctg_35118_length_2985_cov_3.192833_1752_2984_+	Cobalt-zinc-cadmium resistance protein CzcB	Environmental Information Processing	Membrane transport		Cation import
AESPESVIGDPVSLFK	MAG_55	>12CT1B_ctg_11120_length_6943_cov_93.981127_47_1954_+	Vitamin B12 transporter BtuB	Environmental Information Processing	Membrane transport		TonB dependent import
AETTLFIVSSK	MAG_48	>12CT2C_ctg_1625_length_30311_cov_4.864324_27279_28943_-;>12CT3C_ctg_3704_length_10215_cov_3.871555_8307_9971_-	Glucose-6-phosphate isomerase	Metabolism	Carbohydrate metabolism	Glycolysis	Glycolysis
AEVDAAVQAAHDALK	MAG_55	>12CT3C_ctg_8009_length_4755_cov_218.412128_154_1608_-	2-hydroxymuconic semialdehyde dehydrogenase	Metabolism	Xenobiotics biodegradation and metabolism	Aromatic compound degradation	2-Nitrobenzoate degradation;Aromatic compound degradation
AEVQAWDIDVRPDFK	MAG_35	>12CT1B_ctg_901_length_38483_cov_82.493052_181_1260_+;>12CT1B_ctg_1091_length_34302_cov_72.896400_223_1281_+	c-type cytochrome soxD	Metabolism	Energy metabolism	Sulfur metabolism	Sulfur oxidation (sox)
AFAALPAEYK	MAG_105	>12CT3B_ctg_282_length_81094_cov_9.719925_56743_57822_+	Alpha-keto acid-binding periplasmic protein TakP	Environmental Information Processing	Membrane transport		Carboxylic acid import
AFAQQWLGK	MAG_48	>12CT2C_ctg_3333_length_18098_cov_6.106634_14950_16164_-	Succinate--CoA ligase [ADP-forming] subunit beta	Metabolism	Carbohydrate metabolism		TCA cycle
AFDALSPENK	MAG_35	>12CT1B_ctg_790_length_41641_cov_82.921223_3536_4618_+	Alpha-keto acid-binding periplasmic protein TakP	Environmental Information Processing	Membrane transport		Carboxylic acid import
AFDLAAFNNR	MAG_32	>12CT2C_ctg_24_length_374044_cov_9.546064_319097_321436_-	Vitamin B12 transporter BtuB	Environmental Information Processing	Membrane transport		TonB dependent import
AFDVVDDGAGNAICR	MAG_67	>12CT1B_ctg_46118_length_2431_cov_1.814815_4_1914_-;>12CT2C_ctg_12930_length_6101_cov_5.529276_2136_5072_+;>12CT3C_ctg_1543_length_26182_cov_11.083171_8906_11842_+	Vitamin B12 transporter BtuB	Environmental Information Processing	Membrane transport		TonB dependent import
AFEALTPEYK	MAG_28	>12CT1B_ctg_18945_length_4717_cov_30.368297_2831_3916_-	Alpha-keto acid-binding periplasmic protein TakP	Environmental Information Processing	Membrane transport		Carboxylic acid import
AFEHIFFR	Thiobacillus	>12CT2C_ctg_3571_length_17287_cov_7.736827_6424_7308_+;>12CT2C_ctg_12359_length_6333_cov_12.127907_2602_3486_+;>12CT3B_ctg_61_length_237443_cov_95.200419_155665_156549_+;>12CT3B_ctg_19181_length_2952_cov_37.602002_1642_2529_-	Phosphoribulokinase%2C plasmid	Metabolism	Energy metabolism	Carbon fixation pathways in prokaryotes	Calvin-Benson-Bassham cycle
AFESFPADADR	MAG_33	>12CT1B_ctg_62_length_167223_cov_169.837505_136177_137556_-	Ribulose bisphosphate carboxylase	Metabolism	Energy metabolism	Carbon fixation pathways in prokaryotes	RuBisCO
AFESFPQDADQLFPGWR	MAG_55	>12CT1B_ctg_70141_length_1769_cov_82.330222_448_1740_-;>12CT3B_ctg_810_length_41873_cov_35.440791_40344_41723_+	Ribulose bisphosphate carboxylase	Metabolism	Energy metabolism	Carbon fixation pathways in prokaryotes	RuBisCO
AFGEGFVSYRPPVDLK	MAG_31	>12CT2C_ctg_898_length_45451_cov_66.807031_12928_16719_-;>12CT3B_ctg_1139_length_33339_cov_117.436606_18188_21979_-;>12CT3C_ctg_435_length_80390_cov_69.549250_58419_62210_+	Respiratory nitrate reductase 1 alpha chain	Metabolism	Energy metabolism	Nitrogen metabolism	Denitrification
AFGLDVITDQCER	MAG_77	>12CT2C_ctg_2159_length_24756_cov_11.470426_933_1763_+	5%2C10-methylenetetrahydrofolate reductase	Metabolism	Energy metabolism	Carbon fixation pathways in prokaryotes	Wood-Ljungdhal pathway;C1 compound metabolism
AFNQEPEQCWECYSCVK	MAG_77	>12CT3B_ctg_27_length_440142_cov_95.178285_368692_369165_-	Adenylylsulfate reductase subunit beta	Metabolism	Energy metabolism	Sulfur metabolism	Sulfate reduction (assimilatory)
AFPELAAELR	MAG_31	>12CT1B_ctg_19828_length_4563_cov_19.314108_191_2263_+;>12CT2C_ctg_14431_length_5552_cov_73.034019_1180_3252_+	Transketolase 1	Metabolism	Carbohydrate metabolism	Pentose phosphate pathway	Pentose phosphate pathway
AFQQLPIDAFPDVSTTQVK	Thiobacillus	>12CT2C_ctg_892_length_45698_cov_7.368162_6381_9452_-;>12CT2C_ctg_752_length_50709_cov_11.994216_13164_16235_-	Cobalt-zinc-cadmium resistance protein CzcA	Environmental Information Processing	Membrane transport		Cation import
AFSPPLNSQSIVTGVDQQLDAER	MAG_31	>12CT1B_ctg_2022_length_22836_cov_18.443791_12311_14389_-	Fe(3+) dicitrate transport protein FecA	Environmental Information Processing	Membrane transport		Cation import
AFTLLGETGAGQLTK	MAG_35	>12CT1B_ctg_177_length_100805_cov_84.605578_13990_14892_+;>12CT2C_ctg_415_length_75398_cov_198.454561_53711_54613_-	2-hydroxy-3-oxopropionate reductase	Metabolism	Carbohydrate metabolism		Carbohydrate degradation
AFTLLGGSGSGQLAK	MAG_33	>12CT1B_ctg_16_length_341956_cov_185.036037_3522_4436_-	2-hydroxy-3-oxopropionate reductase	Metabolism	Carbohydrate metabolism		Carbohydrate degradation
AFVVLKPGQLLTEDEVK	MAG_33	>12CT1B_ctg_229_length_85082_cov_171.704094_78226_79788_-	Benzoate--CoA ligase	Metabolism	Xenobiotics biodegradation and metabolism	Aromatic compound degradation	degradation of aromatic compounds (benzoate);Aromatic compound degradation
AGAATALIVSSLVQNAHGR	MAG_80	>12CT2C_ctg_5143_length_13161_cov_142.302762_4479_5270_-	ATP synthase subunit delta	Metabolism	Energy metabolism	Oxidative phosphorylation	ATP synthase
AGADIITFHPDASAHVDR	MAG_35	>12CT1B_ctg_2049_length_22680_cov_70.642652_10286_10975_+	Ribulose-phosphate 3-epimerase	Metabolism	Energy metabolism	Carbon fixation pathways in prokaryotes	Calvin-Benson-Bassham cycle;Pentose phosphate pathway
AGADPVEWAR	MAG_55	>12CT1B_ctg_70141_length_1769_cov_82.330222_448_1740_-;>12CT3B_ctg_810_length_41873_cov_35.440791_40344_41723_+	Ribulose bisphosphate carboxylase	Metabolism	Energy metabolism	Carbon fixation pathways in prokaryotes	RuBisCO
AGAGWTLDATK	MAG_33	>12CT1B_ctg_5526_length_11386_cov_183.528638_7219_8334_-	Acyl-CoA dehydrogenase FadE27	Metabolism	Lipid metabolism		beta-Oxidation
AGAIAALLTQEQGKPLAEAK	MAG_35	>12CT1B_ctg_3739_length_15047_cov_83.631137_2304_3743_-	Alpha-ketoglutaric semialdehyde dehydrogenase	Metabolism	Carbohydrate metabolism		Carbohydrate degradation
AGAIAALLTQEQGKPLVEAK	MAG_33	>12CT1B_ctg_343_length_66432_cov_172.222276_38561_40000_-	Alpha-ketoglutaric semialdehyde dehydrogenase	Metabolism	Carbohydrate metabolism		Carbohydrate degradation
AGAQATEAELQAFVK	MAG_7	>12CT1B_ctg_1767_length_25059_cov_30.394897_5324_6904_+	Benzoate--CoA ligase	Metabolism	Xenobiotics biodegradation and metabolism	Aromatic compound degradation	degradation of aromatic compounds (benzoate);Aromatic compound degradation
AGAQTAALR	MAG_33	>12CT1B_ctg_6_length_637429_cov_182.399640_330506_331798_-	Sulfide dehydrogenase [flavocytochrome c] flavoprotein chain	Metabolism	Energy metabolism	Sulfur metabolism	Sulfur oxidation (sox)
AGDDYTLYVSNQNPHVER	MAG_35	>12CT1B_ctg_102_length_130620_cov_78.919144_33008_35386_+	Carbon monoxide dehydrogenase large chain	Metabolism	Energy metabolism	Carbon fixation pathways in prokaryotes	CODH
AGDIVLFENVR	MAG_48	>12CT3B_ctg_438_length_62239_cov_7.067397_4624_5787_+;>12CT1B_ctg_31130_length_3274_cov_51.584343_455_1618_+;>12CT2C_ctg_1427_length_33467_cov_5.801449_18164_19327_+	Phosphoglycerate kinase	Metabolism	Energy metabolism	Carbon fixation pathways in prokaryotes	Calvin-Benson-Bassham cycle;Glycolysis
AGEDFEGIPIYANVSEAAK	MAG_28	>12CT1B_ctg_49952_length_2286_cov_39.287763_1462_2277_-;>12CT3C_ctg_196_length_141860_cov_73.230690_78700_79593_+	Succinate--CoA ligase [ADP-forming] subunit alpha	Metabolism	Carbohydrate metabolism		TCA cycle
AGELQPNLPVLVFSDIR	MAG_48	>12CT1B_ctg_3540_length_15723_cov_19.927304_8696_9964_-	Porin-like protein NicP	Metabolism	Xenobiotics biodegradation and metabolism	Aromatic compound degradation	Nicotinate degradation;Aromatic compound degradation
AGENTTYGQYSYDFASLGVPGLK	MAG_48	>12CT1B_ctg_3808_length_14867_cov_19.453619_3557_4900_-	Porin-like protein NicP	Metabolism	Xenobiotics biodegradation and metabolism	Aromatic compound degradation	Nicotinate degradation;Aromatic compound degradation
AGEVVLLENCR	MAG_55	>12CT1B_ctg_746_length_43169_cov_109.951802_22090_23274_-;>12CT3B_ctg_810_length_41873_cov_35.440791_12089_13273_+	Phosphoglycerate kinase	Metabolism	Energy metabolism	Carbon fixation pathways in prokaryotes	Calvin-Benson-Bassham cycle;Glycolysis
AGEVVVVCGPSGSGK	MAG_28	>12CT1B_ctg_5641_length_11247_cov_32.968906_319_1053_-	Glutamine transport ATP-binding protein GlnQ	Environmental Information Processing	Membrane transport		Amino acid import
AGFLSALAK	MAG_48	>12CT2C_ctg_788_length_49564_cov_6.426630_44823_47438_-;>12CT1B_ctg_7242_length_9424_cov_23.758459_5993_8593_-	Aconitate hydratase B	Metabolism	Carbohydrate metabolism		TCA cycle
AGGFCFGSK	MAG_48	>12CT2C_ctg_788_length_49564_cov_6.426630_44823_47438_-	Aconitate hydratase B	Metabolism	Carbohydrate metabolism		TCA cycle
AGGHDIVTASGDASGR	MAG_7	>12CT1B_ctg_5339_length_11663_cov_34.151620_6708_7859_-	Spermidine-binding periplasmic protein SpuE	Environmental Information Processing	Membrane transport		Putrescine import
AGGSYVSADAGGSPEK	MAG_54	>12CT2C_ctg_793_length_49371_cov_5.819004_35928_36953_+	D-xylose-binding periplasmic protein	Environmental Information Processing	Membrane transport		Carbohydrate import
AGHGAITSPSSK	MAG_55	>12CT1B_ctg_70141_length_1769_cov_82.330222_448_1740_-;>12CT3B_ctg_810_length_41873_cov_35.440791_40344_41723_+	Ribulose bisphosphate carboxylase	Metabolism	Energy metabolism	Carbon fixation pathways in prokaryotes	RuBisCO
AGHGMVTSPSAK	MAG_33	>12CT1B_ctg_62_length_167223_cov_169.837505_136177_137556_-	Ribulose bisphosphate carboxylase	Metabolism	Energy metabolism	Carbon fixation pathways in prokaryotes	RuBisCO
AGHSGILNEAQVR	MAG_33	>12CT1B_ctg_6_length_637429_cov_182.399640_321878_322525_-	sulfur oxidation c-type cytochrome SoxX	Metabolism	Energy metabolism	Sulfur metabolism	Sulfur oxidation (sox)
AGIGAPGNAGVAGAIR	MAG_32	>12CT1B_ctg_201_length_91085_cov_4.449544_21253_22323_-	Phosphate-binding protein PstS	Environmental Information Processing	Membrane transport		Phosphate import
AGINNVLDREPPLSR	MAG_32	>12CT1B_ctg_524_length_52894_cov_4.490868_43451_46447_+	Vitamin B12 transporter BtuB	Environmental Information Processing	Membrane transport		TonB dependent import
AGLADGSYVIWK	MAG_28	>12CT1B_ctg_928_length_37877_cov_33.474168_30572_31729_+;>12CT3B_ctg_277_length_82237_cov_35.731681_59339_60496_-	Purine-binding protein	Environmental Information Processing	Membrane transport		Nucleotide import
AGLDADKPPK	MAG_19	>12CT1B_ctg_12246_length_6461_cov_11.903684_4081_5397_+	sn-glycerol-3-phosphate-binding periplasmic protein UgpB	Environmental Information Processing	Membrane transport		Carbohydrate import
AGLDPNSPPK	Hydrogenophaga	>12CT1B_ctg_1845_length_24369_cov_81.921650_11456_12772_+;>12CT1B_ctg_2798_length_18567_cov_38.324438_910_2226_-;>12CT3B_ctg_6_length_746841_cov_158.055147_526575_527891_-;>12CT3B_ctg_649_length_48562_cov_66.113757_45472_46788_-	sn-glycerol-3-phosphate-binding periplasmic protein UgpB	Environmental Information Processing	Membrane transport		Carbohydrate import
AGLDVNQVLDVIGK	MAG_29	>12CT1B_ctg_194_length_93401_cov_58.555471_58920_59822_-;>12CT2C_ctg_62309_length_1622_cov_2.422463_94_774_+	2-hydroxy-3-oxopropionate reductase	Metabolism	Carbohydrate metabolism		Carbohydrate degradation
AGLPITASGVTVNR	Acidovorax	>12CT1B_ctg_1782_length_24929_cov_10.105090_23661_24836_+;>12CT1B_ctg_28351_length_3511_cov_14.624421_572_1747_+	3-ketoacyl-CoA thiolase	Metabolism	Lipid metabolism		beta-Oxidation
AGLPITVAGVTINR	MAG_28	>12CT1B_ctg_1348_length_30170_cov_29.568853_19151_20326_-	3-ketoacyl-CoA thiolase	Metabolism	Lipid metabolism		beta-Oxidation
AGLPITVGGLTINR	MAG_41	>12CT1B_ctg_127_length_118569_cov_5.402282_16992_18167_+	3-ketoacyl-CoA thiolase	Metabolism	Lipid metabolism		beta-Oxidation
AGLTPLGAFR	MAG_51	>12CT1B_ctg_13_length_375588_cov_19.539673_161754_162926_-	3-ketoacyl-CoA thiolase	Metabolism	Lipid metabolism		beta-Oxidation
AGNAPHILQVYEVGTATMMAAK	Hydrogenophaga	>12CT1B_ctg_1845_length_24369_cov_81.921650_11456_12772_+;>12CT1B_ctg_2798_length_18567_cov_38.324438_910_2226_-;>12CT3B_ctg_6_length_746841_cov_158.055147_526575_527891_-;>12CT3B_ctg_649_length_48562_cov_66.113757_45472_46788_-	sn-glycerol-3-phosphate-binding periplasmic protein UgpB	Environmental Information Processing	Membrane transport		Carbohydrate import
AGNNNFSHFGANANLFGDIENLFR	MAG_7	>12CT1B_ctg_1705_length_25674_cov_31.251961_23531_24418_-;>12CT2C_ctg_12925_length_6103_cov_7.583003_5013_5900_+;>12CT3C_ctg_51887_length_1313_cov_3.799682_490_1278_-	Phosphoribulokinase%2C plasmid	Metabolism	Energy metabolism	Carbon fixation pathways in prokaryotes	Calvin-Benson-Bassham cycle
AGNPAELIR	MAG_77	>12CT2C_ctg_17350_length_4744_cov_16.982299_4608_4706_-;>12CT3B_ctg_27_length_440142_cov_95.178285_368692_369165_-	Adenylylsulfate reductase subunit beta	Metabolism	Energy metabolism	Sulfur metabolism	Sulfate reduction (assimilatory)
AGNYIVPNQDAVADAAAGANFK	Thiobacillus	>12CT2C_ctg_208_length_119858_cov_10.913500_7036_8055_-	Phosphate-binding protein PstS	Environmental Information Processing	Membrane transport		Phosphate import
AGNYIVPNQGAVADAAAGANFK	MAG_95	>12CT2C_ctg_3278_length_18290_cov_7.033397_7747_8766_+	Phosphate-binding protein PstS	Environmental Information Processing	Membrane transport		Phosphate import
AGNYIVPNQQSVADAAAGADFK	MAG_92	>12CT2C_ctg_703_length_52981_cov_5.874296_4199_5215_-	Phosphate-binding protein PstS	Environmental Information Processing	Membrane transport		Phosphate import
AGQPLTIETVDLEGPK	Hydrogenophaga	>12CT1B_ctg_51_length_196972_cov_31.351828_839_1945_-;>12CT1B_ctg_77_length_146047_cov_80.383905_119283_120389_-	S-(hydroxymethyl)glutathione dehydrogenase	Metabolism	Energy metabolism	Methane metabolism	C1 oxidation with glutathione;C1 compound metabolism
AGQQEVLADAIK	MAG_54	>12CT2C_ctg_793_length_49371_cov_5.819004_35928_36953_+	D-xylose-binding periplasmic protein	Environmental Information Processing	Membrane transport		Carbohydrate import
AGQWQNDYLVDFK	MAG_54	>12CT1B_ctg_4828_length_12484_cov_3.808512_9652_10782_-;>12CT2C_ctg_4804_length_13887_cov_5.980697_5645_6775_+;>12CT3B_ctg_2577_length_18177_cov_11.057775_22_435_+;>12CT3C_ctg_2612_length_14976_cov_6.738556_6616_7746_+	Monocarboxylate 2-oxoacid-binding periplasmic protein	Environmental Information Processing	Membrane transport		Carboxylic acid import
AGSHDVHGAPLGADETAATR	MAG_55	>12CT1B_ctg_2092_length_22406_cov_101.642656_6093_8138_+;>12CT2C_ctg_7984_length_9130_cov_112.119780_866_2911_-;>12CT3C_ctg_3175_length_12174_cov_187.373216_887_2932_-	Transketolase 1	Metabolism	Carbohydrate metabolism	Pentose phosphate pathway	Pentose phosphate pathway
AGTEPEGYTLYAYASVQTLAAAFNGAK	MAG_48	>12CT2C_ctg_747_length_50955_cov_5.708251_38162_39295_-;>12CT1B_ctg_906_length_38310_cov_19.779166_42_1067_+	Leu/Ile/Val-binding protein	Environmental Information Processing	Membrane transport		Amino acid import
AGTLSSSQEVYGR	MAG_48	>12CT2C_ctg_4369_length_14917_cov_6.108801_12727_14073_-;>12CT1B_ctg_27526_length_3590_cov_20.597454_1063_2409_+	Porin B	Environmental Information Processing	Membrane transport		Carbohydrate import
AGTPAAQYLIEHGVSQK	MAG_80	>12CT2C_ctg_1675_length_29625_cov_135.941765_10785_13619_+;>12CT3C_ctg_113_length_187445_cov_146.628673_31233_34067_+	Aconitate hydratase A	Metabolism	Carbohydrate metabolism		TCA cycle
AGVDAFVAGSAVYGAGK	MAG_55	>12CT1B_ctg_746_length_43169_cov_109.951802_11783_12493_+;>12CT1B_ctg_2920_length_18032_cov_98.858875_1526_2227_+;>12CT2C_ctg_2896_length_20005_cov_135.291980_14543_15253_-;>12CT3B_ctg_810_length_41873_cov_35.440791_23024_23734_-	Ribulose-phosphate 3-epimerase	Metabolism	Energy metabolism	Carbon fixation pathways in prokaryotes	Calvin-Benson-Bassham cycle;Pentose phosphate pathway
AGVGYTFGNTK	Thiobacillus	>12CT3C_ctg_6547_length_5643_cov_3.701503_2251_3318_-	Major outer membrane protein P.IB	Environmental Information Processing	Membrane transport		Cation import
AGVLIGEYAK	MAG_7	>12CT1B_ctg_3321_length_16491_cov_27.616269_10935_11939_-	Fructose import binding protein FrcB	Environmental Information Processing	Membrane transport		Carbohydrate import
AGVLPALIDGSR	MAG_33	>12CT1B_ctg_1003_length_36210_cov_173.863200_7439_8575_+	Acryloyl-CoA reductase (NADH)	Metabolism	Energy metabolism	Carbon fixation pathways in prokaryotes	3-hydroxypropanoate cycle
AGVNNVLDQDPPLISR	MAG_51	>12CT1B_ctg_319_length_69090_cov_19.028696_11149_14109_-	Vitamin B12 transporter BtuB	Environmental Information Processing	Membrane transport		TonB dependent import
AGVSSLIELLQR	MAG_105	>12CT3B_ctg_1377_length_29165_cov_9.109756_12503_14338_-	Vitamin B12 transporter BtuB	Environmental Information Processing	Membrane transport		TonB dependent import
AGVVAAAASGDAAVK	MAG_7	>12CT1B_ctg_1705_length_25674_cov_31.251961_11588_12757_-;>12CT3C_ctg_23455_length_2227_cov_2.526243_667_1758_-	c-type cytochrome soxD	Metabolism	Energy metabolism	Sulfur metabolism	Sulfur oxidation (sox)
AGYDGYLPGQDDQNQQDLR	MAG_7	>12CT1B_ctg_8982_length_8070_cov_28.462258_1867_3696_+;>12CT2C_ctg_15335_length_5264_cov_7.302361_3243_5072_+	Vitamin B12 transporter BtuB	Environmental Information Processing	Membrane transport		TonB dependent import
AHAFSYLDFSQAAK	MAG_35	>12CT1B_ctg_901_length_38483_cov_82.493052_3754_5478_+	thiosulfohydrolase SoxB	Metabolism	Energy metabolism	Sulfur metabolism	Sulfur oxidation (sox)
AHASEPATFDNPSTTDINSK	MAG_7	>12CT1B_ctg_781_length_41977_cov_27.885883_39133_40173_+	Thiamine-binding periplasmic protein	Environmental Information Processing	Membrane transport		TonB dependent import
AHELGLFAPVSSK	MAG_55	>12CT3B_ctg_1524_length_27183_cov_34.414959_21676_22692_-	Iron uptake protein A1	Environmental Information Processing	Membrane transport		Cation import
AHFLLEQLLEEAR	Hydrogenophaga	>12CT1B_ctg_2_length_789565_cov_77.710490_134746_137448_-;>12CT1B_ctg_4099_length_14133_cov_30.429535_11270_13972_+;>12CT2C_ctg_19_length_450260_cov_180.774434_283752_286454_+;>12CT3B_ctg_23_length_458088_cov_152.912144_124818_127520_-;>12CT3B_ctg_160_length_126941_cov_50.073397_11228_13930_+	Pyruvate dehydrogenase E1 component	Metabolism	Carbohydrate metabolism	Glycolysis	Glycolysis
AHGEALGDAEIALTR	MAG_31	>12CT1B_ctg_19828_length_4563_cov_19.314108_191_2263_+;>12CT2C_ctg_14431_length_5552_cov_73.034019_1180_3252_+	Transketolase 1	Metabolism	Carbohydrate metabolism	Pentose phosphate pathway	Pentose phosphate pathway
AHGEPFGADEIR	MAG_35	>12CT1B_ctg_2049_length_22680_cov_70.642652_14010_16064_+	Transketolase 1	Metabolism	Carbohydrate metabolism	Pentose phosphate pathway	Pentose phosphate pathway
AHGEPLGAEEIK	Hydrogenophaga	>12CT1B_ctg_826_length_40683_cov_30.409324_33344_35410_+;>12CT1B_ctg_1899_length_23911_cov_83.995473_18366_20438_-	Transketolase 1	Metabolism	Carbohydrate metabolism	Pentose phosphate pathway	Pentose phosphate pathway
AHLGSAVINWAPYYIK	Hydrogenophaga	>12CT1B_ctg_168_length_103385_cov_81.119636_61161_62306_-;>12CT1B_ctg_435_length_58823_cov_29.238633_7074_8228_+;>12CT3B_ctg_201_length_104743_cov_58.270862_12344_13498_+	Purine-binding protein	Environmental Information Processing	Membrane transport		Nucleotide import
AHLNVFGGDYPTPDGTGVR	MAG_77	>12CT2C_ctg_308_length_88894_cov_10.158433_60507_61517_+;>12CT3B_ctg_164_length_123491_cov_84.326169_48561_49571_+	UDP-glucose 4-epimerase	Metabolism	Carbohydrate metabolism		Carbohydrate degradation
AHPDFQVVISYNPGYQSLMK	MAG_29	>12CT1B_ctg_1318_length_30644_cov_55.316846_19529_20332_+	Denitrification regulatory protein NirQ	Metabolism	Energy metabolism	Nitrogen metabolism	Denitrification
AIAENAKEDVK	MAG_55	>12CT1B_ctg_2611_length_19453_cov_124.105887_10265_11251_+;>12CT3B_ctg_2259_length_20245_cov_38.331897_111_1097_-	Malate dehydrogenase	Metabolism	Carbohydrate metabolism		TCA cycle
AIAFSNPYYNTPAR	MAG_41	>12CT1B_ctg_999_length_36233_cov_5.979684_5390_6184_+;>12CT3C_ctg_1205_length_34154_cov_4.433092_4608_5396_+	Lysine/arginine/ornithine-binding periplasmic protein	Environmental Information Processing	Membrane transport		Amino acid import
AIALANQSDRPANAK	MAG_33	>12CT1B_ctg_229_length_85082_cov_171.704094_82679_84337_+	Benzoyl-CoA-dihydrodiol lyase	Metabolism	Xenobiotics biodegradation and metabolism	Aromatic compound degradation	degradation of aromatic compounds ;Aromatic compound degradation
AIDDDCAHIIAK	MAG_55	>12CT1B_ctg_3473_length_15975_cov_130.943090_14349_15038_-	Phosphate-specific transport system accessory protein PhoU	Environmental Information Processing	Membrane transport		Phosphate import
AIDETGFVQPSYGQLR	MAG_55	>12CT1B_ctg_7739_length_8936_cov_117.136584_3346_4425_+;>12CT2C_ctg_12258_length_6377_cov_162.595698_3524_4873_+;>12CT3B_ctg_426_length_63152_cov_37.286289_46762_48111_-;>12CT3C_ctg_3464_length_11027_cov_200.520416_5589_6938_-	sulfite dehydrogenase soxC	Metabolism	Energy metabolism	Sulfur metabolism	Sulfur oxidation (sox)
AIDGQENPVSVIASNK	MAG_7	>12CT1B_ctg_1193_length_32723_cov_29.718042_24864_25862_-;>12CT3C_ctg_44717_length_1453_cov_2.326180_761_1402_-	2%2C3-diketo-L-gulonate-binding periplasmic protein YiaO	Environmental Information Processing	Membrane transport		Carboxylic acid import
AIDSLIPVGR	MAG_51	>12CT1B_ctg_84_length_141095_cov_19.809373_50214_51749_-	ATP synthase subunit alpha	Metabolism	Energy metabolism	Oxidative phosphorylation	ATP synthase
AIDSTGYVQPEINQLR	MAG_35	>12CT1B_ctg_901_length_38483_cov_82.493052_18_197_+	sulfite dehydrogenase soxC	Metabolism	Energy metabolism	Sulfur metabolism	Sulfur oxidation (sox)
AIDSTGYVQPK	MAG_7	>12CT1B_ctg_1705_length_25674_cov_31.251961_12758_14101_-;>12CT2C_ctg_35247_length_2574_cov_7.786423_27_398_+;>12CT3B_ctg_69_length_224786_cov_55.902043_50776_52119_+	sulfite dehydrogenase soxC	Metabolism	Energy metabolism	Sulfur metabolism	Sulfur oxidation (sox)
AIEAYCSTLPDVASGAEAAK	MAG_55	>12CT1B_ctg_3233_length_16818_cov_82.072660_12713_13699_-	Toluene-4-monooxygenase system%2C hydroxylase component subunit beta	Metabolism	Xenobiotics biodegradation and metabolism	Aromatic compound degradation	Toluene degradation;Aromatic compound degradation
AIEHLASIGITR	Hydrogenophaga	>12CT1B_ctg_496_length_54555_cov_85.420936_26152_27285_-	Leucine-specific-binding protein	Environmental Information Processing	Membrane transport		Amino acid import
AIEQQFYNR	MAG_122	>12CT3C_ctg_387_length_88830_cov_63.144410_67303_70077_-	Vitamin B12 transporter BtuB	Environmental Information Processing	Membrane transport		TonB dependent import
AIFSGSVSQNPFLSFK	MAG_7	>12CT1B_ctg_1705_length_25674_cov_31.251961_10323_10634_-	sulfur oxidation protein SoxZ	Metabolism	Energy metabolism	Sulfur metabolism	Sulfur oxidation (sox)
AIGAGAPQASK	MAG_33	>12CT1B_ctg_6_length_637429_cov_182.399640_323753_324208_-	thiosulfate oxidation carrier protein SoxY	Metabolism	Energy metabolism	Sulfur metabolism	Sulfur oxidation (sox)
AIGGTPATSDQVSVVSPDIAENGAVVPVGATSK	MAG_7	>12CT1B_ctg_1705_length_25674_cov_31.251961_10687_11142_-	thiosulfate oxidation carrier protein SoxY	Metabolism	Energy metabolism	Sulfur metabolism	Sulfur oxidation (sox)
AIGHALGSEAVK	MAG_31	>12CT1B_ctg_413_length_60669_cov_18.386412_38416_39792_-	Phosphomannomutase/phosphoglucomutase	Metabolism	Carbohydrate metabolism		Carbohydrate degradation
AIGIPTEMFTCIFALAR	MAG_55	>12CT1B_ctg_2611_length_19453_cov_124.105887_4154_5452_-;>12CT1B_ctg_6904_length_9731_cov_104.581439_8608_9645_-;>12CT2C_ctg_5554_length_12324_cov_141.497922_87_1124_+;>12CT3B_ctg_2259_length_20245_cov_38.331897_5755_7053_+;>12CT3B_ctg_9648_length_5602_cov_37.330629_392_1690_+;>12CT3C_ctg_1533_length_26340_cov_182.735667_2434_3732_+	Citrate synthase	Metabolism	Carbohydrate metabolism		TCA cycle
AIGIPVNLFTGIFALAR	Hydrogenophaga	>12CT1B_ctg_77_length_146047_cov_80.383905_76182_77492_+;>12CT1B_ctg_5812_length_11043_cov_30.768930_7506_8816_+;>12CT2C_ctg_20460_length_4116_cov_6.692687_3687_4112_-	Citrate synthase	Metabolism	Carbohydrate metabolism		TCA cycle
AIGLVLPELNGK	MAG_80	>12CT2C_ctg_1479_length_32590_cov_133.360996_25463_26473_-	Glyceraldehyde-3-phosphate dehydrogenase	Metabolism	Energy metabolism	Carbon fixation pathways in prokaryotes	Calvin-Benson-Bassham cycle;Glycolysis
AIGTVGEGQNDAK	MAG_42	>12CT1B_ctg_19336_length_4652_cov_13.079835_2161_4635_-	Aconitate hydratase A	Metabolism	Carbohydrate metabolism		TCA cycle
AIGVIDPNTGFPAETVTSYELGVK	MAG_51	>12CT1B_ctg_41_length_223865_cov_19.397614_209407_211773_+	Vitamin B12 transporter BtuB	Environmental Information Processing	Membrane transport		TonB dependent import
AIIAGATEAASADMSWK	MAG_33	>12CT1B_ctg_151_length_109552_cov_176.761911_38182_39300_-	Monocarboxylate 2-oxoacid-binding periplasmic protein	Environmental Information Processing	Membrane transport		Carboxylic acid import
AIIDEETEQIWSGK	MAG_19	>12CT1B_ctg_12246_length_6461_cov_11.903684_4081_5397_+	sn-glycerol-3-phosphate-binding periplasmic protein UgpB	Environmental Information Processing	Membrane transport		Carbohydrate import
AILDAATIVAAR	MAG_29	>12CT1B_ctg_1518_length_27788_cov_58.229582_20391_21473_+	Alpha-keto acid-binding periplasmic protein TakP	Environmental Information Processing	Membrane transport		Carboxylic acid import
AILDAATVVAAR	MAG_29	>12CT2C_ctg_39600_length_2338_cov_2.850635_149_1231_-	Alpha-keto acid-binding periplasmic protein TakP	Environmental Information Processing	Membrane transport		Carboxylic acid import
AILDYPAIDADLK	MAG_7	>12CT1B_ctg_1617_length_26661_cov_27.080696_20992_23403_-;>12CT3B_ctg_205_length_102387_cov_48.639663_2558_4969_+	Phosphoenolpyruvate synthase	Metabolism	Carbohydrate metabolism	Glycolysis	Glycolysis
AILDYPAIDADLKK	MAG_7	>12CT1B_ctg_1617_length_26661_cov_27.080696_20992_23403_-;>12CT3B_ctg_205_length_102387_cov_48.639663_2558_4969_+	Phosphoenolpyruvate synthase	Metabolism	Carbohydrate metabolism	Glycolysis	Glycolysis
AILDYPHIDADLKK	MAG_29	>12CT1B_ctg_558_length_50992_cov_53.782221_19969_22377_-;>12CT2C_ctg_17072_length_4810_cov_2.521346_3633_4796_-	Phosphoenolpyruvate synthase	Metabolism	Carbohydrate metabolism	Glycolysis	Glycolysis
AILEIDQAPAR	Methyloversatilis	>12CT1B_ctg_36_length_233375_cov_17.708778_11626_13995_+	Phosphoenolpyruvate synthase	Metabolism	Carbohydrate metabolism	Glycolysis	Glycolysis
AILEPTAEGR	MAG_42	>12CT1B_ctg_15014_length_5591_cov_17.797688_659_3367_+	Pyruvate dehydrogenase E1 component	Metabolism	Carbohydrate metabolism	Glycolysis	Glycolysis
AILLAAGGCVNIFRPR	MAG_77	>12CT2C_ctg_17350_length_4744_cov_16.982299_2559_4580_-;>12CT3B_ctg_27_length_440142_cov_95.178285_366643_368664_-;>12CT3C_ctg_47_length_304634_cov_22.740786_43827_45848_+	Adenylylsulfate reductase subunit alpha	Metabolism	Energy metabolism	Sulfur metabolism	Sulfate reduction (assimilatory)
AILVNIFAGINR	Methyloversatilis	>12CT1B_ctg_60_length_172678_cov_18.276417_29134_30309_+	Succinate--CoA ligase [ADP-forming] subunit beta	Metabolism	Carbohydrate metabolism		TCA cycle
AIMEAAAAVDSPVILQGSAGAR	Thiobacillus	>12CT2C_ctg_7835_length_9290_cov_7.371630_3153_4220_-	Fructose-bisphosphate aldolase	Metabolism	Energy metabolism	Carbon fixation pathways in prokaryotes	Calvin-Benson-Bassham cycle;Glycolysis
AINYLDLAMAYK	MAG_41	>12CT1B_ctg_2836_length_18417_cov_5.739081_3950_6874_+;>12CT3B_ctg_2544_length_18411_cov_5.306221_11543_14398_-	Vitamin B12 transporter BtuB	Environmental Information Processing	Membrane transport		TonB dependent import
AIPALAELAGK	MAG_67	>12CT1B_ctg_76995_length_1646_cov_2.329353_614_1402_-	Carbon monoxide dehydrogenase medium chain	Metabolism	Energy metabolism	Carbon fixation pathways in prokaryotes	CODH
AIPAWFINEVSASLNGK	MAG_67	>12CT1B_ctg_25071_length_3852_cov_3.099026_1309_1620_-	sulfur oxidation protein SoxZ	Metabolism	Energy metabolism	Sulfur metabolism	Sulfur oxidation (sox)
AIPGVADVNTLGGR	MAG_77	>12CT2C_ctg_752_length_50709_cov_11.994216_13164_16235_-	Cobalt-zinc-cadmium resistance protein CzcA	Environmental Information Processing	Membrane transport		Cation import
AIPLDEIAR	MAG_31	>12CT1B_ctg_438_length_58643_cov_19.680907_10192_11256_-	Fructose-bisphosphate aldolase	Metabolism	Energy metabolism	Carbon fixation pathways in prokaryotes	Calvin-Benson-Bassham cycle;Glycolysis
AIQEPNLLSVIVR	MAG_7	>12CT3B_ctg_201_length_104743_cov_58.270862_65840_67954_+	Fatty acid oxidation complex subunit alpha	Metabolism	Lipid metabolism		beta-Oxidation
AITDTAVFLK	MAG_48	>12CT1B_ctg_1999_length_23010_cov_20.164801_20323_21300_-	Taurine-binding periplasmic protein	Environmental Information Processing	Membrane transport		Amino acid import
AITVPVGPATLGR	MAG_51	>12CT1B_ctg_84_length_141095_cov_19.809373_47744_49303_-	ATP synthase subunit beta	Metabolism	Energy metabolism	Oxidative phosphorylation	ATP synthase
AIVEAAASYAHTDMQAK	MAG_33	>12CT1B_ctg_229_length_85082_cov_171.704094_57709_58788_-	Alpha-keto acid-binding periplasmic protein TakP	Environmental Information Processing	Membrane transport		Carboxylic acid import
AIVEAATAVAHTDMQAK	MAG_28	>12CT1B_ctg_18945_length_4717_cov_30.368297_2831_3916_-	Alpha-keto acid-binding periplasmic protein TakP	Environmental Information Processing	Membrane transport		Carboxylic acid import
AIVECAAAIAHTTMQAR	MAG_35	>12CT1B_ctg_10033_length_7445_cov_82.373884_2083_3162_-	Alpha-keto acid-binding periplasmic protein TakP	Environmental Information Processing	Membrane transport		Carboxylic acid import
AIVIIENFATTLEQCIAHTPVK	MAG_42	>12CT1B_ctg_8906_length_8119_cov_12.283110_5153_6832_+	Long-chain-fatty-acid--CoA ligase	Metabolism	Lipid metabolism		beta-Oxidation
AIVQAANPNVDAAR	MAG_32	>12CT1B_ctg_2121_length_22147_cov_4.674905_8921_11497_-;>12CT2C_ctg_41_length_293344_cov_9.738388_190077_192653_+	Vitamin B12 transporter BtuB	Environmental Information Processing	Membrane transport		TonB dependent import
AIYEQGLQNEFDVVAINAAGDLATNSHLLK	MAG_55	>12CT1B_ctg_746_length_43169_cov_109.951802_24418_25446_-	Glyceraldehyde-3-phosphate dehydrogenase	Metabolism	Energy metabolism	Carbon fixation pathways in prokaryotes	Calvin-Benson-Bassham cycle;Glycolysis
AKEEAVVTAR	MAG_7	>12CT1B_ctg_358_length_65200_cov_26.996423_35176_35943_-	Histidine transport ATP-binding protein HisP	Environmental Information Processing	Membrane transport		Amino acid import
ALAAGDQINFTER	MAG_31	>12CT1B_ctg_66_length_162463_cov_18.403472_91650_93242_-	Glucose-6-phosphate isomerase	Metabolism	Carbohydrate metabolism	Glycolysis	Glycolysis
ALAAGVIEPYTGPAAQR	MAG_7	>12CT1B_ctg_781_length_41977_cov_27.885883_39133_40173_+	Thiamine-binding periplasmic protein	Environmental Information Processing	Membrane transport		TonB dependent import
ALADDTEFQSAFR	MAG_7	>12CT1B_ctg_72_length_151798_cov_30.265357_136885_139365_+;>12CT2C_ctg_8384_length_8764_cov_7.602595_6830_8755_-	Maltodextrin phosphorylase	Metabolism	Carbohydrate metabolism		Carbohydrate degradation
ALADLGLQEGTEVAK	MAG_48	>12CT1B_ctg_4227_length_13875_cov_38.034660_7793_8791_+	Phosphate-binding protein PstS	Environmental Information Processing	Membrane transport		Phosphate import
ALADLGLQEGTEVAKK	MAG_48	>12CT1B_ctg_4227_length_13875_cov_38.034660_7793_8791_+	Phosphate-binding protein PstS	Environmental Information Processing	Membrane transport		Phosphate import
ALADNGEIKR	MAG_55	>12CT1B_ctg_6581_length_10098_cov_117.831923_3668_6343_-;>12CT3B_ctg_1189_length_32436_cov_33.028659_5316_7991_+	Pyruvate dehydrogenase E1 component	Metabolism	Carbohydrate metabolism	Glycolysis	Glycolysis
ALAELTGWAVK	MAG_48	>12CT2C_ctg_3333_length_18098_cov_6.106634_14069_14950_-;>12CT3B_ctg_4424_length_11505_cov_6.949869_15_221_+	Succinate--CoA ligase [ADP-forming] subunit alpha	Metabolism	Carbohydrate metabolism		TCA cycle
ALALAGAEIR	MAG_35	>12CT1B_ctg_2_length_789565_cov_77.710490_297991_300402_-	Phosphoenolpyruvate synthase	Metabolism	Carbohydrate metabolism	Glycolysis	Glycolysis
ALALDELAIEILAR	MAG_80	>12CT2C_ctg_289_length_94493_cov_142.664627_70107_70781_+;>12CT3C_ctg_12_length_626564_cov_150.175152_583985_584662_+	Phosphate-specific transport system accessory protein PhoU	Environmental Information Processing	Membrane transport		Phosphate import
ALAQAGAHIR	MAG_29	>12CT1B_ctg_558_length_50992_cov_53.782221_19969_22377_-	Phosphoenolpyruvate synthase	Metabolism	Carbohydrate metabolism	Glycolysis	Glycolysis
ALDASAAAALDLPAAQFDEAGFR	MAG_29	>12CT1B_ctg_2486_length_20126_cov_58.092173_17931_18890_+	Transaldolase	Metabolism	Carbohydrate metabolism	Pentose phosphate pathway	Pentose phosphate pathway
ALDGQENPYSVISANK	MAG_29	>12CT1B_ctg_2487_length_20116_cov_59.051842_13834_14838_+	2%2C3-diketo-L-gulonate-binding periplasmic protein YiaO	Environmental Information Processing	Membrane transport		Carboxylic acid import
ALDKDAEAELTAAVSAFK	MAG_33	>12CT1B_ctg_74_length_150229_cov_180.084089_141273_142826_+	ATP synthase subunit alpha	Metabolism	Energy metabolism	Oxidative phosphorylation	ATP synthase
ALDKDAEGELSAAVAAFK	MAG_28	>12CT1B_ctg_3060_length_17447_cov_28.875862_17146_17406_-;>12CT2C_ctg_69_length_237214_cov_63.431069_35349_36902_+;>12CT3C_ctg_1127_length_36820_cov_73.020345_15964_17517_+	ATP synthase subunit alpha	Metabolism	Energy metabolism	Oxidative phosphorylation	ATP synthase
ALDLFGVIACGDQVAAK	MAG_31	>12CT1B_ctg_8102_length_8664_cov_19.717505_3369_4136_-	Protein CbbY	Metabolism	Energy metabolism	Carbon fixation pathways in prokaryotes	RuBisCO
ALDLLVSR	MAG_51	>12CT1B_ctg_837_length_40337_cov_18.703838_4958_6277_+	Acryloyl-CoA reductase (NADH)	Metabolism	Energy metabolism	Carbon fixation pathways in prokaryotes	3-hydroxypropanoate cycle
ALDPQWAGTLAR	MAG_39	>12CT1B_ctg_590_length_49169_cov_10.956978_21983_22969_-	Toluene-4-monooxygenase system%2C hydroxylase component subunit beta	Metabolism	Xenobiotics biodegradation and metabolism	Aromatic compound degradation	Toluene degradation;Aromatic compound degradation
ALDTIFGAADVFAK	MAG_35	>12CT1B_ctg_10033_length_7445_cov_82.373884_2083_3162_-	Alpha-keto acid-binding periplasmic protein TakP	Environmental Information Processing	Membrane transport		Carboxylic acid import
ALDTIYGGAEEFAK	MAG_7	>12CT1B_ctg_118_length_124815_cov_28.141656_33744_34823_-;>12CT2C_ctg_4876_length_13713_cov_6.936887_10653_11732_-	Alpha-keto acid-binding periplasmic protein TakP	Environmental Information Processing	Membrane transport		Carboxylic acid import
ALDVVADANGKPVCR	MAG_41	>12CT1B_ctg_2836_length_18417_cov_5.739081_3950_6874_+;>12CT3B_ctg_2544_length_18411_cov_5.306221_11543_14398_-	Vitamin B12 transporter BtuB	Environmental Information Processing	Membrane transport		TonB dependent import
ALDVVDTDPGAGVTAACR	MAG_32	>12CT1B_ctg_524_length_52894_cov_4.490868_43451_46447_+	Vitamin B12 transporter BtuB	Environmental Information Processing	Membrane transport		TonB dependent import
ALEAACDAAEAR	MAG_31	>12CT1B_ctg_19828_length_4563_cov_19.314108_191_2263_+;>12CT2C_ctg_14431_length_5552_cov_73.034019_1180_3252_+	Transketolase 1	Metabolism	Carbohydrate metabolism	Pentose phosphate pathway	Pentose phosphate pathway
ALEILGDAATKPLVVR	MAG_80	>12CT2C_ctg_634_length_57629_cov_136.104526_27781_28944_-;>12CT3C_ctg_98_length_208478_cov_149.543405_117790_118953_+	Succinate--CoA ligase [ADP-forming] subunit beta	Metabolism	Carbohydrate metabolism		TCA cycle
ALGATDFLNPK	MAG_77	>12CT2C_ctg_2156_length_24772_cov_12.089898_4644_5753_-	S-(hydroxymethyl)glutathione dehydrogenase	Metabolism	Energy metabolism	Methane metabolism	C1 oxidation with glutathione;C1 compound metabolism
ALGEAYEREESPAAK	MAG_55	>12CT1B_ctg_9309_length_7868_cov_118.567388_2400_3932_+	Fumarate hydratase class I%2C anaerobic	Metabolism	Carbohydrate metabolism		TCA cycle
ALGGGAPAESK	MAG_105	>12CT3B_ctg_504_length_56930_cov_9.628466_28022_28480_+	thiosulfate oxidation carrier protein SoxY	Metabolism	Energy metabolism	Sulfur metabolism	Sulfur oxidation (sox)
ALGGMPMPENAWDLVFKPEYTSK	Hydrogenophaga	>12CT1B_ctg_99_length_132067_cov_85.966503_54744_55922_-;>12CT1B_ctg_407_length_61265_cov_34.632266_2138_3316_-;>12CT2C_ctg_25289_length_3414_cov_192.435546_608_1786_+;>12CT3B_ctg_28_length_416799_cov_158.921470_404613_405791_-;>12CT3C_ctg_362_length_93145_cov_21.275046_30615_31793_-	Putrescine-binding periplasmic protein SpuD	Environmental Information Processing	Membrane transport		Putrescine import
ALGGTAANSDQVIVVAPDIAENGAVVPVGATSK	MAG_35	>12CT1B_ctg_1091_length_34302_cov_72.896400_1768_2223_+	thiosulfate oxidation carrier protein SoxY	Metabolism	Energy metabolism	Sulfur metabolism	Sulfur oxidation (sox)
ALGSWNPDAEPDTEIQFTPAR	MAG_80	>12CT2C_ctg_1675_length_29625_cov_135.941765_10785_13619_+;>12CT3C_ctg_113_length_187445_cov_146.628673_31233_34067_+	Aconitate hydratase A	Metabolism	Carbohydrate metabolism		TCA cycle
ALGVNVMTLHWESTYGEAR	MAG_55	>12CT3B_ctg_426_length_63152_cov_37.286289_41549_43270_-;>12CT3C_ctg_3464_length_11027_cov_200.520416_376_2097_-	thiosulfohydrolase SoxB	Metabolism	Energy metabolism	Sulfur metabolism	Sulfur oxidation (sox)
ALIAGDGDTVADIFR	MAG_7	>12CT1B_ctg_762_length_42600_cov_29.413797_1934_2542_+;>12CT2C_ctg_64809_length_1571_cov_6.992084_13_276_+	Formate dehydrogenase iron-sulfur subunit	Metabolism	Energy metabolism	Methane metabolism	Formate oxidation;C1 compound metabolism
ALIEAAANIAK	MAG_48	>12CT3C_ctg_8051_length_4733_cov_7.420906_582_3296_+	NADH-quinone oxidoreductase subunit G	Metabolism	Energy metabolism	Oxidative phosphorylation	Aerobic respiration
ALIGWPHGPFEIPEGVR	MAG_122	>12CT3C_ctg_812_length_49237_cov_73.449494_13163_15193_+	Transketolase 1	Metabolism	Carbohydrate metabolism	Pentose phosphate pathway	Pentose phosphate pathway
ALINDHAWNNDVFLPTVGK	MAG_55	>12CT1B_ctg_2611_length_19453_cov_124.105887_10265_11251_+	Malate dehydrogenase	Metabolism	Carbohydrate metabolism		TCA cycle
ALLDFYER	MAG_28	>12CT1B_ctg_14229_length_5803_cov_30.146138_1992_4229_+	Isocitrate dehydrogenase [NADP]	Metabolism	Carbohydrate metabolism		TCA cycle
ALLTMEFHK	MAG_28	>12CT1B_ctg_27652_length_3576_cov_22.940358_684_3545_-	Vitamin B12 transporter BtuB	Environmental Information Processing	Membrane transport		TonB dependent import
ALMDELYDDFVK	Thiobacillus	>12CT2C_ctg_2043_length_25616_cov_11.316850_167_1237_+	Sulfite reductase%2C dissimilatory-type subunit beta	Metabolism	Energy metabolism	Sulfur metabolism	Sulfur oxidation (dsr)
ALNPGLALPDATIAPVR	MAG_33	>12CT1B_ctg_14_length_371870_cov_165.965929_98651_99694_+	Phosphate-binding protein PstS	Environmental Information Processing	Membrane transport		Phosphate import
ALNPGLALPDATIAPVRR	MAG_33	>12CT1B_ctg_14_length_371870_cov_165.965929_98651_99694_+	Phosphate-binding protein PstS	Environmental Information Processing	Membrane transport		Phosphate import
ALNPTLDLPDAAIAPVR	MAG_29	>12CT1B_ctg_1253_length_31611_cov_56.157118_14076_15119_-;>12CT2C_ctg_3692_length_16906_cov_2.848911_15828_16871_+	Phosphate-binding protein PstS	Environmental Information Processing	Membrane transport		Phosphate import
ALNPTLDLPDAAIAPVRR	MAG_29	>12CT1B_ctg_1253_length_31611_cov_56.157118_14076_15119_-;>12CT2C_ctg_3692_length_16906_cov_2.848911_15828_16871_+	Phosphate-binding protein PstS	Environmental Information Processing	Membrane transport		Phosphate import
ALQYAVDNDR	Methyloversatilis	>12CT1B_ctg_66_length_162463_cov_18.403472_86125_87369_-	Isocitrate dehydrogenase [NADP]	Metabolism	Carbohydrate metabolism		TCA cycle
ALQYAVDNDRK	Methyloversatilis	>12CT1B_ctg_66_length_162463_cov_18.403472_86125_87369_-	Isocitrate dehydrogenase [NADP]	Metabolism	Carbohydrate metabolism		TCA cycle
ALQYTIDNDKPNLTIVHK	MAG_35	>12CT1B_ctg_2_length_789565_cov_77.710490_13583_14836_-	Isocitrate dehydrogenase [NADP]	Metabolism	Carbohydrate metabolism		TCA cycle
ALQYTIDNDKPSLTIVHK	MAG_33	>12CT1B_ctg_343_length_66432_cov_172.222276_19957_21210_+	Isocitrate dehydrogenase [NADP]	Metabolism	Carbohydrate metabolism		TCA cycle
ALQYVVDNDR	MAG_48	>12CT3B_ctg_13943_length_3928_cov_8.033308_1601_2857_+;>12CT1B_ctg_5686_length_11190_cov_36.667625_9531_10787_+;>12CT2C_ctg_15761_length_5149_cov_4.883392_2459_3226_-	Isocitrate dehydrogenase [NADP]	Metabolism	Carbohydrate metabolism		TCA cycle
ALQYVVDNDRK	MAG_48	>12CT3B_ctg_13943_length_3928_cov_8.033308_1601_2857_+;>12CT1B_ctg_5686_length_11190_cov_36.667625_9531_10787_+;>12CT2C_ctg_15761_length_5149_cov_4.883392_2459_3226_-	Isocitrate dehydrogenase [NADP]	Metabolism	Carbohydrate metabolism		TCA cycle
ALSEEGTVPAAK	MAG_35	>12CT1B_ctg_2_length_789565_cov_77.710490_134746_137448_-;>12CT2C_ctg_19_length_450260_cov_180.774434_283752_286454_+;>12CT3B_ctg_23_length_458088_cov_152.912144_124818_127520_-;>12CT3C_ctg_25995_length_2081_cov_20.652517_1918_2034_-	Pyruvate dehydrogenase E1 component	Metabolism	Carbohydrate metabolism	Glycolysis	Glycolysis
ALSYLEYQSR	MAG_77	>12CT2C_ctg_1858_length_27378_cov_11.596933_1979_4000_-	Colicin I receptor	Environmental Information Processing	Membrane transport		Cation import
ALTAAVDEFKK	MAG_77	>12CT3B_ctg_26444_length_2246_cov_105.464628_28_1281_+;>12CT3C_ctg_405_length_85302_cov_22.499337_28883_30424_+	ATP synthase subunit alpha	Metabolism	Energy metabolism	Oxidative phosphorylation	ATP synthase
ALTVDGVDLVPR	MAG_80	>12CT3C_ctg_57_length_272115_cov_151.183239_46050_46955_-	putative protein YihR	Metabolism	Carbohydrate metabolism		Carbohydrate degradation
ALVAAHGAAHAER	MAG_31	>12CT1B_ctg_19828_length_4563_cov_19.314108_191_2263_+;>12CT2C_ctg_14431_length_5552_cov_73.034019_1180_3252_+	Transketolase 1	Metabolism	Carbohydrate metabolism	Pentose phosphate pathway	Pentose phosphate pathway
ALVEGAFAK	MAG_33	>12CT1B_ctg_22_length_290815_cov_157.287055_186568_189474_+	2-oxoglutarate dehydrogenase E1 component	Metabolism	Carbohydrate metabolism		TCA cycle
ALVEVQPFPADLEQAIR	MAG_33	>12CT1B_ctg_564_length_50650_cov_169.261884_32169_34562_+	Phosphoenolpyruvate synthase	Metabolism	Carbohydrate metabolism	Glycolysis	Glycolysis
ALVLVDGLR	MAG_32	>12CT1B_ctg_554_length_51290_cov_4.529306_33661_36507_+	Vitamin B12 transporter BtuB	Environmental Information Processing	Membrane transport		TonB dependent import
ALYTELLQISGGR	MAG_28	>12CT2C_ctg_1194_length_38124_cov_61.816439_4197_4931_+	Protein CbbY	Metabolism	Energy metabolism	Carbon fixation pathways in prokaryotes	RuBisCO
AMADYLTVDTASHGK	MAG_28	>12CT1B_ctg_27652_length_3576_cov_22.940358_684_3545_-	Vitamin B12 transporter BtuB	Environmental Information Processing	Membrane transport		TonB dependent import
AMAEKPEEFDPR	MAG_55	>12CT1B_ctg_746_length_43169_cov_109.951802_10669_11706_+;>12CT2C_ctg_2896_length_20005_cov_135.291980_15330_16367_-	Fructose-bisphosphate aldolase	Metabolism	Energy metabolism	Carbon fixation pathways in prokaryotes	Calvin-Benson-Bassham cycle;Glycolysis
AMDDTGYVQPNYAQLR	MAG_31	>12CT1B_ctg_311_length_70692_cov_20.194303_55575_56906_-	sulfite dehydrogenase soxC	Metabolism	Energy metabolism	Sulfur metabolism	Sulfur oxidation (sox)
AMDKDAEAELTTAVAAFK	MAG_29	>12CT1B_ctg_194_length_93401_cov_58.555471_39573_41126_+;>12CT2C_ctg_77804_length_1363_cov_4.584862_972_1232_-	ATP synthase subunit alpha	Metabolism	Energy metabolism	Oxidative phosphorylation	ATP synthase
AMDKDAEAQLAAAIADFKK	Hydrogenophaga	>12CT1B_ctg_670_length_45561_cov_71.140443_19727_21283_-;>12CT1B_ctg_8041_length_8707_cov_52.591077_2617_4173_-;>12CT3B_ctg_281_length_81381_cov_55.628188_4537_6093_+;>12CT3C_ctg_437_length_80306_cov_20.849584_4_1071_+	ATP synthase subunit alpha	Metabolism	Energy metabolism	Oxidative phosphorylation	ATP synthase
AMLADGNPSELFEAK	MAG_33	>12CT1B_ctg_6_length_637429_cov_182.399640_322538_323341_-	SoxAX cytochrome complex subunit A	Metabolism	Energy metabolism	Sulfur metabolism	Sulfur oxidation (sox)
ANDEYTLYVSNQNPHVER	MAG_42	>12CT1B_ctg_1561_length_27247_cov_14.772874_4994_7381_+	Carbon monoxide dehydrogenase large chain	Metabolism	Energy metabolism	Carbon fixation pathways in prokaryotes	CODH
ANEAGSEVSYSDR	MAG_21	>12CT1B_ctg_48770_length_2328_cov_9.817862_1125_2324_-	Porin D	Environmental Information Processing	Membrane transport		Amino acid import
ANEAIADVTIIDR	MAG_55	>12CT1B_ctg_11120_length_6943_cov_93.981127_47_1954_+	Vitamin B12 transporter BtuB	Environmental Information Processing	Membrane transport		TonB dependent import
ANFAATNVALQPGILR	MAG_32	>12CT1B_ctg_825_length_40698_cov_4.262579_30858_33005_-;>12CT2C_ctg_197_length_124110_cov_9.714594_7516_9822_+	Vitamin B12 transporter BtuB	Environmental Information Processing	Membrane transport		TonB dependent import
ANFLASPPLVVAYALAGSVTR	MAG_28	>12CT1B_ctg_12288_length_6446_cov_30.011892_3275_6034_+;>12CT3B_ctg_2007_length_22173_cov_41.936161_9546_12305_-	Aconitate hydratase A	Metabolism	Carbohydrate metabolism		TCA cycle
ANFLGLGSPTVSHANSTQLGGFATNFR	MAG_32	>12CT1B_ctg_825_length_40698_cov_4.262579_30858_33005_-;>12CT2C_ctg_197_length_124110_cov_9.714594_7516_9822_+	Vitamin B12 transporter BtuB	Environmental Information Processing	Membrane transport		TonB dependent import
ANIGVTQGLQDYLNEFVSDAATGR	MAG_51	>12CT1B_ctg_283_length_76219_cov_19.608266_7141_8181_-	Protein SphX	Environmental Information Processing	Membrane transport		Phosphate import
ANIIEPGTNDLVAGFDR	MAG_105	>12CT3B_ctg_441_length_61675_cov_10.797063_26151_28421_+	Vitamin B12 transporter BtuB	Environmental Information Processing	Membrane transport		TonB dependent import
ANIPVLEGNFCK	Sediminibacterium	>12CT1B_ctg_1218_length_32260_cov_51.321130_24604_27033_-	6-phosphogluconolactonase	Metabolism	Carbohydrate metabolism	Pentose phosphate pathway	Entner-Doudoroff pathway;Pentose phosphate pathway
ANIVSTADLQR	MAG_32	>12CT1B_ctg_707_length_44131_cov_4.765360_31487_33862_-	Vitamin B12 transporter BtuB	Environmental Information Processing	Membrane transport		TonB dependent import
ANLISVQTQR	MAG_42	>12CT1B_ctg_1561_length_27247_cov_14.772874_7537_8328_+	Carbon monoxide dehydrogenase medium chain	Metabolism	Energy metabolism	Carbon fixation pathways in prokaryotes	CODH
ANLNASAHIR	Thiobacillus	>12CT2C_ctg_2043_length_25616_cov_11.316850_167_1237_+;>12CT2C_ctg_7874_length_9246_cov_8.509738_7736_8806_+;>12CT3B_ctg_61_length_237443_cov_95.200419_3_596_+	Sulfite reductase%2C dissimilatory-type subunit beta	Metabolism	Energy metabolism	Sulfur metabolism	Sulfur oxidation (dsr)
ANQLIAAGLEGVHR	MAG_80	>12CT3C_ctg_331_length_98235_cov_157.882165_89249_90895_+	Phosphoglucomutase	Metabolism	Carbohydrate metabolism		Carbohydrate degradation
ANSFDTPTGSLAFDAK	MAG_21	>12CT1B_ctg_51202_length_2245_cov_27.140639_1589_2077_-	Leucine-%2C isoleucine-%2C valine-%2C threonine-%2C and alanine-binding protein	Environmental Information Processing	Membrane transport		Amino acid import
ANSGINSINQLNGK	MAG_28	>12CT1B_ctg_5641_length_11247_cov_32.968906_2613_3509_-;>12CT2C_ctg_26_length_370023_cov_60.531470_152653_153549_-	Glutamate/aspartate import solute-binding protein	Environmental Information Processing	Membrane transport		Amino acid import
ANVESNSFDASYLK	MAG_13	>12CT1B_ctg_8045_length_8705_cov_68.082775_30_2315_+;>12CT2C_ctg_190_length_127841_cov_24.013006_10473_13682_-	TonB-dependent receptor SusC	Metabolism	Carbohydrate metabolism		Carbohydrate degradation
ANVYGPNPFANK	MAG_13	>12CT1B_ctg_1218_length_32260_cov_51.321130_24604_27033_-	6-phosphogluconolactonase	Metabolism	Carbohydrate metabolism	Pentose phosphate pathway	Entner-Doudoroff pathway;Pentose phosphate pathway
APEETPAAPAELVR	MAG_35	>12CT1B_ctg_3739_length_15047_cov_83.631137_2304_3743_-	Alpha-ketoglutaric semialdehyde dehydrogenase	Metabolism	Carbohydrate metabolism		Carbohydrate degradation
APFAELLAANASFR	MAG_67	>12CT1B_ctg_46118_length_2431_cov_1.814815_4_1914_-;>12CT2C_ctg_12930_length_6101_cov_5.529276_2136_5072_+;>12CT3C_ctg_1543_length_26182_cov_11.083171_8906_11842_+	Vitamin B12 transporter BtuB	Environmental Information Processing	Membrane transport		TonB dependent import
APGFVHLAGLDEMSR	MAG_55	>12CT1B_ctg_2042_length_22724_cov_119.900437_488_1741_-;>12CT3B_ctg_501_length_56979_cov_37.261050_32490_33743_-	NADH-quinone oxidoreductase subunit D	Metabolism	Energy metabolism	Oxidative phosphorylation	Aerobic respiration
APGILVPPAALPK	MAG_47	>12CT1B_ctg_5475_length_11459_cov_3.576201_6836_7906_-;>12CT2C_ctg_3203_length_18644_cov_23.905912_13059_14111_+	Putative thiosulfate sulfurtransferase	Metabolism	Energy metabolism	Sulfur metabolism	Thiosulfate disproportionation
APHLAGEAVEIGSLALNPATHR	MAG_55	>12CT1B_ctg_3473_length_15975_cov_130.943090_13666_14352_-	Phosphate regulon transcriptional regulatory protein PhoB	Environmental Information Processing	Membrane transport		Phosphate import
APISETAETTEGR	MAG_55	>12CT1B_ctg_2846_length_18353_cov_108.445131_16661_17368_-	NAD-reducing hydrogenase HoxS subunit gamma	Metabolism	others		Hydrogen cycling
APISSWDVSAR	MAG_35	>12CT1B_ctg_246_length_82245_cov_99.330405_1583_2443_-	2-hydroxy-6-oxo-6-phenylhexa-2%2C4-dienoate hydrolase	Metabolism	Xenobiotics biodegradation and metabolism	Aromatic compound degradation	Diphenyl ether degradation;Aromatic compound degradation
APIYALTSR	MAG_29	>12CT1B_ctg_4723_length_12687_cov_53.399383_3600_5033_+	Pyruvate kinase II	Metabolism	Carbohydrate metabolism	Glycolysis	Glycolysis
APLAEPSQLR	MAG_55	>12CT2C_ctg_18401_length_4508_cov_124.559623_2800_4071_-;>12CT3B_ctg_58_length_244095_cov_30.604126_102482_103753_+	Cobalt-zinc-cadmium resistance protein CzcC	Environmental Information Processing	Membrane transport		Cation import
APNKPLAPLEAEFIK	MAG_21	>12CT1B_ctg_7198_length_9470_cov_30.404142_2615_3583_+	Phosphate-binding protein PstS	Environmental Information Processing	Membrane transport		Phosphate import
APPAGEDAFLLDLLTHR	MAG_35	>12CT1B_ctg_77_length_146047_cov_80.383905_66489_69092_-;>12CT2C_ctg_277_length_96435_cov_183.408093_1541_4144_+;>12CT3C_ctg_349_length_95050_cov_21.387684_21484_24087_+	Aconitate hydratase B	Metabolism	Carbohydrate metabolism		TCA cycle
APQAVVDSGR	MAG_35	>12CT1B_ctg_2049_length_22680_cov_70.642652_11969_13063_+	Fructose-1%2C6-bisphosphatase class 1	Metabolism	Energy metabolism	Carbon fixation pathways in prokaryotes	Calvin-Benson-Bassham cycle
APQDVIDSGR	Hydrogenophaga	>12CT1B_ctg_1705_length_25674_cov_31.251961_24581_25579_-;>12CT2C_ctg_12925_length_6103_cov_7.583003_3753_4850_+	Fructose-1%2C6-bisphosphatase class 1	Metabolism	Energy metabolism	Carbon fixation pathways in prokaryotes	Calvin-Benson-Bassham cycle
APSIGELFGTASR	MAG_32	>12CT1B_ctg_554_length_51290_cov_4.529306_33661_36507_+	Vitamin B12 transporter BtuB	Environmental Information Processing	Membrane transport		TonB dependent import
APSLPVLTQK	MAG_105	>12CT3B_ctg_551_length_53241_cov_9.252830_13839_16340_-	Vitamin B12 transporter BtuB	Environmental Information Processing	Membrane transport		TonB dependent import
APSTWPEVALAAAK	MAG_33	>12CT1B_ctg_718_length_43862_cov_175.395622_40935_42239_+	sn-glycerol-3-phosphate-binding periplasmic protein UgpB	Environmental Information Processing	Membrane transport		Carbohydrate import
APTGETLDVSR	MAG_41	>12CT1B_ctg_180_length_99302_cov_5.954316_7324_8361_+	Fructose-bisphosphate aldolase	Metabolism	Energy metabolism	Carbon fixation pathways in prokaryotes	Calvin-Benson-Bassham cycle;Glycolysis
APTLYQSFSPYGPDATK	MAG_28	>12CT1B_ctg_2857_length_18327_cov_33.225208_537_2405_-	Vitamin B12 transporter BtuB	Environmental Information Processing	Membrane transport		TonB dependent import
APTPGQLNSTSTSQGLDTVTLQLFQTGR	MAG_32	>12CT1B_ctg_965_length_36891_cov_4.157373_2923_5565_-;>12CT2C_ctg_121_length_170418_cov_9.413852_82330_84963_+	Vitamin B12 transporter BtuB	Environmental Information Processing	Membrane transport		TonB dependent import
APTTLEEFYAAGDK	MAG_48	>12CT3B_ctg_6861_length_7771_cov_7.759850_787_2085_-;>12CT1B_ctg_5832_length_11015_cov_28.323449_8139_9437_+;>12CT2C_ctg_1362_length_34621_cov_5.970549_1746_3044_-	putative sugar-binding periplasmic protein	Environmental Information Processing	Membrane transport		Carbohydrate import
APVAVSIETVK	MAG_47	>12CT2C_ctg_1296_length_35778_cov_21.241777_11361_12377_+	Protein SphX	Environmental Information Processing	Membrane transport		Phosphate import
APVNLADQDSLQR	MAG_77	>12CT2C_ctg_24638_length_3494_cov_10.910439_2532_3257_+	Ammonia monooxygenase gamma subunit	Metabolism	Energy metabolism	Nitrogen metabolism	Ammonia oxidation
APVNVADQDSLQR	MAG_95	>12CT3B_ctg_677_length_47088_cov_19.522824_20349_21074_-;>12CT3C_ctg_6801_length_5455_cov_4.402407_15_740_+	Ammonia monooxygenase gamma subunit	Metabolism	Energy metabolism	Nitrogen metabolism	Ammonia oxidation
APYVTLGTDGFGR	MAG_55	>12CT1B_ctg_6581_length_10098_cov_117.831923_3668_6343_-;>12CT3B_ctg_1189_length_32436_cov_33.028659_5316_7991_+	Pyruvate dehydrogenase E1 component	Metabolism	Carbohydrate metabolism	Glycolysis	Glycolysis
AQAAEIIEQAK	MAG_48	>12CT2C_ctg_4539_length_14483_cov_5.721930_13816_14286_+	ATP synthase subunit b	Metabolism	Energy metabolism	Oxidative phosphorylation	ATP synthase
AQAALVSAALLPTLQTALASQPTEVK	MAG_35	>12CT1B_ctg_6573_length_10101_cov_79.394585_1965_3527_+;>12CT3B_ctg_6_length_746841_cov_158.055147_571293_572855_-;>12CT3C_ctg_100_length_207136_cov_22.093973_67921_69483_+	Benzoate--CoA ligase	Metabolism	Xenobiotics biodegradation and metabolism	Aromatic compound degradation	degradation of aromatic compounds (benzoate);Aromatic compound degradation
AQAGELLEFPHGVR	MAG_44	>12CT1B_ctg_26490_length_3701_cov_10.207625_497_2014_-	ATP synthase subunit alpha	Metabolism	Energy metabolism	Oxidative phosphorylation	ATP synthase
AQDLGIQPLAVIR	MAG_48	>12CT2C_ctg_8895_length_8350_cov_6.621218_3843_5018_+;>12CT1B_ctg_24529_length_3911_cov_65.406898_3334_3756_-	3-ketoacyl-CoA thiolase	Metabolism	Lipid metabolism		beta-Oxidation
AQEALAAEGIAVR	Thiobacillus	>12CT2C_ctg_17084_length_4805_cov_7.536632_4225_4785_-;>12CT3B_ctg_6517_length_8162_cov_21.309609_3094_5079_-	Transketolase 1	Metabolism	Carbohydrate metabolism	Pentose phosphate pathway	Pentose phosphate pathway
AQGLFGVPGAPGASIK	MAG_35	>12CT1B_ctg_77_length_146047_cov_80.383905_51451_54363_-;>12CT3B_ctg_389_length_66619_cov_150.470074_64323_66581_-	Aconitate hydratase A	Metabolism	Carbohydrate metabolism		TCA cycle
AQIDYGLAK	MAG_28	>12CT1B_ctg_144391_length_1008_cov_22.558237_83_517_+	Ribulose bisphosphate carboxylase small chain%2C chromosomal	Metabolism	Energy metabolism	Carbon fixation pathways in prokaryotes	RuBisCO
AQLAAENSEVAQGVR	MAG_48	>12CT2C_ctg_8475_length_8695_cov_6.983449_4116_4871_-	Triosephosphate isomerase	Metabolism	Energy metabolism	Carbon fixation pathways in prokaryotes	Calvin-Benson-Bassham cycle;Glycolysis
AQLAANPQQTDSR	MAG_7	>12CT1B_ctg_7742_length_8935_cov_27.508333_887_2992_+	Vitamin B12 transporter BtuB	Environmental Information Processing	Membrane transport		TonB dependent import
AQLDHIAYK	MAG_39	>12CT2C_ctg_3001_length_19537_cov_47.960784_14430_15380_+;>12CT3B_ctg_2327_length_19689_cov_3.336203_12289_13239_-	Metapyrocatechase	Metabolism	Xenobiotics biodegradation and metabolism	Aromatic compound degradation	Toluene degradation;Aromatic compound degradation
AQLGALAVGGAEK	MAG_48	>12CT2C_ctg_4539_length_14483_cov_5.721930_13816_14286_+	ATP synthase subunit b	Metabolism	Energy metabolism	Oxidative phosphorylation	ATP synthase
AQLHAENQLLEDANGNPAPTTFNK	MAG_41	>12CT1B_ctg_2836_length_18417_cov_5.739081_3950_6874_+;>12CT3B_ctg_2544_length_18411_cov_5.306221_11543_14398_-	Vitamin B12 transporter BtuB	Environmental Information Processing	Membrane transport		TonB dependent import
AQLLDEVWGDHVFIEER	MAG_55	>12CT1B_ctg_3473_length_15975_cov_130.943090_13666_14352_-	Phosphate regulon transcriptional regulatory protein PhoB	Environmental Information Processing	Membrane transport		Phosphate import
AQPLLEQGAK	MAG_55	>12CT1B_ctg_746_length_43169_cov_109.951802_24418_25446_-	Glyceraldehyde-3-phosphate dehydrogenase	Metabolism	Energy metabolism	Carbon fixation pathways in prokaryotes	Calvin-Benson-Bassham cycle;Glycolysis
AQPVSAGSVSSEHEK	MAG_48	>12CT3C_ctg_3300_length_11588_cov_6.829186_4877_7708_-	2-oxoglutarate dehydrogenase E1 component	Metabolism	Carbohydrate metabolism		TCA cycle
AQVAGSNATVR	MAG_33	>12CT1B_ctg_6_length_637429_cov_182.399640_323395_323706_-	sulfur oxidation protein SoxZ	Metabolism	Energy metabolism	Sulfur metabolism	Sulfur oxidation (sox)
AQVCLLGTASGVK	Rhodoferax	>12CT1B_ctg_22_length_290815_cov_157.287055_152132_152836_+	Ribose-5-phosphate isomerase A	Metabolism	Energy metabolism	Carbon fixation pathways in prokaryotes	Calvin-Benson-Bassham cycle;Pentose phosphate pathway
AQVETLSAGLK	MAG_105	>12CT3B_ctg_2387_length_19352_cov_9.618594_15253_16389_-	Purine-binding protein	Environmental Information Processing	Membrane transport		Nucleotide import
AQYTITPGSEQVR	MAG_13	>12CT2C_ctg_2232_length_24143_cov_24.335686_11124_13391_-	Aconitate hydratase A	Metabolism	Carbohydrate metabolism		TCA cycle
ARPIADVVYGIDNTLLPR	Hydrogenophaga	>12CT1B_ctg_781_length_41977_cov_27.885883_39133_40173_+	Thiamine-binding periplasmic protein	Environmental Information Processing	Membrane transport		TonB dependent import
ASAAYLYGQDIK	MAG_48	>12CT1B_ctg_3808_length_14867_cov_19.453619_3557_4900_-	Porin-like protein NicP	Metabolism	Xenobiotics biodegradation and metabolism	Aromatic compound degradation	Nicotinate degradation;Aromatic compound degradation
ASADFQNPR	MAG_29	>12CT1B_ctg_2497_length_20043_cov_59.713728_1709_3571_-;>12CT2C_ctg_15838_length_5128_cov_2.500690_719_2581_-	Vitamin B12 transporter BtuB	Environmental Information Processing	Membrane transport		TonB dependent import
ASADGSGADWLYTYLR	MAG_31	>12CT1B_ctg_809_length_41083_cov_17.857683_24742_25500_+	Ammonia monooxygenase gamma subunit	Metabolism	Energy metabolism	Nitrogen metabolism	Ammonia oxidation
ASAGSVRLNGVDISSLGAPAR	MAG_7	>12CT2C_ctg_25087_length_3440_cov_7.759823_1655_2425_-	Arginine transport ATP-binding protein ArtM	Environmental Information Processing	Membrane transport		Amino acid import
ASDDTGYVQPSYK	MAG_33	>12CT1B_ctg_6_length_637429_cov_182.399640_325398_326774_-	sulfite dehydrogenase soxC	Metabolism	Energy metabolism	Sulfur metabolism	Sulfur oxidation (sox)
ASDHQLQQTLYLATWAK	MAG_54	>12CT1B_ctg_3420_length_16140_cov_3.854025_13188_14435_+	Leucine-%2C isoleucine-%2C valine-%2C threonine-%2C and alanine-binding protein	Environmental Information Processing	Membrane transport		Amino acid import
ASENVANPDYER	MAG_28	>12CT1B_ctg_2722_length_18936_cov_31.952651_14627_15625_-	Purine-binding protein	Environmental Information Processing	Membrane transport		Nucleotide import
ASFLAAVAHGDEK	MAG_7	>12CT3B_ctg_852_length_40897_cov_49.016233_19436_22036_+	Aconitate hydratase B	Metabolism	Carbohydrate metabolism		TCA cycle
ASFLAAVAHGDVK	MAG_31	>12CT1B_ctg_66_length_162463_cov_18.403472_137638_140229_+	Aconitate hydratase B	Metabolism	Carbohydrate metabolism		TCA cycle
ASGADLAIAR	MAG_28	>12CT1B_ctg_12237_length_6466_cov_30.085790_1167_4025_-	2-oxoglutarate dehydrogenase E1 component	Metabolism	Carbohydrate metabolism		TCA cycle
ASGHVVVVGGGYGGATVAK	MAG_55	>12CT1B_ctg_7739_length_8936_cov_117.136584_760_2037_-;>12CT3B_ctg_426_length_63152_cov_37.286289_48995_50272_+	Sulfide dehydrogenase [flavocytochrome c] flavoprotein chain	Metabolism	Energy metabolism	Sulfur metabolism	Sulfur oxidation (sox)
ASGPDSIFFVGSSK	MAG_28	>12CT1B_ctg_1426_length_29033_cov_32.926530_25098_28061_+	Nitrate reductase	Metabolism	Energy metabolism	Nitrogen metabolism	Denitrification
ASGPDSIYWVGSSK	MAG_33	>12CT1B_ctg_205_length_90028_cov_181.234548_66521_69481_-	Nitrate reductase	Metabolism	Energy metabolism	Nitrogen metabolism	Denitrification
ASHGELGALLIDVAAAVK	MAG_55	>12CT1B_ctg_746_length_43169_cov_109.951802_5261_6334_+;>12CT3B_ctg_810_length_41873_cov_35.440791_29193_30260_-	Fructose-1%2C6-bisphosphatase class 1	Metabolism	Energy metabolism	Carbon fixation pathways in prokaryotes	Calvin-Benson-Bassham cycle
ASLEVYAANDAR	MAG_42	>12CT1B_ctg_11005_length_6996_cov_13.053162_6377_6940_-	Alpha-keto acid-binding periplasmic protein TakP	Environmental Information Processing	Membrane transport		Carboxylic acid import
ASLPTLNALINAGAR	MAG_80	>12CT2C_ctg_1479_length_32590_cov_133.360996_24242_25456_-;>12CT3C_ctg_612_length_62635_cov_141.914973_20094_21308_+	Bifunctional PGK/TIM	Metabolism	Carbohydrate metabolism	Glycolysis	Glycolysis
ASMEVFAANDAK	MAG_19	>12CT1B_ctg_14471_length_5737_cov_10.062302_1259_2341_+	Alpha-keto acid-binding periplasmic protein TakP	Environmental Information Processing	Membrane transport		Carboxylic acid import
ASPELEASGR	MAG_33	>12CT1B_ctg_62_length_167223_cov_169.837505_139525_140622_+	Fructose-1%2C6-bisphosphatase class 1	Metabolism	Energy metabolism	Carbon fixation pathways in prokaryotes	Calvin-Benson-Bassham cycle
ASPLVDAAQFVDINK	MAG_89	>12CT2C_ctg_872_length_46486_cov_19.836962_30076_31272_-	Sulfide dehydrogenase [flavocytochrome c] flavoprotein chain	Metabolism	Energy metabolism	Sulfur metabolism	Sulfur oxidation (sox)
ASQNAIAALVPAVPEIFGGSADLAGSNLTFVK	MAG_55	>12CT1B_ctg_746_length_43169_cov_109.951802_25471_27477_-;>12CT2C_ctg_2896_length_20005_cov_135.291980_163_1410_+;>12CT3B_ctg_810_length_41873_cov_35.440791_7886_9892_+;>12CT3C_ctg_2392_length_16444_cov_220.152724_2599_4605_-	Transketolase 1	Metabolism	Carbohydrate metabolism	Pentose phosphate pathway	Pentose phosphate pathway
ASQQVLAVLAPK	MAG_35	>12CT1B_ctg_2049_length_22680_cov_70.642652_14010_16064_+	Transketolase 1	Metabolism	Carbohydrate metabolism	Pentose phosphate pathway	Pentose phosphate pathway
ASRPGALLLDGGDTWQGSGLSLWTK	MAG_31	>12CT1B_ctg_311_length_70692_cov_20.194303_50426_52150_-	thiosulfohydrolase SoxB	Metabolism	Energy metabolism	Sulfur metabolism	Sulfur oxidation (sox)
ASSNSTGLSVAGATQDSNQFR	MAG_48	>12CT1B_ctg_3808_length_14867_cov_19.453619_3557_4900_-	Porin-like protein NicP	Metabolism	Xenobiotics biodegradation and metabolism	Aromatic compound degradation	Nicotinate degradation;Aromatic compound degradation
ASSVANVVR	MAG_77	>12CT3B_ctg_26444_length_2246_cov_105.464628_28_1281_+;>12CT3C_ctg_405_length_85302_cov_22.499337_28883_30424_+	ATP synthase subunit alpha	Metabolism	Energy metabolism	Oxidative phosphorylation	ATP synthase
ASTDIYNFGPTNYFQRPSER	MAG_41	>12CT1B_ctg_2836_length_18417_cov_5.739081_3950_6874_+;>12CT3B_ctg_2544_length_18411_cov_5.306221_11543_14398_-	Vitamin B12 transporter BtuB	Environmental Information Processing	Membrane transport		TonB dependent import
ASTDKPTLICCK	Thiobacillus	>12CT3B_ctg_16_length_520426_cov_95.762158_373645_375630_-;>12CT3B_ctg_6517_length_8162_cov_21.309609_3094_5079_-;>12CT3C_ctg_247_length_122092_cov_22.852782_64548_66533_-	Transketolase 1	Metabolism	Carbohydrate metabolism	Pentose phosphate pathway	Pentose phosphate pathway
ASTGERPMLGVQPQSLHQR	MAG_33	>12CT1B_ctg_62_length_167223_cov_169.837505_139525_140622_+	Fructose-1%2C6-bisphosphatase class 1	Metabolism	Energy metabolism	Carbon fixation pathways in prokaryotes	Calvin-Benson-Bassham cycle
ASTLGWIDIMR	MAG_7	>12CT1B_ctg_435_length_58823_cov_29.238633_33984_35405_+;>12CT2C_ctg_21971_length_3865_cov_12.721260_492_1913_-	Ribulose bisphosphate carboxylase large chain	Metabolism	Energy metabolism	Carbon fixation pathways in prokaryotes	RuBisCO
ASTLGWIDLLR	Thiobacillus	>12CT2C_ctg_1892_length_27021_cov_8.032040_9314_10735_-	Ribulose bisphosphate carboxylase large chain 1	Metabolism	Energy metabolism	Carbon fixation pathways in prokaryotes	RuBisCO
ASTVANVVR	MAG_39	>12CT1B_ctg_601_length_48759_cov_13.181936_30817_32355_-	ATP synthase subunit alpha	Metabolism	Energy metabolism	Oxidative phosphorylation	ATP synthase
ASVAELINGLR	MAG_48	>12CT2C_ctg_8475_length_8695_cov_6.983449_4116_4871_-	Triosephosphate isomerase	Metabolism	Energy metabolism	Carbon fixation pathways in prokaryotes	Calvin-Benson-Bassham cycle;Glycolysis
ASVLADPAGAR	MAG_55	>12CT1B_ctg_9309_length_7868_cov_118.567388_2400_3932_+	Fumarate hydratase class I%2C anaerobic	Metabolism	Carbohydrate metabolism		TCA cycle
ASVQDIADSQLPEGDVTVR	MAG_55	>12CT1B_ctg_337_length_67085_cov_122.216694_49471_50454_+;>12CT3C_ctg_569_length_66201_cov_219.540894_49471_50454_+	Acrylyl-CoA reductase AcuI	Metabolism	Energy metabolism	Carbon fixation pathways in prokaryotes	3-hydroxypropanoate cycle
ASYTAVISHR	Methyloversatilis	>12CT1B_ctg_60_length_172678_cov_18.276417_19568_20854_+;>12CT3B_ctg_3833_length_13098_cov_113.367477_12734_12964_-	Enolase	Metabolism	Carbohydrate metabolism	Glycolysis	Glycolysis
ATACMSNCISEPK	MAG_33	>12CT1B_ctg_6_length_637429_cov_182.399640_324320_325414_-	c-type cytochrome soxD	Metabolism	Energy metabolism	Sulfur metabolism	Sulfur oxidation (sox)
ATAEQVMDVIAAVVK	MAG_28	>12CT1B_ctg_7089_length_9562_cov_29.219312_7842_8375_+;>12CT3B_ctg_5620_length_9391_cov_36.783526_1168_1701_-	ATP synthase subunit delta	Metabolism	Energy metabolism	Oxidative phosphorylation	ATP synthase
ATAGAGFDLAQPSQDR	Hydrogenophaga	>12CT1B_ctg_967_length_36821_cov_35.806996_33852_34916_+;>12CT2C_ctg_18081_length_4580_cov_7.356685_1499_2563_-;>12CT3C_ctg_47626_length_1393_cov_1.997758_244_618_-	Spermidine/putrescine-binding periplasmic protein	Environmental Information Processing	Membrane transport		Putrescine import
ATAGAGFDLVQPSQDR	MAG_35	>12CT1B_ctg_57_length_179136_cov_85.929205_148415_149482_+	Spermidine/putrescine-binding periplasmic protein	Environmental Information Processing	Membrane transport		Putrescine import
ATALAAQSDRPAGGQGVALPR	MAG_35	>12CT1B_ctg_1975_length_23245_cov_82.959120_20597_22306_-;>12CT2C_ctg_120_length_170556_cov_191.365235_169429_170550_-	Benzoyl-CoA-dihydrodiol lyase	Metabolism	Xenobiotics biodegradation and metabolism	Aromatic compound degradation	degradation of aromatic compounds ;Aromatic compound degradation
ATCILQLALGNVGK	MAG_35	>12CT1B_ctg_1975_length_23245_cov_82.959120_6490_9456_-;>12CT3C_ctg_100_length_207136_cov_22.093973_49256_52222_-	Nitrate reductase	Metabolism	Energy metabolism	Nitrogen metabolism	Denitrification
ATDDITVNAQASR	MAG_51	>12CT1B_ctg_5_length_661802_cov_19.690622_11569_13983_+	Vitamin B12 transporter BtuB	Environmental Information Processing	Membrane transport		TonB dependent import
ATDDSGFVQPTYGQLR	MAG_28	>12CT1B_ctg_69586_length_1780_cov_20.197681_33_1280_+;>12CT2C_ctg_1439_length_33216_cov_63.088930_13023_14399_+	sulfite dehydrogenase soxC	Metabolism	Energy metabolism	Sulfur metabolism	Sulfur oxidation (sox)
ATDDTGHVQATSAQLR	MAG_54	>12CT1B_ctg_21215_length_4343_cov_4.782183_53_370_+;>12CT2C_ctg_2508_length_22306_cov_5.834075_1903_3273_+;>12CT3B_ctg_2015_length_22112_cov_11.444122_18986_20356_-;>12CT3C_ctg_1771_length_22687_cov_7.086470_2566_3936_+	sulfite dehydrogenase soxC	Metabolism	Energy metabolism	Sulfur metabolism	Sulfur oxidation (sox)
ATDDTGYVQPTYAQLR	MAG_105	>12CT3B_ctg_504_length_56930_cov_9.628466_25512_26888_+	sulfite dehydrogenase soxC	Metabolism	Energy metabolism	Sulfur metabolism	Sulfur oxidation (sox)
ATDDTGYVQPTYK	MAG_29	>12CT1B_ctg_2191_length_21704_cov_54.557301_14303_15670_-;>12CT2C_ctg_34620_length_2616_cov_2.761031_1457_2584_-	sulfite dehydrogenase soxC	Metabolism	Energy metabolism	Sulfur metabolism	Sulfur oxidation (sox)
ATDETGYVQPSYGALR	MAG_41	>12CT1B_ctg_1683_length_25926_cov_5.352364_20640_22016_-	sulfite dehydrogenase soxC	Metabolism	Energy metabolism	Sulfur metabolism	Sulfur oxidation (sox)
ATDFESDLDEFR	MAG_21	>12CT1B_ctg_5851_length_10981_cov_9.348618_6134_7459_+;>12CT1B_ctg_11494_length_6771_cov_17.539607_50_811_+	Porin D	Environmental Information Processing	Membrane transport		Amino acid import
ATDFMAILTAVK	Polaromonas	>12CT1B_ctg_2824_length_18459_cov_57.305042_8806_9936_+	Leucine-%2C isoleucine-%2C valine-%2C threonine-%2C and alanine-binding protein	Environmental Information Processing	Membrane transport		Amino acid import
ATDFSSILTSIK	MAG_33	>12CT1B_ctg_14_length_371870_cov_165.965929_370452_371660_+	Leucine-%2C isoleucine-%2C valine-%2C threonine-%2C and alanine-binding protein	Environmental Information Processing	Membrane transport		Amino acid import
ATDFTAILTAVK	MAG_54	>12CT1B_ctg_2223_length_21518_cov_3.938872_5821_7023_-;>12CT2C_ctg_1409_length_33764_cov_6.052835_25334_26536_+	Leucine-%2C isoleucine-%2C valine-%2C threonine-%2C and alanine-binding protein	Environmental Information Processing	Membrane transport		Amino acid import
ATDILALFR	MAG_54	>12CT2C_ctg_22542_length_3781_cov_4.190284_678_2144_-	Ribulose bisphosphate carboxylase large chain%2C chromosomal	Metabolism	Energy metabolism	Carbon fixation pathways in prokaryotes	RuBisCO
ATDYADLCAADNAGK	Hydrogenophaga	>12CT1B_ctg_57_length_179136_cov_85.929205_148415_149482_+	Spermidine/putrescine-binding periplasmic protein	Environmental Information Processing	Membrane transport		Putrescine import
ATEVVWTQEEPR	MAG_55	>12CT1B_ctg_2611_length_19453_cov_124.105887_1214_4048_-	2-oxoglutarate dehydrogenase E1 component	Metabolism	Carbohydrate metabolism		TCA cycle
ATGAAAEAGWYNK	MAG_55	>12CT1B_ctg_746_length_43169_cov_109.951802_7339_9384_+;>12CT2C_ctg_2896_length_20005_cov_135.291980_17652_19697_-;>12CT3B_ctg_810_length_41873_cov_35.440791_26133_28178_-	Transketolase 1	Metabolism	Carbohydrate metabolism	Pentose phosphate pathway	Pentose phosphate pathway
ATGAAAETSWQTR	MAG_55	>12CT3C_ctg_3175_length_12174_cov_187.373216_887_2932_-	Transketolase 1	Metabolism	Carbohydrate metabolism	Pentose phosphate pathway	Pentose phosphate pathway
ATGASAEADWHNK	MAG_55	>12CT2C_ctg_7984_length_9130_cov_112.119780_866_2911_-	Transketolase 1	Metabolism	Carbohydrate metabolism	Pentose phosphate pathway	Pentose phosphate pathway
ATGGVINIITK	MAG_77	>12CT2C_ctg_3547_length_17355_cov_11.846705_7799_9814_-	Vitamin B12 transporter BtuB	Environmental Information Processing	Membrane transport		TonB dependent import
ATGREEVANLADGVK	MAG_13	>12CT2C_ctg_2232_length_24143_cov_24.335686_11124_13391_-	Aconitate hydratase A	Metabolism	Carbohydrate metabolism		TCA cycle
ATGVDALAIAIGTSHGAYK	MAG_39	>12CT1B_ctg_371_length_64246_cov_13.264679_63674_64246_-;>12CT3B_ctg_748_length_44050_cov_4.176315_792_1856_+	Fructose-bisphosphate aldolase	Metabolism	Energy metabolism	Carbon fixation pathways in prokaryotes	Calvin-Benson-Bassham cycle;Glycolysis
ATGVEILDAETNK	Sediminibacterium	>12CT1B_ctg_774_length_42212_cov_44.202457_7384_9063_+	Fructose dehydrogenase large subunit	Metabolism	Carbohydrate metabolism		Carbohydrate degradation
ATIDPLVGAQPFQGR	MAG_48	>12CT2C_ctg_3333_length_18098_cov_6.106634_14950_16164_-	Succinate--CoA ligase [ADP-forming] subunit beta	Metabolism	Carbohydrate metabolism		TCA cycle
ATLASAGKPFQK	MAG_33	>12CT1B_ctg_22_length_290815_cov_157.287055_181875_182855_+	Acrylyl-CoA reductase AcuI	Metabolism	Energy metabolism	Carbon fixation pathways in prokaryotes	3-hydroxypropanoate cycle
ATLNQSAHIR	MAG_47	>12CT1B_ctg_19896_length_4553_cov_3.240551_30_734_+;>12CT2C_ctg_701_length_53175_cov_19.267244_42888_43958_-	Sulfite reductase%2C dissimilatory-type subunit beta	Metabolism	Energy metabolism	Sulfur metabolism	Sulfur oxidation (dsr)
ATMAGDVADVK	Thiobacillus	>12CT2C_ctg_13498_length_5901_cov_8.462538_5247_5561_+;>12CT3C_ctg_2517_length_15545_cov_4.912201_9550_9864_-	sulfur oxidation protein SoxZ	Metabolism	Energy metabolism	Sulfur metabolism	Sulfur oxidation (sox)
ATNLSVPLVVR	Hydrogenophaga	>12CT1B_ctg_1899_length_23911_cov_83.995473_82_1248_-;>12CT3B_ctg_188_length_111163_cov_55.752358_20247_21407_-	Succinate--CoA ligase [ADP-forming] subunit beta	Metabolism	Carbohydrate metabolism		TCA cycle
ATPGEGGVTWTGFSTR	MAG_35	>12CT1B_ctg_2_length_789565_cov_77.710490_410445_411500_+	Iron deficiency-induced protein A	Environmental Information Processing	Membrane transport		Cation import
ATQLPLAGEPEVDLLGQAGGSTTDQGFIK	MAG_28	>12CT1B_ctg_27652_length_3576_cov_22.940358_684_3545_-	Vitamin B12 transporter BtuB	Environmental Information Processing	Membrane transport		TonB dependent import
ATQVYDQDTWLPQETLDAVK	MAG_48	>12CT3B_ctg_13943_length_3928_cov_8.033308_1601_2857_+;>12CT1B_ctg_5686_length_11190_cov_36.667625_9531_10787_+;>12CT2C_ctg_15761_length_5149_cov_4.883392_3220_3615_-	Isocitrate dehydrogenase [NADP]	Metabolism	Carbohydrate metabolism		TCA cycle
ATSELAVMAAQIAALR	Hydrogenophaga	>12CT1B_ctg_670_length_45561_cov_71.140443_16821_17237_-;>12CT3B_ctg_281_length_81381_cov_55.628188_8507_8923_+;>12CT1B_ctg_12571_length_6338_cov_30.237784_6070_6297_-	ATP synthase epsilon chain	Metabolism	Energy metabolism	Oxidative phosphorylation	ATP synthase
ATSGFGFNPQDELNDLR	MAG_33	>12CT1B_ctg_16_length_341956_cov_185.036037_85825_87150_+	(R)-benzylsuccinyl-CoA dehydrogenase	Metabolism	Xenobiotics biodegradation and metabolism	Aromatic compound degradation	Toluene degradation;Aromatic compound degradation
ATSGINLDAFNK	Hydrogenophaga	>12CT1B_ctg_72_length_151798_cov_30.265357_136885_139365_+;>12CT1B_ctg_2937_length_17973_cov_82.764873_6723_9191_-;>12CT2C_ctg_8384_length_8764_cov_7.602595_6830_8755_-	Maltodextrin phosphorylase	Metabolism	Carbohydrate metabolism		Carbohydrate degradation
ATSTLAQSLSSYPR	MAG_77	>12CT3B_ctg_40_length_315367_cov_96.493622_223011_224774_-	Hydrogenase-1 large chain	Metabolism	others		Hydrogen cycling
ATWTTPWDLELNGTIR	MAG_32	>12CT1B_ctg_524_length_52894_cov_4.490868_43451_46447_+	Vitamin B12 transporter BtuB	Environmental Information Processing	Membrane transport		TonB dependent import
AVAFALEGATFK	MAG_54	>12CT1B_ctg_2325_length_20986_cov_4.196312_8102_9349_+;>12CT2C_ctg_1621_length_30373_cov_5.794742_16863_18110_+;>12CT3C_ctg_1303_length_31403_cov_7.085269_12851_14098_-	Leucine-%2C isoleucine-%2C valine-%2C threonine-%2C and alanine-binding protein	Environmental Information Processing	Membrane transport		Amino acid import
AVAFSNAYYSTPAR	MAG_28	>12CT1B_ctg_2044_length_22712_cov_29.340513_18393_19172_-	Lysine/arginine/ornithine-binding periplasmic protein	Environmental Information Processing	Membrane transport		Amino acid import
AVAVKPEIVLLDEPTSALDPISTAK	Thiobacillus	>12CT2C_ctg_703_length_52981_cov_5.874296_1452_2234_-;>12CT2C_ctg_3278_length_18290_cov_7.033397_10741_11523_+	Phosphate import ATP-binding protein PstB	Environmental Information Processing	Membrane transport		Phosphate import
AVDGQENPYNTILSAK	MAG_28	>12CT1B_ctg_664_length_45840_cov_30.079830_30911_31930_+	2%2C3-diketo-L-gulonate-binding periplasmic protein YiaO	Environmental Information Processing	Membrane transport		Carboxylic acid import
AVDHINTEISEAVLGLDASEQAFLDR	MAG_29	>12CT1B_ctg_787_length_41714_cov_57.518495_26680_27963_+	Enolase	Metabolism	Carbohydrate metabolism	Glycolysis	Glycolysis
AVDLFGDTIADSR	MAG_77	>12CT2C_ctg_784_length_49659_cov_10.677244_40682_41716_+	Major outer membrane protein P.IB	Environmental Information Processing	Membrane transport		Cation import
AVDPSISFR	MAG_35	>12CT1B_ctg_77_length_146047_cov_80.383905_75115_75819_+;>12CT3C_ctg_349_length_95050_cov_21.387684_14757_15461_-	Succinate dehydrogenase iron-sulfur subunit	Metabolism	Energy metabolism	Oxidative phosphorylation	Aerobic respiration
AVEAEFGDK	MAG_7	>12CT1B_ctg_435_length_58823_cov_29.238633_7074_8228_+;>12CT3B_ctg_201_length_104743_cov_58.270862_12344_13498_+	Purine-binding protein	Environmental Information Processing	Membrane transport		Nucleotide import
AVEDEELEQVWNGKK	MAG_33	>12CT1B_ctg_718_length_43862_cov_175.395622_40935_42239_+	sn-glycerol-3-phosphate-binding periplasmic protein UgpB	Environmental Information Processing	Membrane transport		Carbohydrate import
AVEYINTEISEAVLGLDASEQAFLDK	MAG_33	>12CT1B_ctg_2007_length_22941_cov_167.864852_19015_20298_-	Enolase	Metabolism	Carbohydrate metabolism	Glycolysis	Glycolysis
AVFGQVSQYYEGDGATYQAGAR	MAG_32	>12CT1B_ctg_965_length_36891_cov_4.157373_2923_5565_-;>12CT2C_ctg_121_length_170418_cov_9.413852_82330_84963_+	Vitamin B12 transporter BtuB	Environmental Information Processing	Membrane transport		TonB dependent import
AVFTNTAPVDAYR	MAG_54	>12CT2C_ctg_554_length_62631_cov_5.860777_40532_42883_-	Carbon monoxide dehydrogenase large chain	Metabolism	Energy metabolism	Carbon fixation pathways in prokaryotes	CODH
AVFTNTSPVDAYR	MAG_54	>12CT3C_ctg_4398_length_8410_cov_6.911909_3632_5983_+	Carbon monoxide dehydrogenase large chain	Metabolism	Energy metabolism	Carbon fixation pathways in prokaryotes	CODH
AVGAGECGVALVNSYYLAR	MAG_111	>12CT3B_ctg_20601_length_2777_cov_3.224100_784_1809_-	Iron uptake protein A1	Environmental Information Processing	Membrane transport		Cation import
AVGAGEGQLDIVAWPGYIER	MAG_48	>12CT1B_ctg_3873_length_14682_cov_17.530662_206_1360_-	Spermidine-binding periplasmic protein SpuE	Environmental Information Processing	Membrane transport		Putrescine import
AVGIGALAIGNVK	Methyloversatilis	>12CT1B_ctg_101_length_130784_cov_17.674908_92793_93695_+	NAD(P)-dependent methylenetetrahydromethanopterin dehydrogenase	Metabolism	Energy metabolism	Methane metabolism	C1 oxidation with H4MPT;C1 compound metabolism
AVGLDVVPAGLIR	MAG_41	>12CT1B_ctg_79_length_145507_cov_5.840257_77999_80515_+	Vitamin B12 transporter BtuB	Environmental Information Processing	Membrane transport		TonB dependent import
AVGLELQNEIEQFYYR	MAG_35	>12CT1B_ctg_246_length_82245_cov_99.330405_9923_10489_-	Biphenyl dioxygenase subunit beta	Metabolism	Xenobiotics biodegradation and metabolism	Aromatic compound degradation	Diphenyl ether degradation;Aromatic compound degradation
AVGLVLPQLVGK	MAG_111	>12CT3B_ctg_1215_length_31899_cov_3.933111_10684_11712_+	Glyceraldehyde-3-phosphate dehydrogenase	Metabolism	Energy metabolism	Carbon fixation pathways in prokaryotes	Calvin-Benson-Bassham cycle;Glycolysis
AVGVVLPELK	Thiobacillus	>12CT2C_ctg_7835_length_9290_cov_7.371630_7091_8092_-;>12CT2C_ctg_17084_length_4805_cov_7.536632_3079_4077_-;>12CT3B_ctg_6517_length_8162_cov_21.309609_1948_2946_-	Glyceraldehyde-3-phosphate dehydrogenase A	Metabolism	Energy metabolism	Carbon fixation pathways in prokaryotes	Calvin-Benson-Bassham cycle;Glycolysis
AVHPEYSADGK	MAG_55	>12CT1B_ctg_5617_length_11272_cov_124.618347_7959_9719_-;>12CT2C_ctg_13144_length_6026_cov_153.107017_1545_3314_+;>12CT3B_ctg_3092_length_15558_cov_36.962523_297_2057_+;>12CT3C_ctg_6455_length_5712_cov_227.299275_2452_4221_-	Nitrite reductase	Metabolism	Energy metabolism	Nitrogen metabolism	Denitrification
AVIEAAFEGVGR	MAG_31	>12CT1B_ctg_115_length_125567_cov_17.166128_14359_17175_+	2-oxoglutarate dehydrogenase E1 component	Metabolism	Carbohydrate metabolism		TCA cycle
AVIVDPEFAGTLAK	MAG_7	>12CT1B_ctg_73_length_151525_cov_30.697432_68269_69915_+	Long-chain-fatty-acid--CoA ligase	Metabolism	Lipid metabolism		beta-Oxidation
AVLACQNETATGVSSDIAK	MAG_31	>12CT1B_ctg_60_length_172678_cov_18.276417_26374_27564_-	Serine--glyoxylate aminotransferase	Metabolism	Energy metabolism	Methane metabolism	Formaldehyde assimilation;C1 compound metabolism
AVLPNGSIGFR	Hydrogenophaga	>12CT1B_ctg_57_length_179136_cov_85.929205_173369_177187_-;>12CT2C_ctg_5266_length_12866_cov_211.778784_675_4493_-;>12CT3B_ctg_28_length_416799_cov_158.921470_218469_222287_-;>12CT3B_ctg_69_length_224786_cov_55.902043_17742_21569_-	Respiratory nitrate reductase 1 alpha chain	Metabolism	Energy metabolism	Nitrogen metabolism	Denitrification
AVLTGGPLGIMQAVMDNVIPYIHDR	MAG_33	>12CT1B_ctg_29_length_264800_cov_175.979527_234392_235573_-	Acyl-CoA dehydrogenase	Metabolism	Lipid metabolism		beta-Oxidation
AVNALGEVYMDR	MAG_47	>12CT3B_ctg_4087_length_12285_cov_19.704252_3_1559_+;>12CT3C_ctg_2617_length_14939_cov_83.455993_11065_13086_-	Adenylylsulfate reductase subunit alpha	Metabolism	Energy metabolism	Sulfur metabolism	Sulfate reduction (assimilatory)
AVNASTGSGLAGR	MAG_31	>12CT1B_ctg_66_length_162463_cov_18.403472_46167_47075_-	NAD(P)-dependent methylenetetrahydromethanopterin dehydrogenase	Metabolism	Energy metabolism	Methane metabolism	C1 oxidation with H4MPT;C1 compound metabolism
AVNLNVPLVVR	MAG_29	>12CT1B_ctg_6346_length_10387_cov_57.801491_4605_5765_+	Succinate--CoA ligase [ADP-forming] subunit beta	Metabolism	Carbohydrate metabolism		TCA cycle
AVPEEFSGR	MAG_32	>12CT1B_ctg_412_length_60871_cov_4.385310_2080_5142_-;>12CT2C_ctg_86_length_208910_cov_9.636465_2373_5213_-	Vitamin B12 transporter BtuB	Environmental Information Processing	Membrane transport		TonB dependent import
AVPFGIAIHADNAGGR	MAG_55	>12CT1B_ctg_5617_length_11272_cov_124.618347_6993_7826_-;>12CT2C_ctg_13144_length_6026_cov_153.107017_3447_4280_+;>12CT3B_ctg_3092_length_15558_cov_36.962523_2190_3023_+	Cytochrome c-552	Metabolism	Energy metabolism	Nitrogen metabolism	Denitrification
AVPGSGGVSAGANQIEGR	MAG_28	>12CT1B_ctg_4724_length_12687_cov_32.137429_9872_11164_-	Sulfide dehydrogenase [flavocytochrome c] flavoprotein chain	Metabolism	Energy metabolism	Sulfur metabolism	Sulfur oxidation (sox)
AVSGNPPTAAQVK	MAG_35	>12CT1B_ctg_5196_length_11876_cov_83.223416_4326_5642_+	putative sugar-binding periplasmic protein	Environmental Information Processing	Membrane transport		Carbohydrate import
AVSSIDAPANR	MAG_33	>12CT1B_ctg_265_length_78642_cov_189.533142_40903_42189_-	Sulfide-quinone reductase	Metabolism	Energy metabolism	Sulfur metabolism	Sulfide oxidation
AVSVKPEIVLLDEPTSALDPISTAK	MAG_77	>12CT2C_ctg_208_length_119858_cov_10.913500_4270_5052_-	Phosphate import ATP-binding protein PstB	Environmental Information Processing	Membrane transport		Phosphate import
AVTGQPTLIVCR	MAG_55	>12CT2C_ctg_7984_length_9130_cov_112.119780_866_2911_-;>12CT3C_ctg_3175_length_12174_cov_187.373216_887_2932_-	Transketolase 1	Metabolism	Carbohydrate metabolism	Pentose phosphate pathway	Pentose phosphate pathway
AVTQEAEFK	MAG_7	>12CT1B_ctg_1705_length_25674_cov_31.251961_19622_20629_-;>12CT2C_ctg_26905_length_3235_cov_8.916352_191_1198_-	Glyceraldehyde-3-phosphate dehydrogenase A	Metabolism	Energy metabolism	Carbon fixation pathways in prokaryotes	Calvin-Benson-Bassham cycle;Glycolysis
AVVWNFPDAVPQHR	MAG_7	>12CT1B_ctg_762_length_42600_cov_29.413797_1_1830_+;>12CT2C_ctg_34613_length_2616_cov_9.352987_14_2125_+;>12CT3B_ctg_3457_length_14218_cov_51.166984_4146_7112_-	Nitrate reductase	Metabolism	Energy metabolism	Nitrogen metabolism	Denitrification
AVWPDNLPLLIR	MAG_55	>12CT1B_ctg_337_length_67085_cov_122.216694_50698_51798_+;>12CT3B_ctg_944_length_38122_cov_37.208369_31363_32463_+;>12CT3C_ctg_569_length_66201_cov_219.540894_50698_51798_+	NADPH dehydrogenase	Metabolism	Energy metabolism	Oxidative phosphorylation	Aerobic respiration
AVYQNAGDTSR	MAG_31	>12CT1B_ctg_82_length_141396_cov_17.450485_60806_63013_-	Vitamin B12 transporter BtuB	Environmental Information Processing	Membrane transport		TonB dependent import
AWADNYKDIIEYRPQSELR	MAG_31	>12CT1B_ctg_311_length_70692_cov_20.194303_57802_59073_+	Sulfide dehydrogenase [flavocytochrome c] flavoprotein chain	Metabolism	Energy metabolism	Sulfur metabolism	Sulfur oxidation (sox)
AWSHVTDAAGKPVALK	MAG_33	>12CT1B_ctg_14_length_371870_cov_165.965929_98651_99694_+	Phosphate-binding protein PstS	Environmental Information Processing	Membrane transport		Phosphate import
AYFDPANNTPITTK	Sediminibacterium	>12CT1B_ctg_2096_length_22369_cov_40.674240_76_1734_+	Beta-hexosaminidase	Metabolism	Carbohydrate metabolism		Carbohydrate degradation
AYGALMDDVGK	MAG_7	>12CT1B_ctg_967_length_36821_cov_35.806996_33852_34916_+;>12CT2C_ctg_18081_length_4580_cov_7.356685_1499_2563_-;>12CT3C_ctg_47626_length_1393_cov_1.997758_29_277_-	Spermidine/putrescine-binding periplasmic protein	Environmental Information Processing	Membrane transport		Putrescine import
AYGNPDNPLR	MAG_55	>12CT1B_ctg_9309_length_7868_cov_118.567388_2400_3932_+	Fumarate hydratase class I%2C anaerobic	Metabolism	Carbohydrate metabolism		TCA cycle
AYLPFIGK	MAG_29	>12CT1B_ctg_54408_length_2141_cov_61.852349_634_1782_+;>12CT2C_ctg_30316_length_2925_cov_2.716725_469_1617_+	Leucine-%2C isoleucine-%2C valine-%2C threonine-%2C and alanine-binding protein	Environmental Information Processing	Membrane transport		Amino acid import
AYLQPLIEGEEPPPYR	MAG_55	>12CT1B_ctg_332_length_67620_cov_118.691497_4559_5818_-;>12CT2C_ctg_95390_length_1159_cov_119.509964_9_524_+;>12CT3B_ctg_6438_length_8259_cov_33.677840_7736_8251_-;>12CT3C_ctg_1595_length_25349_cov_221.977267_7898_9157_-	Pyrophosphate--fructose 6-phosphate 1-phosphotransferase	Metabolism	Carbohydrate metabolism	Glycolysis	Glycolysis
AYNALSPENK	Hydrogenophaga	>12CT1B_ctg_10033_length_7445_cov_82.373884_2083_3162_-	Alpha-keto acid-binding periplasmic protein TakP	Environmental Information Processing	Membrane transport		Carboxylic acid import
AYNLPENVLR	MAG_48	>12CT1B_ctg_3637_length_15397_cov_23.224091_3199_4722_+	Fumarate hydratase class I%2C aerobic	Metabolism	Carbohydrate metabolism		TCA cycle
AYPAEAAEFER	Thiobacillus	>12CT2C_ctg_7835_length_9290_cov_7.371630_8182_9252_-;>12CT3B_ctg_6517_length_8162_cov_21.309609_3094_5079_-	Transketolase 1	Metabolism	Carbohydrate metabolism	Pentose phosphate pathway	Pentose phosphate pathway
AYPELALELNR	MAG_28	>12CT1B_ctg_2488_length_20096_cov_33.409760_16305_18335_-	Transketolase 1	Metabolism	Carbohydrate metabolism	Pentose phosphate pathway	Pentose phosphate pathway
AYQEGDLNAQYGACSVGER	MAG_48	>12CT1B_ctg_234_length_84307_cov_20.787127_33220_34965_+	Acetophenone carboxylase delta subunit	Metabolism	Xenobiotics biodegradation and metabolism	Aromatic compound degradation	Ethylbenzene degradation;Aromatic compound degradation
AYQTANGYASSPR	MAG_28	>12CT1B_ctg_2857_length_18327_cov_33.225208_537_2405_-	Vitamin B12 transporter BtuB	Environmental Information Processing	Membrane transport		TonB dependent import
AYTVIEAITGFR	MAG_48	>12CT2C_ctg_3641_length_17087_cov_6.821454_3945_5510_-;>12CT3B_ctg_28690_length_2111_cov_10.378405_1234_2109_-	NADH-quinone oxidoreductase subunit C/D	Metabolism	Energy metabolism	Oxidative phosphorylation	Aerobic respiration
AYVIAQQHLTNK	MAG_39	>12CT1B_ctg_1423_length_29074_cov_11.915676_4455_5456_-;>12CT3B_ctg_1345_length_29597_cov_3.966928_13541_14542_+	Protein SphX	Environmental Information Processing	Membrane transport		Phosphate import
CASQGSCVPYAK	MAG_7	>12CT1B_ctg_5339_length_11663_cov_34.151620_6708_7859_-	Spermidine-binding periplasmic protein SpuE	Environmental Information Processing	Membrane transport		Putrescine import
CDELGVVLIGPNCPGVITPGECK	MAG_48	>12CT2C_ctg_3333_length_18098_cov_6.106634_14069_14950_-	Succinate--CoA ligase [ADP-forming] subunit alpha	Metabolism	Carbohydrate metabolism		TCA cycle
CDIQYNVR	MAG_122	>12CT3C_ctg_387_length_88830_cov_63.144410_67303_70077_-	Vitamin B12 transporter BtuB	Environmental Information Processing	Membrane transport		TonB dependent import
CDLGQGPGVVK	MAG_31	>12CT1B_ctg_311_length_70692_cov_20.194303_52808_53623_-	SoxAX cytochrome complex subunit A	Metabolism	Energy metabolism	Sulfur metabolism	Sulfur oxidation (sox)
CDTIAEGVIAACK	MAG_54	>12CT1B_ctg_15434_length_5485_cov_3.948619_5117_5461_-;>12CT2C_ctg_11849_length_6558_cov_5.000000_1691_2851_+	Succinate--CoA ligase [ADP-forming] subunit beta	Metabolism	Carbohydrate metabolism		TCA cycle
CDTIATGVVTAAR	MAG_111	>12CT3B_ctg_1573_length_26629_cov_3.650862_13534_14694_+	Succinate--CoA ligase [ADP-forming] subunit beta	Metabolism	Carbohydrate metabolism		TCA cycle
CFSATPNLASCALITR	MAG_32	>12CT1B_ctg_524_length_52894_cov_4.490868_43451_46447_+	Vitamin B12 transporter BtuB	Environmental Information Processing	Membrane transport		TonB dependent import
CGQHILVAYK	MAG_33	>12CT1B_ctg_62_length_167223_cov_169.837505_136177_137556_-	Ribulose bisphosphate carboxylase	Metabolism	Energy metabolism	Carbon fixation pathways in prokaryotes	RuBisCO
CLENGDPIYCSLITR	MAG_28	>12CT2C_ctg_626_length_58114_cov_60.823197_7530_10424_-	Vitamin B12 transporter BtuB	Environmental Information Processing	Membrane transport		TonB dependent import
CLFLPEWVGGR	Methyloversatilis	>12CT1B_ctg_66_length_162463_cov_18.403472_91650_93242_-	Glucose-6-phosphate isomerase	Metabolism	Carbohydrate metabolism	Glycolysis	Glycolysis
CLQTGEADFCSQIR	MAG_51	>12CT1B_ctg_319_length_69090_cov_19.028696_11149_14109_-	Vitamin B12 transporter BtuB	Environmental Information Processing	Membrane transport		TonB dependent import
CPGNIEIEER	Hydrogenophaga	>12CT1B_ctg_2_length_789565_cov_77.710490_134746_137448_-;>12CT1B_ctg_4099_length_14133_cov_30.429535_11270_13972_+;>12CT2C_ctg_19_length_450260_cov_180.774434_283752_286454_+;>12CT3B_ctg_23_length_458088_cov_152.912144_124818_127520_-;>12CT3B_ctg_160_length_126941_cov_50.073397_11228_13930_+	Pyruvate dehydrogenase E1 component	Metabolism	Carbohydrate metabolism	Glycolysis	Glycolysis
CVDADDINK	MAG_31	>12CT1B_ctg_152_length_109519_cov_19.604893_28862_30664_+;>12CT3B_ctg_686_length_46682_cov_120.432174_46314_46640_-;>12CT3C_ctg_81_length_224512_cov_71.420789_28862_30664_+	Methanol dehydrogenase [cytochrome c] subunit 1	Metabolism	Energy metabolism	Methane metabolism	Methanol oxidation;C1 compound metabolism
CVDADDINKELFK	MAG_31	>12CT1B_ctg_152_length_109519_cov_19.604893_28862_30664_+;>12CT3B_ctg_686_length_46682_cov_120.432174_46314_46640_-;>12CT3C_ctg_81_length_224512_cov_71.420789_28862_30664_+	Methanol dehydrogenase [cytochrome c] subunit 1	Metabolism	Energy metabolism	Methane metabolism	Methanol oxidation;C1 compound metabolism
CVDAVQAATK	MAG_33	>12CT1B_ctg_14_length_371870_cov_165.965929_235114_237213_+	Fatty acid oxidation complex subunit alpha	Metabolism	Lipid metabolism		beta-Oxidation
DAAELNWAEVK	MAG_55	>12CT3B_ctg_810_length_41873_cov_35.440791_24990_26012_-	Glyceraldehyde-3-phosphate dehydrogenase A	Metabolism	Energy metabolism	Carbon fixation pathways in prokaryotes	Calvin-Benson-Bassham cycle;Glycolysis
DAAELNWGEVK	MAG_55	>12CT1B_ctg_746_length_43169_cov_109.951802_9505_10527_+;>12CT2C_ctg_2896_length_20005_cov_135.291980_16509_17531_-	Glyceraldehyde-3-phosphate dehydrogenase A	Metabolism	Energy metabolism	Carbon fixation pathways in prokaryotes	Calvin-Benson-Bassham cycle;Glycolysis
DAAGALIPAHFIK	MAG_35	>12CT1B_ctg_901_length_38483_cov_82.493052_1927_2238_+	sulfur oxidation protein SoxZ	Metabolism	Energy metabolism	Sulfur metabolism	Sulfur oxidation (sox)
DAAGALIPAHFIR	MAG_7	>12CT1B_ctg_1705_length_25674_cov_31.251961_10323_10634_-	sulfur oxidation protein SoxZ	Metabolism	Energy metabolism	Sulfur metabolism	Sulfur oxidation (sox)
DAAGALIPGHFIK	MAG_35	>12CT1B_ctg_1091_length_34302_cov_72.896400_2276_2587_+	sulfur oxidation protein SoxZ	Metabolism	Energy metabolism	Sulfur metabolism	Sulfur oxidation (sox)
DAALALLR	MAG_35	>12CT1B_ctg_2_length_789565_cov_77.710490_701939_704095_-;>12CT3B_ctg_1496_length_27441_cov_156.116629_10_2118_+;>12CT3C_ctg_36_length_347584_cov_20.878551_259959_262115_-	Fatty acid oxidation complex subunit alpha	Metabolism	Lipid metabolism		beta-Oxidation
DAATLANIAK	MAG_77	>12CT3B_ctg_16_length_520426_cov_95.762158_373645_375630_-;>12CT3C_ctg_247_length_122092_cov_22.852782_64548_66533_-	Transketolase 1	Metabolism	Carbohydrate metabolism	Pentose phosphate pathway	Pentose phosphate pathway
DACDIFLPVFEATGGVDGR	MAG_80	>12CT2C_ctg_1479_length_32590_cov_133.360996_16655_17776_+;>12CT3C_ctg_612_length_62635_cov_141.914973_27774_28895_-	Transaldolase	Metabolism	Carbohydrate metabolism	Pentose phosphate pathway	Pentose phosphate pathway
DADFALLVGARPR	Methyloversatilis	>12CT1B_ctg_115_length_125567_cov_17.166128_7328_8320_-	Malate dehydrogenase	Metabolism	Carbohydrate metabolism		TCA cycle
DADVCLLVGARPR	MAG_55	>12CT1B_ctg_2611_length_19453_cov_124.105887_10265_11251_+;>12CT3B_ctg_2259_length_20245_cov_38.331897_111_1097_-	Malate dehydrogenase	Metabolism	Carbohydrate metabolism		TCA cycle
DADYALLVGAKPR	MAG_39	>12CT1B_ctg_970_length_36803_cov_11.693181_32145_33134_+	Malate dehydrogenase	Metabolism	Carbohydrate metabolism		TCA cycle
DAEAELTAAVSAFK	MAG_33	>12CT1B_ctg_74_length_150229_cov_180.084089_141273_142826_+	ATP synthase subunit alpha	Metabolism	Energy metabolism	Oxidative phosphorylation	ATP synthase
DAEAQLAAAIADFK	Hydrogenophaga	>12CT1B_ctg_670_length_45561_cov_71.140443_19727_21283_-;>12CT1B_ctg_8041_length_8707_cov_52.591077_2617_4173_-;>12CT3B_ctg_281_length_81381_cov_55.628188_4537_6093_+;>12CT3C_ctg_437_length_80306_cov_20.849584_4_1071_+	ATP synthase subunit alpha	Metabolism	Energy metabolism	Oxidative phosphorylation	ATP synthase
DAEAQLAAAIADFKK	Hydrogenophaga	>12CT1B_ctg_670_length_45561_cov_71.140443_19727_21283_-;>12CT1B_ctg_8041_length_8707_cov_52.591077_2617_4173_-;>12CT3B_ctg_281_length_81381_cov_55.628188_4537_6093_+;>12CT3C_ctg_437_length_80306_cov_20.849584_4_1071_+	ATP synthase subunit alpha	Metabolism	Energy metabolism	Oxidative phosphorylation	ATP synthase
DAEGELSAAVAAFK	MAG_28	>12CT1B_ctg_3060_length_17447_cov_28.875862_17146_17406_-;>12CT2C_ctg_69_length_237214_cov_63.431069_35349_36902_+;>12CT3C_ctg_1127_length_36820_cov_73.020345_15964_17517_+	ATP synthase subunit alpha	Metabolism	Energy metabolism	Oxidative phosphorylation	ATP synthase
DAEGIVVKPK	MAG_47	>12CT2C_ctg_1296_length_35778_cov_21.241777_14395_15216_+	Phosphate import ATP-binding protein PstB	Environmental Information Processing	Membrane transport		Phosphate import
DAENVEGAYK	MAG_48	>12CT2C_ctg_11083_length_6937_cov_6.701250_4348_5460_+;>12CT1B_ctg_49028_length_2318_cov_32.721167_21_1133_+;>12CT3B_ctg_1062_length_35088_cov_6.707390_32798_33544_-;>12CT3C_ctg_7388_length_5099_cov_5.033505_3401_4513_+	Putrescine-binding periplasmic protein SpuD	Environmental Information Processing	Membrane transport		Putrescine import
DAETLADYVATR	MAG_80	>12CT2C_ctg_1479_length_32590_cov_133.360996_21894_22685_+;>12CT3C_ctg_612_length_62635_cov_141.914973_22865_23656_-	6-phosphogluconolactonase	Metabolism	Carbohydrate metabolism	Pentose phosphate pathway	Entner-Doudoroff pathway;Pentose phosphate pathway
DAFGHSQLGGVGQIVAQLIK	MAG_55	>12CT1B_ctg_332_length_67620_cov_118.691497_4559_5818_-;>12CT2C_ctg_95390_length_1159_cov_119.509964_9_524_+;>12CT3B_ctg_6438_length_8259_cov_33.677840_7736_8251_-;>12CT3C_ctg_1595_length_25349_cov_221.977267_7898_9157_-	Pyrophosphate--fructose 6-phosphate 1-phosphotransferase	Metabolism	Carbohydrate metabolism	Glycolysis	Glycolysis
DAFVELGLEK	MAG_51	>12CT1B_ctg_81_length_142371_cov_19.655562_134958_136037_-	Protein SphX	Environmental Information Processing	Membrane transport		Phosphate import
DAGHDIANLQSVASFFVSR	MAG_80	>12CT2C_ctg_1479_length_32590_cov_133.360996_16655_17776_+;>12CT3C_ctg_612_length_62635_cov_141.914973_27774_28895_-	Transaldolase	Metabolism	Carbohydrate metabolism	Pentose phosphate pathway	Pentose phosphate pathway
DAHDGILAAIEK	MAG_29	>12CT1B_ctg_558_length_50992_cov_53.782221_45174_46271_-;>12CT2C_ctg_104507_length_1079_cov_2.653320_85_564_+	D-malate dehydrogenase [decarboxylating]	Metabolism	Carbohydrate metabolism		Carbohydrate degradation
DAHPMAVLTGLVGALSAFYHDSTDINNPQHR	MAG_28	>12CT1B_ctg_104312_length_1301_cov_28.697432_36_1253_+;>12CT3B_ctg_8040_length_6685_cov_41.077074_5033_6346_+	Citrate synthase	Metabolism	Carbohydrate metabolism		TCA cycle
DAIHAQNITATDDDGNNLGLTFNK	MAG_67	>12CT2C_ctg_12930_length_6101_cov_5.529276_2136_5072_+;>12CT3C_ctg_1543_length_26182_cov_11.083171_8906_11842_+	Vitamin B12 transporter BtuB	Environmental Information Processing	Membrane transport		TonB dependent import
DAIPNAEVVK	Hydrogenophaga	>12CT1B_ctg_738_length_43285_cov_78.745154_10551_12665_-;>12CT1B_ctg_4065_length_14225_cov_43.049330_24_1154_+;>12CT3B_ctg_201_length_104743_cov_58.270862_65840_67954_+;>12CT3C_ctg_2658_length_14693_cov_21.783509_14233_14619_-	Fatty acid oxidation complex subunit alpha	Metabolism	Lipid metabolism		beta-Oxidation
DAITINSAAHPAVAK	MAG_7	>12CT1B_ctg_1406_length_29232_cov_28.111355_13169_15190_+;>12CT3C_ctg_48770_length_1370_cov_2.936122_10_894_+	NADH-quinone oxidoreductase subunit L	Metabolism	Energy metabolism	Oxidative phosphorylation	Aerobic respiration
DALEGQWASGQSWWGVK	MAG_42	>12CT1B_ctg_1911_length_23817_cov_14.600749_13153_14319_-	Purine-binding protein	Environmental Information Processing	Membrane transport		Nucleotide import
DALNYAIDR	MAG_33	>12CT1B_ctg_261_length_79488_cov_175.110093_16193_17347_+	Acyl-CoA dehydrogenase	Metabolism	Lipid metabolism		beta-Oxidation
DALPGFVLPLLEASEEEVK	MAG_80	>12CT2C_ctg_1693_length_29340_cov_141.559433_8663_9691_+	Fructose-bisphosphate aldolase	Metabolism	Energy metabolism	Carbon fixation pathways in prokaryotes	Calvin-Benson-Bassham cycle;Glycolysis
DALTAQFGDK	MAG_31	>12CT1B_ctg_8_length_492610_cov_18.934013_363232_363834_+	NADH-quinone oxidoreductase chain 5	Metabolism	Energy metabolism	Oxidative phosphorylation	Aerobic respiration
DASEGLLVTLPK	MAG_48	>12CT2C_ctg_1338_length_35120_cov_6.326023_930_2057_+;>12CT1B_ctg_23022_length_4096_cov_54.027221_1569_2696_-	Leucine-%2C isoleucine-%2C valine-%2C threonine-%2C and alanine-binding protein	Environmental Information Processing	Membrane transport		Amino acid import
DASGALIPAHHITEITATHNGR	MAG_31	>12CT1B_ctg_311_length_70692_cov_20.194303_53736_54050_-	sulfur oxidation protein SoxZ	Metabolism	Energy metabolism	Sulfur metabolism	Sulfur oxidation (sox)
DASIPFSYIADASGKPVGYSHDIQLK	MAG_48	>12CT2C_ctg_5092_length_13288_cov_5.394695_3934_4848_-;>12CT1B_ctg_3877_length_14677_cov_31.216933_4472_5386_-	Glutamate/aspartate import solute-binding protein	Environmental Information Processing	Membrane transport		Amino acid import
DATIYDRPEQK	MAG_80	>12CT3C_ctg_108_length_202515_cov_154.740438_152723_153733_+	F420-dependent glucose-6-phosphate dehydrogenase 1	Metabolism	Carbohydrate metabolism		Entner-Doudoroff pathway;Pentose phosphate pathway
DATSPLTDFTK	MAG_28	>12CT1B_ctg_12237_length_6466_cov_30.085790_1167_4025_-;>12CT2C_ctg_1456_length_32972_cov_61.929945_48_1979_+	2-oxoglutarate dehydrogenase E1 component	Metabolism	Carbohydrate metabolism		TCA cycle
DAVASHGGTVYTR	MAG_7	>12CT1B_ctg_5555_length_11348_cov_32.836802_271_1728_+	Periplasmic [NiFeSe] hydrogenase large subunit	Metabolism	others		Hydrogen cycling
DAVATYGEQGLDEVTNR	MAG_35	>12CT1B_ctg_272_length_77196_cov_80.781854_36772_37713_-	Transaldolase B	Metabolism	Carbohydrate metabolism	Pentose phosphate pathway	Pentose phosphate pathway
DAVGIPLVLHGASGVPADQLHAAIEAGVHK	MAG_80	>12CT2C_ctg_839_length_47620_cov_119.915547_39295_40167_-	D-tagatose-1%2C6-bisphosphate aldolase subunit GatY	Metabolism	Carbohydrate metabolism		Carbohydrate degradation
DAVIVDFGR	MAG_21	>12CT1B_ctg_59731_length_1998_cov_33.264539_822_1997_-	3-ketoacyl-CoA thiolase	Metabolism	Lipid metabolism		beta-Oxidation
DAVSSLDELADGR	MAG_31	>12CT1B_ctg_115_length_125567_cov_17.166128_14359_17175_+	2-oxoglutarate dehydrogenase E1 component	Metabolism	Carbohydrate metabolism		TCA cycle
DAWPLTGATFILVHK	MAG_9	>12CT1B_ctg_7842_length_8854_cov_7.110353_4286_5320_+	Phosphate-binding protein PstS	Environmental Information Processing	Membrane transport		Phosphate import
DCPGEHNVASFLPDFAR	MAG_105	>12CT3B_ctg_504_length_56930_cov_9.628466_26872_27936_+	c-type cytochrome soxD	Metabolism	Energy metabolism	Sulfur metabolism	Sulfur oxidation (sox)
DCVPEALIASALPEHAR	MAG_41	>12CT1B_ctg_1683_length_25926_cov_5.352364_19514_20656_-;>12CT3B_ctg_458_length_60042_cov_5.226349_52979_53878_-	c-type cytochrome soxD	Metabolism	Energy metabolism	Sulfur metabolism	Sulfur oxidation (sox)
DDGRDILFFVDNIYR	MAG_55	>12CT1B_ctg_18816_length_4744_cov_128.124120_24_1070_+;>12CT3B_ctg_365_length_68530_cov_37.830843_58006_59406_-	ATP synthase subunit beta 1	Metabolism	Energy metabolism	Oxidative phosphorylation	ATP synthase
DEAIHYIDLLPDGTHR	MAG_31	>12CT1B_ctg_311_length_70692_cov_20.194303_55575_56906_-	sulfite dehydrogenase soxC	Metabolism	Energy metabolism	Sulfur metabolism	Sulfur oxidation (sox)
DEAIHYIDLMPDGLHR	MAG_33	>12CT1B_ctg_6_length_637429_cov_182.399640_325398_326774_-	sulfite dehydrogenase soxC	Metabolism	Energy metabolism	Sulfur metabolism	Sulfur oxidation (sox)
DEAIHYIDLQPDGLHR	MAG_29	>12CT1B_ctg_2191_length_21704_cov_54.557301_14303_15670_-;>12CT2C_ctg_34620_length_2616_cov_2.761031_1457_2584_-	sulfite dehydrogenase soxC	Metabolism	Energy metabolism	Sulfur metabolism	Sulfur oxidation (sox)
DEAVHYIDLLPSGLHR	MAG_55	>12CT2C_ctg_12258_length_6377_cov_162.595698_3524_4873_+;>12CT3C_ctg_3464_length_11027_cov_200.520416_5589_6938_-	sulfite dehydrogenase soxC	Metabolism	Energy metabolism	Sulfur metabolism	Sulfur oxidation (sox)
DEAVHYIDLLPSGQHR	MAG_55	>12CT1B_ctg_7739_length_8936_cov_117.136584_3346_4425_+;>12CT3B_ctg_426_length_63152_cov_37.286289_46762_48111_-	sulfite dehydrogenase soxC	Metabolism	Energy metabolism	Sulfur metabolism	Sulfur oxidation (sox)
DECQGPVYLQK	MAG_33	>12CT1B_ctg_62_length_167223_cov_169.837505_136177_137556_-	Ribulose bisphosphate carboxylase	Metabolism	Energy metabolism	Carbon fixation pathways in prokaryotes	RuBisCO
DELALSTDPATAAGELSGSGGPTK	MAG_28	>12CT2C_ctg_626_length_58114_cov_60.823197_7530_10424_-	Vitamin B12 transporter BtuB	Environmental Information Processing	Membrane transport		TonB dependent import
DELLAAVQEVVGK	Rhodoferax	>12CT1B_ctg_96_length_134700_cov_177.280263_75905_79099_-	Cobalt-zinc-cadmium resistance protein CzcA	Environmental Information Processing	Membrane transport		Cation import
DEQTVALVEAYAK	MAG_80	>12CT2C_ctg_1675_length_29625_cov_135.941765_10785_13619_+;>12CT3C_ctg_113_length_187445_cov_146.628673_31233_34067_+	Aconitate hydratase A	Metabolism	Carbohydrate metabolism		TCA cycle
DFAGLPAWICK	MAG_35	>12CT1B_ctg_177_length_100805_cov_84.605578_24327_25895_-;>12CT2C_ctg_415_length_75398_cov_198.454561_42844_44412_+	Fructose dehydrogenase large subunit	Metabolism	Carbohydrate metabolism		Carbohydrate degradation
DFAGQIDIVAQNVK	MAG_55	>12CT3B_ctg_426_length_63152_cov_37.286289_41549_43270_-;>12CT3C_ctg_3464_length_11027_cov_200.520416_376_2097_-	thiosulfohydrolase SoxB	Metabolism	Energy metabolism	Sulfur metabolism	Sulfur oxidation (sox)
DFEETVLNAMASFGQSR	MAG_35	>12CT1B_ctg_2049_length_22680_cov_70.642652_14010_16064_+	Transketolase 1	Metabolism	Carbohydrate metabolism	Pentose phosphate pathway	Pentose phosphate pathway
DFEQQVIALAK	MAG_80	>12CT2C_ctg_877_length_46316_cov_136.521519_2495_4321_-;>12CT3C_ctg_68_length_244899_cov_147.758193_152618_154444_-	Long-chain-fatty-acid--CoA ligase FadD15	Metabolism	Lipid metabolism		beta-Oxidation
DFGYALAQNEFGAEPIDGGPWCK	Methyloversatilis	>12CT1B_ctg_66_length_162463_cov_18.403472_86125_87369_-	Isocitrate dehydrogenase [NADP]	Metabolism	Carbohydrate metabolism		TCA cycle
DFLAFEDLGGR	MAG_33	>12CT1B_ctg_564_length_50650_cov_169.261884_32169_34562_+	Phosphoenolpyruvate synthase	Metabolism	Carbohydrate metabolism	Glycolysis	Glycolysis
DFLGLGASTLFR	MAG_31	>12CT1B_ctg_66_length_162463_cov_18.403472_137638_140229_+	Aconitate hydratase B	Metabolism	Carbohydrate metabolism		TCA cycle
DFNAEDETSWQAR	MAG_21	>12CT1B_ctg_72473_length_1726_cov_25.444045_65_1411_-	Porin D	Environmental Information Processing	Membrane transport		Amino acid import
DFNDDTPYTPAWQER	MAG_33	>12CT1B_ctg_62_length_167223_cov_169.837505_70598_74416_-	Respiratory nitrate reductase 1 alpha chain	Metabolism	Energy metabolism	Nitrogen metabolism	Denitrification
DFQGALVSIGK	MAG_105	>12CT3B_ctg_551_length_53241_cov_9.252830_13839_16340_-	Vitamin B12 transporter BtuB	Environmental Information Processing	Membrane transport		TonB dependent import
DFRQDGSPALPTVTGK	MAG_21	>12CT1B_ctg_46721_length_2407_cov_30.179422_243_1559_-	Porin-like protein NicP	Metabolism	Xenobiotics biodegradation and metabolism	Aromatic compound degradation	Nicotinate degradation;Aromatic compound degradation
DFSACALNPAGATFTCGGSSTSYPGR	MAG_41	>12CT1B_ctg_2836_length_18417_cov_5.739081_3950_6874_+;>12CT3B_ctg_2544_length_18411_cov_5.306221_11543_14398_-	Vitamin B12 transporter BtuB	Environmental Information Processing	Membrane transport		TonB dependent import
DFSALAAAAR	MAG_31	>12CT1B_ctg_137_length_113054_cov_18.585802_46851_48962_-	Vitamin B12 transporter BtuB	Environmental Information Processing	Membrane transport		TonB dependent import
DFVAQTGVDALAIAIGTSHGAYK	MAG_29	>12CT1B_ctg_2191_length_21704_cov_54.557301_19281_20126_-	Fructose-bisphosphate aldolase	Metabolism	Energy metabolism	Carbon fixation pathways in prokaryotes	Calvin-Benson-Bassham cycle;Glycolysis
DFVATTGVDALAIAIGTSHGAYK	MAG_41	>12CT1B_ctg_180_length_99302_cov_5.954316_7324_8361_+	Fructose-bisphosphate aldolase	Metabolism	Energy metabolism	Carbon fixation pathways in prokaryotes	Calvin-Benson-Bassham cycle;Glycolysis
DGAAATYGSDAIGGVVNFITR	MAG_51	>12CT1B_ctg_283_length_76219_cov_19.608266_25248_28397_-	Vitamin B12 transporter BtuB	Environmental Information Processing	Membrane transport		TonB dependent import
DGASAQYGSDAIAGVLNVR	MAG_32	>12CT1B_ctg_2121_length_22147_cov_4.674905_8921_11497_-;>12CT2C_ctg_41_length_293344_cov_9.738388_190077_192653_+	Vitamin B12 transporter BtuB	Environmental Information Processing	Membrane transport		TonB dependent import
DGAVTLYQAK	MAG_31	>12CT1B_ctg_374_length_64033_cov_19.940073_56704_57906_-	Leucine-%2C isoleucine-%2C valine-%2C threonine-%2C and alanine-binding protein	Environmental Information Processing	Membrane transport		Amino acid import
DGDAYFQFAR	MAG_7	>12CT3B_ctg_201_length_104743_cov_58.270862_65840_67954_+	Fatty acid oxidation complex subunit alpha	Metabolism	Lipid metabolism		beta-Oxidation
DGEPFIEADAVHAIDGTYPLAR	MAG_95	>12CT2C_ctg_1576_length_30929_cov_6.578448_27642_28625_+;>12CT3C_ctg_1561_length_25921_cov_4.914289_8035_9018_+	Phosphate-binding protein PstS	Environmental Information Processing	Membrane transport		Phosphate import
DGFAHVLTGAGPR	MAG_51	>12CT1B_ctg_41_length_223865_cov_19.397614_209407_211773_+	Vitamin B12 transporter BtuB	Environmental Information Processing	Membrane transport		TonB dependent import
DGFGVGGLQTAAAPASK	MAG_55	>12CT1B_ctg_1996_length_23025_cov_101.642577_5688_6311_+	Cytochrome c oxidase assembly protein CtaG	Metabolism	Energy metabolism	Oxidative phosphorylation	Aerobic respiration
DGFSEDVVSGNDVDGR	MAG_32	>12CT1B_ctg_412_length_60871_cov_4.385310_2080_5142_-;>12CT2C_ctg_86_length_208910_cov_9.636465_2373_5213_-	Vitamin B12 transporter BtuB	Environmental Information Processing	Membrane transport		TonB dependent import
DGGTYAIAIPK	MAG_55	>12CT1B_ctg_7739_length_8936_cov_117.136584_760_2037_-;>12CT3B_ctg_426_length_63152_cov_37.286289_48995_50272_+	Sulfide dehydrogenase [flavocytochrome c] flavoprotein chain	Metabolism	Energy metabolism	Sulfur metabolism	Sulfur oxidation (sox)
DGGVTPEALAYLDVTGTSR	MAG_51	>12CT1B_ctg_319_length_69090_cov_19.028696_11149_14109_-	Vitamin B12 transporter BtuB	Environmental Information Processing	Membrane transport		TonB dependent import
DGGVYAISIPK	MAG_54	>12CT1B_ctg_8300_length_8514_cov_4.278402_4451_5743_-	Sulfide dehydrogenase [flavocytochrome c] flavoprotein chain	Metabolism	Energy metabolism	Sulfur metabolism	Sulfur oxidation (sox)
DGLANSSGQVGR	MAG_35	>12CT1B_ctg_177_length_100805_cov_84.605578_24327_25895_-;>12CT2C_ctg_415_length_75398_cov_198.454561_42844_44412_+	Fructose dehydrogenase large subunit	Metabolism	Carbohydrate metabolism		Carbohydrate degradation
DGMIQFPAIIGGTVPVINLEGFKPGELR	MAG_35	>12CT1B_ctg_876_length_39199_cov_72.998442_19523_20554_+	Phosphate-binding protein PstS	Environmental Information Processing	Membrane transport		Phosphate import
DGMVQFPAIIGGTVPVLNLDGFKPGELR	MAG_42	>12CT1B_ctg_636_length_47260_cov_13.186802_23062_24084_-	Phosphate-binding protein PstS	Environmental Information Processing	Membrane transport		Phosphate import
DGNFATPDDANFK	MAG_54	>12CT1B_ctg_19956_length_4541_cov_3.540571_1027_2064_-	Phosphate-binding protein PstS	Environmental Information Processing	Membrane transport		Phosphate import
DGPDYPGQAALVPFDAQTADGLPELK	MAG_28	>12CT1B_ctg_1871_length_24145_cov_33.264757_14928_17255_-	Vitamin B12 transporter BtuB	Environmental Information Processing	Membrane transport		TonB dependent import
DGQPSYGLALNLER	MAG_48	>12CT1B_ctg_78548_length_1621_cov_7.350575_6_1460_+	ATP synthase subunit alpha	Metabolism	Energy metabolism	Oxidative phosphorylation	ATP synthase
DGQTIAEFK	MAG_33	>12CT1B_ctg_238_length_83383_cov_166.055228_57188_59800_+	Aconitate hydratase B	Metabolism	Carbohydrate metabolism		TCA cycle
DGSFTGGFEANDTAR	MAG_80	>12CT2C_ctg_1320_length_35362_cov_131.662248_20119_21219_+	Membrane lipoprotein TmpC	Environmental Information Processing	Membrane transport		Nucleotide import
DGTTDVAIFR	MAG_33	>12CT1B_ctg_74_length_150229_cov_180.084089_91125_92321_+	Acyl-CoA dehydrogenase	Metabolism	Lipid metabolism		beta-Oxidation
DGVFVAPDDETFK	MAG_33	>12CT1B_ctg_14_length_371870_cov_165.965929_98651_99694_+	Phosphate-binding protein PstS	Environmental Information Processing	Membrane transport		Phosphate import
DGVFVRPNDVAFK	MAG_41	>12CT1B_ctg_1866_length_24199_cov_5.410123_19681_20721_+	Phosphate-binding protein PstS	Environmental Information Processing	Membrane transport		Phosphate import
DGVPSFGLALNLER	Hydrogenophaga	>12CT1B_ctg_670_length_45561_cov_71.140443_19727_21283_-;>12CT1B_ctg_8041_length_8707_cov_52.591077_2617_4173_-;>12CT3B_ctg_281_length_81381_cov_55.628188_4537_6093_+	ATP synthase subunit alpha	Metabolism	Energy metabolism	Oxidative phosphorylation	ATP synthase
DGWVDAGENDNAIVGTLTK	MAG_51	>12CT1B_ctg_283_length_76219_cov_19.608266_7141_8181_-	Protein SphX	Environmental Information Processing	Membrane transport		Phosphate import
DGYGTNVNTGAQHYDK	MAG_32	>12CT1B_ctg_825_length_40698_cov_4.262579_30858_33005_-;>12CT2C_ctg_197_length_124110_cov_9.714594_7516_9822_+	Vitamin B12 transporter BtuB	Environmental Information Processing	Membrane transport		TonB dependent import
DGYGTNVNTGAQHYDKDVQAGR	MAG_32	>12CT1B_ctg_825_length_40698_cov_4.262579_30858_33005_-;>12CT2C_ctg_197_length_124110_cov_9.714594_7516_9822_+	Vitamin B12 transporter BtuB	Environmental Information Processing	Membrane transport		TonB dependent import
DHADSFLMLETGR	Acidovorax	>12CT1B_ctg_6599_length_10081_cov_10.696589_2749_3648_-;>12CT1B_ctg_3103_length_17293_cov_13.826836_9756_10655_+	Glutamate/aspartate import solute-binding protein	Environmental Information Processing	Membrane transport		Amino acid import
DHAGVGDYYGPFDAQK	Thiobacillus	>12CT2C_ctg_5456_length_12499_cov_8.631469_209_1417_-;>12CT2C_ctg_78429_length_1354_cov_10.466513_132_1340_-;>12CT3B_ctg_18187_length_3096_cov_23.143045_1344_2552_+	Sulfate adenylyltransferase	Metabolism	Energy metabolism	Sulfur metabolism	Sulfate reduction (assimilatory)
DHDLALLEVNPLVIK	MAG_48	>12CT2C_ctg_3333_length_18098_cov_6.106634_14950_16164_-	Succinate--CoA ligase [ADP-forming] subunit beta	Metabolism	Carbohydrate metabolism		TCA cycle
DHGEAFLTLETGR	MAG_55	>12CT1B_ctg_2920_length_18032_cov_98.858875_4771_5670_+;>12CT2C_ctg_4347_length_14976_cov_113.541385_4831_5730_+;>12CT3B_ctg_311_length_76399_cov_35.069554_22032_22931_-	Glutamate/aspartate import solute-binding protein	Environmental Information Processing	Membrane transport		Amino acid import
DHGESFQMLETGR	MAG_48	>12CT2C_ctg_5092_length_13288_cov_5.394695_3934_4848_-;>12CT1B_ctg_3877_length_14677_cov_31.216933_4472_5386_-	Glutamate/aspartate import solute-binding protein	Environmental Information Processing	Membrane transport		Amino acid import
DHGHAVQVFK	MAG_33	>12CT1B_ctg_163_length_105014_cov_172.970874_32769_33542_-	Ammonia monooxygenase gamma subunit	Metabolism	Energy metabolism	Nitrogen metabolism	Ammonia oxidation
DIAALGIYPAVDPLDSTSR	MAG_39	>12CT1B_ctg_601_length_48759_cov_13.181936_28402_29802_-	ATP synthase subunit beta 1	Metabolism	Energy metabolism	Oxidative phosphorylation	ATP synthase
DIAAMAIFPAVDPLDSTSR	MAG_51	>12CT1B_ctg_84_length_141095_cov_19.809373_47744_49303_-	ATP synthase subunit beta	Metabolism	Energy metabolism	Oxidative phosphorylation	ATP synthase
DIAVQYAPR	MAG_7	>12CT1B_ctg_228_length_85107_cov_33.954169_76662_77648_+;>12CT3C_ctg_39556_length_1577_cov_2.790407_11_691_+	UDP-glucose 4-epimerase	Metabolism	Carbohydrate metabolism		Carbohydrate degradation
DIFHEFAQDYAK	MAG_31	>12CT1B_ctg_316_length_69564_cov_18.754003_13349_14476_-	Monocarboxylate 2-oxoacid-binding periplasmic protein	Environmental Information Processing	Membrane transport		Carboxylic acid import
DIFHEYALDYAK	MAG_33	>12CT1B_ctg_151_length_109552_cov_176.761911_38182_39300_-	Monocarboxylate 2-oxoacid-binding periplasmic protein	Environmental Information Processing	Membrane transport		Carboxylic acid import
DIFHEYAQDFAK	MAG_35	>12CT1B_ctg_48_length_204023_cov_84.183627_68092_69210_+;>12CT2C_ctg_625_length_58116_cov_192.969859_40867_41985_-	Monocarboxylate 2-oxoacid-binding periplasmic protein	Environmental Information Processing	Membrane transport		Carboxylic acid import
DIFHEYAQDFSK	MAG_28	>12CT1B_ctg_15542_length_5457_cov_33.918919_41_1165_+	Alpha-keto acid-binding periplasmic protein TakP	Environmental Information Processing	Membrane transport		Carboxylic acid import
DIFHEYAVDFSK	MAG_47	>12CT1B_ctg_19271_length_4662_cov_4.314304_684_1832_-	Alpha-keto acid-binding periplasmic protein TakP	Environmental Information Processing	Membrane transport		Carboxylic acid import
DIGEDALIVYDDLTK	MAG_77	>12CT3B_ctg_26444_length_2246_cov_105.464628_28_1281_+;>12CT3C_ctg_405_length_85302_cov_22.499337_28883_30424_+	ATP synthase subunit alpha	Metabolism	Energy metabolism	Oxidative phosphorylation	ATP synthase
DIGLTEAQIK	MAG_28	>12CT1B_ctg_18243_length_4860_cov_27.827263_2308_3090_+	Ammonia monooxygenase gamma subunit	Metabolism	Energy metabolism	Nitrogen metabolism	Ammonia oxidation
DIIAILGMDELSEADK	MAG_48	>12CT2C_ctg_8482_length_8680_cov_6.133333_2526_3905_+	ATP synthase subunit beta	Metabolism	Energy metabolism	Oxidative phosphorylation	ATP synthase
DIIAILGMDELSEADKQLVNR	MAG_48	>12CT2C_ctg_8482_length_8680_cov_6.133333_2526_3905_+	ATP synthase subunit beta	Metabolism	Energy metabolism	Oxidative phosphorylation	ATP synthase
DIIAIMGMDDLAPEDK	Rhodoferax	>12CT1B_ctg_74_length_150229_cov_180.084089_143777_145177_+	ATP synthase subunit beta 1	Metabolism	Energy metabolism	Oxidative phosphorylation	ATP synthase
DIIEYRPQSELR	MAG_31	>12CT1B_ctg_311_length_70692_cov_20.194303_57802_59073_+	Sulfide dehydrogenase [flavocytochrome c] flavoprotein chain	Metabolism	Energy metabolism	Sulfur metabolism	Sulfur oxidation (sox)
DILNEGPDILK	MAG_105	>12CT3B_ctg_957_length_37806_cov_10.083971_4096_5580_-	Ribulose bisphosphate carboxylase large chain%2C chromosomal	Metabolism	Energy metabolism	Carbon fixation pathways in prokaryotes	RuBisCO
DILNEGPDILKK	MAG_105	>12CT3B_ctg_957_length_37806_cov_10.083971_4096_5580_-	Ribulose bisphosphate carboxylase large chain%2C chromosomal	Metabolism	Energy metabolism	Carbon fixation pathways in prokaryotes	RuBisCO
DILTAAAAHSPELK	MAG_77	>12CT2C_ctg_33396_length_2694_cov_18.287230_779_2200_+;>12CT3B_ctg_16_length_520426_cov_95.762158_177070_178491_+;>12CT3C_ctg_22500_length_2287_cov_27.614247_40_1137_+	Ribulose bisphosphate carboxylase large chain	Metabolism	Energy metabolism	Carbon fixation pathways in prokaryotes	RuBisCO
DINEHGIEQGLAEAAK	MAG_48	>12CT2C_ctg_8895_length_8350_cov_6.621218_1663_3810_+;>12CT3C_ctg_3760_length_10063_cov_6.467026_4541_6688_-	Fatty acid oxidation complex subunit alpha	Metabolism	Lipid metabolism		beta-Oxidation
DIPIIMLSAR	MAG_35	>12CT1B_ctg_2_length_789565_cov_77.710490_639148_639834_-	Phosphate regulon transcriptional regulatory protein PhoB	Environmental Information Processing	Membrane transport		Phosphate import
DIPQADESMVVIR	MAG_41	>12CT2C_ctg_543_length_63151_cov_12.233375_3341_4222_-	Phosphoribulokinase%2C plasmid	Metabolism	Energy metabolism	Carbon fixation pathways in prokaryotes	Calvin-Benson-Bassham cycle
DIPTADESICVIR	MAG_67	>12CT2C_ctg_26490_length_3278_cov_4.447409_36_461_+	Phosphoribulokinase%2C plasmid	Metabolism	Energy metabolism	Carbon fixation pathways in prokaryotes	Calvin-Benson-Bassham cycle
DIPTADESMVVIR	MAG_55	>12CT1B_ctg_746_length_43169_cov_109.951802_6358_7230_+;>12CT3B_ctg_810_length_41873_cov_35.440791_28287_29159_-	Phosphoribulokinase%2C chromosomal	Metabolism	Energy metabolism	Carbon fixation pathways in prokaryotes	Calvin-Benson-Bassham cycle
DIQVPADTHEFAINSSNSR	MAG_35	>12CT1B_ctg_2049_length_22680_cov_70.642652_11969_13063_+	Fructose-1%2C6-bisphosphatase class 1	Metabolism	Energy metabolism	Carbon fixation pathways in prokaryotes	Calvin-Benson-Bassham cycle
DISADLNQIPVSLIK	MAG_67	>12CT2C_ctg_12930_length_6101_cov_5.529276_2136_5072_+;>12CT3B_ctg_15494_length_3580_cov_2.489078_460_1623_-;>12CT3C_ctg_1543_length_26182_cov_11.083171_8906_11842_+	Vitamin B12 transporter BtuB	Environmental Information Processing	Membrane transport		TonB dependent import
DIWNEGPQILQDAAK	MAG_35	>12CT1B_ctg_2049_length_22680_cov_70.642652_8323_9810_+	Ribulose bisphosphate carboxylase large chain	Metabolism	Energy metabolism	Carbon fixation pathways in prokaryotes	RuBisCO
DIWPAPDQVQSIIDASISR	MAG_80	>12CT2C_ctg_1675_length_29625_cov_135.941765_10785_13619_+;>12CT3C_ctg_113_length_187445_cov_146.628673_31233_34067_+	Aconitate hydratase A	Metabolism	Carbohydrate metabolism		TCA cycle
DKGFIENVGPGGDTSAVK	MAG_51	>12CT1B_ctg_1607_length_26766_cov_19.481300_10869_13409_-	Vitamin B12 transporter BtuB	Environmental Information Processing	Membrane transport		TonB dependent import
DKLHQSGLSLSGGQQQR	Acidovorax	>12CT1B_ctg_1338_length_30325_cov_10.180938_7198_7980_-;>12CT1B_ctg_636_length_47260_cov_13.186802_20211_20999_-	Phosphate import ATP-binding protein PstB	Environmental Information Processing	Membrane transport		Phosphate import
DKLNQSGLSLSGGQQQR	Hydrogenophaga	>12CT1B_ctg_112_length_126069_cov_27.592982_104348_105136_-;>12CT1B_ctg_876_length_39199_cov_72.998442_22550_23344_+;>12CT3C_ctg_17892_length_2656_cov_7.093426_1284_2078_-	Phosphate import ATP-binding protein PstB	Environmental Information Processing	Membrane transport		Phosphate import
DKLQQSGLSLSGGQQQR	Thiobacillus	>12CT2C_ctg_208_length_119858_cov_10.913500_4270_5052_-	Phosphate import ATP-binding protein PstB	Environmental Information Processing	Membrane transport		Phosphate import
DKNGIGYFGLAYYLENQK	MAG_47	>12CT2C_ctg_1296_length_35778_cov_21.241777_11361_12377_+	Protein SphX	Environmental Information Processing	Membrane transport		Phosphate import
DKTDQVHDLTR	MAG_39	>12CT1B_ctg_665_length_45821_cov_11.978172_21783_22289_-	Benzene 1%2C2-dioxygenase subunit beta	Metabolism	Xenobiotics biodegradation and metabolism	Aromatic compound degradation	degradation of aromatic compounds (toluene, benzene, xylene);Aromatic compound degradation
DKVDVLIGTVHSGVQMGIHK	MAG_33	>12CT1B_ctg_14_length_371870_cov_165.965929_323544_324743_-	Leu/Ile/Val-binding protein	Environmental Information Processing	Membrane transport		Amino acid import
DKVITGISGGEFGIR	Methyloversatilis	>12CT1B_ctg_152_length_109519_cov_19.604893_28862_30664_+;>12CT3C_ctg_81_length_224512_cov_71.420789_28862_30664_+	Methanol dehydrogenase [cytochrome c] subunit 1	Metabolism	Energy metabolism	Methane metabolism	Methanol oxidation;C1 compound metabolism
DLASIIDVDAIK	MAG_80	>12CT3C_ctg_331_length_98235_cov_157.882165_89249_90895_+	Phosphoglucomutase	Metabolism	Carbohydrate metabolism		Carbohydrate degradation
DLAVTVDYFDIK	MAG_28	>12CT2C_ctg_626_length_58114_cov_60.823197_7530_10424_-	Vitamin B12 transporter BtuB	Environmental Information Processing	Membrane transport		TonB dependent import
DLDIGYVLQSGSLK	MAG_48	>12CT1B_ctg_3540_length_15723_cov_19.927304_8696_9964_-	Porin-like protein NicP	Metabolism	Xenobiotics biodegradation and metabolism	Aromatic compound degradation	Nicotinate degradation;Aromatic compound degradation
DLDPVLLESMVEEVSLEDAIAK	MAG_33	>12CT1B_ctg_22_length_290815_cov_157.287055_181875_182855_+	Acrylyl-CoA reductase AcuI	Metabolism	Energy metabolism	Carbon fixation pathways in prokaryotes	3-hydroxypropanoate cycle
DLDTVWNNTDGGIGCLTALSR	MAG_51	>12CT1B_ctg_4053_length_14241_cov_18.593543_11564_13987_-	Vitamin B12 transporter BtuB	Environmental Information Processing	Membrane transport		TonB dependent import
DLFAEFDHTAK	MAG_28	>12CT1B_ctg_12237_length_6466_cov_30.085790_1167_4025_-	2-oxoglutarate dehydrogenase E1 component	Metabolism	Carbohydrate metabolism		TCA cycle
DLFAEFDHTAPEDLPSGDVK	MAG_35	>12CT1B_ctg_2_length_789565_cov_77.710490_119880_122771_-	2-oxoglutarate dehydrogenase E1 component	Metabolism	Carbohydrate metabolism		TCA cycle
DLFAEFDHTAPEELPAGDVK	MAG_7	>12CT3B_ctg_160_length_126941_cov_50.073397_35303_38194_+	2-oxoglutarate dehydrogenase E1 component	Metabolism	Carbohydrate metabolism		TCA cycle
DLFVDMTQFFK	MAG_29	>12CT1B_ctg_241_length_82898_cov_60.071497_75367_76071_+	Succinate dehydrogenase iron-sulfur subunit	Metabolism	Energy metabolism	Oxidative phosphorylation	Aerobic respiration
DLGSDDAKPQEVK	MAG_31	>12CT2C_ctg_898_length_45451_cov_66.807031_12928_16719_-;>12CT3B_ctg_1139_length_33339_cov_117.436606_18188_21979_-;>12CT3C_ctg_435_length_80390_cov_69.549250_58419_62210_+	Respiratory nitrate reductase 1 alpha chain	Metabolism	Energy metabolism	Nitrogen metabolism	Denitrification
DLGVDPIALR	MAG_54	>12CT2C_ctg_554_length_62631_cov_5.860777_40532_42883_-;>12CT3C_ctg_4398_length_8410_cov_6.911909_3632_5983_+	Carbon monoxide dehydrogenase large chain	Metabolism	Energy metabolism	Carbon fixation pathways in prokaryotes	CODH
DLIEALTDLQTTR	MAG_28	>12CT3B_ctg_1648_length_25844_cov_31.851254_6226_7533_+	Cobalt-zinc-cadmium resistance protein CzcC	Environmental Information Processing	Membrane transport		Cation import
DLIGLVPVK	MAG_35	>12CT1B_ctg_2049_length_22680_cov_70.642652_10972_11952_+	Protein CbbX	Metabolism	Energy metabolism	Carbon fixation pathways in prokaryotes	RuBisCO
DLLLAEAEQLLIDR	MAG_55	>12CT1B_ctg_746_length_43169_cov_109.951802_20572_22005_-;>12CT1B_ctg_2092_length_22406_cov_101.642656_21481_22395_-;>12CT2C_ctg_2896_length_20005_cov_135.291980_5811_6464_+;>12CT3B_ctg_810_length_41873_cov_35.440791_13358_14791_+	Pyruvate kinase II	Metabolism	Carbohydrate metabolism	Glycolysis	Glycolysis
DLLLQYYYANLEDFYK	MAG_48	>12CT1B_ctg_3808_length_14867_cov_19.453619_3557_4900_-	Porin-like protein NicP	Metabolism	Xenobiotics biodegradation and metabolism	Aromatic compound degradation	Nicotinate degradation;Aromatic compound degradation
DLNDALAEFHITR	MAG_67	>12CT1B_ctg_35118_length_2985_cov_3.192833_472_1755_+;>12CT3C_ctg_1419_length_28535_cov_11.784059_8820_10097_+	Cobalt-zinc-cadmium resistance protein CzcC	Environmental Information Processing	Membrane transport		Cation import
DLNIPVTVK	MAG_39	>12CT1B_ctg_800_length_41484_cov_13.419609_13515_14447_+	1%2C2-dihydroxynaphthalene dioxygenase	Metabolism	Xenobiotics biodegradation and metabolism	Aromatic compound degradation	Naphthalene degradation;Aromatic compound degradation
DLNLTFDYFNLK	MAG_67	>12CT1B_ctg_46118_length_2431_cov_1.814815_4_1914_-;>12CT2C_ctg_12930_length_6101_cov_5.529276_2136_5072_+;>12CT3C_ctg_1543_length_26182_cov_11.083171_8906_11842_+	Vitamin B12 transporter BtuB	Environmental Information Processing	Membrane transport		TonB dependent import
DLPAFISNR	MAG_35	>12CT1B_ctg_77_length_146047_cov_80.383905_66489_69092_-;>12CT2C_ctg_277_length_96435_cov_183.408093_1541_4144_+	Aconitate hydratase B	Metabolism	Carbohydrate metabolism		TCA cycle
DLQSPVVLRPLPGLPVVR	MAG_31	>12CT1B_ctg_115_length_125567_cov_17.166128_11853_12563_+	Succinate dehydrogenase iron-sulfur subunit	Metabolism	Energy metabolism	Oxidative phosphorylation	Aerobic respiration
DLVHAIPLYAIR	MAG_35	>12CT1B_ctg_77_length_146047_cov_80.383905_66489_69092_-;>12CT2C_ctg_277_length_96435_cov_183.408093_1541_4144_+;>12CT3C_ctg_349_length_95050_cov_21.387684_21484_24087_+	Aconitate hydratase B	Metabolism	Carbohydrate metabolism		TCA cycle
DLVHAIPYYAIQK	MAG_48	>12CT2C_ctg_788_length_49564_cov_6.426630_44823_47438_-;>12CT3C_ctg_29307_length_1924_cov_6.235420_219_1919_-	Aconitate hydratase B	Metabolism	Carbohydrate metabolism		TCA cycle
DLVLALDCAASEFYK	MAG_31	>12CT1B_ctg_60_length_172678_cov_18.276417_19568_20854_+	Enolase	Metabolism	Carbohydrate metabolism	Glycolysis	Glycolysis
DLVNDQVWNADTFLPTVGK	MAG_9	>12CT1B_ctg_2549_length_19819_cov_6.274894_16710_17696_-	Malate dehydrogenase	Metabolism	Carbohydrate metabolism		TCA cycle
DMDIAYVVQEGDFK	MAG_21	>12CT1B_ctg_46721_length_2407_cov_30.179422_243_1559_-	Porin-like protein NicP	Metabolism	Xenobiotics biodegradation and metabolism	Aromatic compound degradation	Nicotinate degradation;Aromatic compound degradation
DMINDQDWNANVFLPTVGK	MAG_33	>12CT1B_ctg_238_length_83383_cov_166.055228_54542_55528_+	Malate dehydrogenase	Metabolism	Carbohydrate metabolism		TCA cycle
DNELQAFETK	MAG_48	>12CT1B_ctg_4227_length_13875_cov_38.034660_7793_8791_+	Phosphate-binding protein PstS	Environmental Information Processing	Membrane transport		Phosphate import
DNNLRPDLTLEK	MAG_48	>12CT1B_ctg_833_length_40490_cov_18.090565_28694_29971_-	3-ketoacyl-CoA thiolase FadI				beta-Oxidation
DPDGYYTYAGR	MAG_7	>12CT1B_ctg_1767_length_25059_cov_30.394897_5324_6904_+	Benzoate--CoA ligase	Metabolism	Xenobiotics biodegradation and metabolism	Aromatic compound degradation	degradation of aromatic compounds (benzoate);Aromatic compound degradation
DPPITSQLATGAGNGNTYPSVYDALGR	MAG_28	>12CT2C_ctg_626_length_58114_cov_60.823197_7530_10424_-	Vitamin B12 transporter BtuB	Environmental Information Processing	Membrane transport		TonB dependent import
DPTFALGCAIPFGLNSR	MAG_105	>12CT3B_ctg_282_length_81094_cov_9.719925_56743_57822_+	Alpha-keto acid-binding periplasmic protein TakP	Environmental Information Processing	Membrane transport		Carboxylic acid import
DPTYALDCAIPFGLNSR	MAG_33	>12CT1B_ctg_229_length_85082_cov_171.704094_57709_58788_-	Alpha-keto acid-binding periplasmic protein TakP	Environmental Information Processing	Membrane transport		Carboxylic acid import
DPVDASINHTTR	MAG_77	>12CT2C_ctg_1100_length_40482_cov_11.093353_16648_18582_-	Nitrous-oxide reductase	Metabolism	Energy metabolism	Nitrogen metabolism	Denitrification
DPVFQTQHILSPTR	MAG_7	>12CT1B_ctg_1767_length_25059_cov_30.394897_3608_5185_+	3%2C4-dehydroadipyl-CoA semialdehyde dehydrogenase	Metabolism	Xenobiotics biodegradation and metabolism	Aromatic compound degradation	Benzoyl-CoA degradation (aerobic);Aromatic compound degradation
DQFGQLTEQEVFANPQK	MAG_54	>12CT1B_ctg_4138_length_14081_cov_4.007700_4650_7445_-;>12CT3B_ctg_1530_length_27128_cov_11.741366_11387_14182_+	Vitamin B12 transporter BtuB	Environmental Information Processing	Membrane transport		TonB dependent import
DQHPQLAAEFER	MAG_41	>12CT1B_ctg_180_length_99302_cov_5.954316_4605_6632_+;>12CT3B_ctg_458_length_60042_cov_5.226349_24457_26484_-	Transketolase 1	Metabolism	Carbohydrate metabolism	Pentose phosphate pathway	Pentose phosphate pathway
DQNGDDVFLK	MAG_80	>12CT2C_ctg_1675_length_29625_cov_135.941765_10785_13619_+;>12CT3C_ctg_113_length_187445_cov_146.628673_31233_34067_+	Aconitate hydratase A	Metabolism	Carbohydrate metabolism		TCA cycle
DQPVILQLLDLPQAQQAVK	MAG_55	>12CT1B_ctg_2611_length_19453_cov_124.105887_10265_11251_+;>12CT3B_ctg_2259_length_20245_cov_38.331897_111_1097_-	Malate dehydrogenase	Metabolism	Carbohydrate metabolism		TCA cycle
DQPVILQLLEIPVEGAQK	MAG_51	>12CT1B_ctg_3065_length_17429_cov_20.082364_3767_4753_+	Malate dehydrogenase	Metabolism	Carbohydrate metabolism		TCA cycle
DQPVILQLLEVPVDGPQK	MAG_35	>12CT1B_ctg_77_length_146047_cov_80.383905_70262_71248_-	Malate dehydrogenase	Metabolism	Carbohydrate metabolism		TCA cycle
DQPVILQLLEVPVEK	MAG_105	>12CT3B_ctg_907_length_39310_cov_9.678742_2081_3067_+	Malate dehydrogenase	Metabolism	Carbohydrate metabolism		TCA cycle
DQPVVLSLLEVPVEK	Rhodoferax	>12CT1B_ctg_238_length_83383_cov_166.055228_54542_55528_+	Malate dehydrogenase	Metabolism	Carbohydrate metabolism		TCA cycle
DQQPAAFSPK	MAG_31	>12CT1B_ctg_152_length_109519_cov_19.604893_28862_30664_+;>12CT3C_ctg_81_length_224512_cov_71.420789_28862_30664_+	Methanol dehydrogenase [cytochrome c] subunit 1	Metabolism	Energy metabolism	Methane metabolism	Methanol oxidation;C1 compound metabolism
DQVLWFR	MAG_19	>12CT1B_ctg_14471_length_5737_cov_10.062302_1259_2341_+	Alpha-keto acid-binding periplasmic protein TakP	Environmental Information Processing	Membrane transport		Carboxylic acid import
DQVWAAGSSTVFPFATR	MAG_51	>12CT1B_ctg_81_length_142371_cov_19.655562_134958_136037_-	Protein SphX	Environmental Information Processing	Membrane transport		Phosphate import
DQYGGSFENR	MAG_48	>12CT1B_ctg_4300_length_13689_cov_16.974182_7659_8765_+	NADPH dehydrogenase	Metabolism	Energy metabolism	Oxidative phosphorylation	Aerobic respiration
DRDYSACSLGAGLNGVNR	MAG_32	>12CT1B_ctg_524_length_52894_cov_4.490868_43451_46447_+	Vitamin B12 transporter BtuB	Environmental Information Processing	Membrane transport		TonB dependent import
DREICEDDLFWGAPGSLIK	MAG_28	>12CT1B_ctg_27652_length_3576_cov_22.940358_684_3545_-	Vitamin B12 transporter BtuB	Environmental Information Processing	Membrane transport		TonB dependent import
DRGQDALIIYDDLSK	MAG_67	>12CT3C_ctg_3212_length_12014_cov_12.398194_1269_2822_-	ATP synthase subunit alpha	Metabolism	Energy metabolism	Oxidative phosphorylation	ATP synthase
DRPGFGVVAEAMSGLR	Polaromonas	>12CT2C_ctg_21408_length_3956_cov_2.855165_1994_3328_-	Succinyl-CoA--L-malate CoA-transferase beta subunit	Metabolism	Energy metabolism	Carbon fixation pathways in prokaryotes	3-hydroxypropanoate cycle
DSAAVNAALEALTK	MAG_55	>12CT2C_ctg_68441_length_1504_cov_125.043478_402_1349_-;>12CT3B_ctg_9244_length_5823_cov_38.936200_3517_5667_+;>12CT3C_ctg_2241_length_17583_cov_224.194774_6565_7446_+	Methylmalonyl-CoA mutase large subunit	Metabolism	Energy metabolism	Carbon fixation pathways in prokaryotes	3-hydroxypropanoate cycle
DSAGAIVPAWFITELTAK	MAG_55	>12CT1B_ctg_7739_length_8936_cov_117.136584_5974_6285_+;>12CT2C_ctg_39479_length_2344_cov_136.913499_1809_2120_-;>12CT3B_ctg_426_length_63152_cov_37.286289_44902_45213_-	sulfur oxidation protein SoxZ	Metabolism	Energy metabolism	Sulfur metabolism	Sulfur oxidation (sox)
DSDIEALVTFIGAK	MAG_55	>12CT1B_ctg_7739_length_8936_cov_117.136584_6359_7174_+;>12CT3B_ctg_426_length_63152_cov_37.286289_44013_44828_-	SoxAX cytochrome complex subunit A	Metabolism	Energy metabolism	Sulfur metabolism	Sulfur oxidation (sox)
DSGLPIISADSMAEAATK	MAG_55	>12CT1B_ctg_26915_length_3656_cov_131.521244_1538_2698_+;>12CT2C_ctg_49428_length_1952_cov_147.031629_1723_1917_-;>12CT3C_ctg_3181_length_12151_cov_228.129299_5793_6953_-	Succinate--CoA ligase [ADP-forming] subunit beta	Metabolism	Carbohydrate metabolism		TCA cycle
DSIGGLTDEDGNHGK	MAG_48	>12CT1B_ctg_23909_length_3982_cov_16.098039_3191_3943_-;>12CT2C_ctg_1377_length_34417_cov_5.107502_12804_14132_+	Porin D	Environmental Information Processing	Membrane transport		Amino acid import
DSSDHEVMTLTSSSNAAR	MAG_21	>12CT1B_ctg_46721_length_2407_cov_30.179422_243_1559_-	Porin-like protein NicP	Metabolism	Xenobiotics biodegradation and metabolism	Aromatic compound degradation	Nicotinate degradation;Aromatic compound degradation
DSVGAVILGDYEHIK	MAG_77	>12CT3C_ctg_405_length_85302_cov_22.499337_28883_30424_+	ATP synthase subunit alpha	Metabolism	Energy metabolism	Oxidative phosphorylation	ATP synthase
DSVGAVILGDYEHIKEGDVAK	MAG_77	>12CT3C_ctg_405_length_85302_cov_22.499337_28883_30424_+	ATP synthase subunit alpha	Metabolism	Energy metabolism	Oxidative phosphorylation	ATP synthase
DSVGAVILGEYEHISEGETVK	Hydrogenophaga	>12CT1B_ctg_670_length_45561_cov_71.140443_19727_21283_-;>12CT1B_ctg_8041_length_8707_cov_52.591077_2617_4173_-;>12CT3B_ctg_281_length_81381_cov_55.628188_4537_6093_+	ATP synthase subunit alpha	Metabolism	Energy metabolism	Oxidative phosphorylation	ATP synthase
DSVGAVVLGAYEHISEGDVVK	MAG_55	>12CT1B_ctg_39096_length_2752_cov_133.333704_1296_2681_-;>12CT2C_ctg_8602_length_8587_cov_163.811885_5754_7292_+	ATP synthase subunit alpha	Metabolism	Energy metabolism	Oxidative phosphorylation	ATP synthase
DSVGAVVLGDYEHITEGDTVK	MAG_47	>12CT2C_ctg_4382_length_14873_cov_23.950263_5491_7032_-	ATP synthase subunit alpha	Metabolism	Energy metabolism	Oxidative phosphorylation	ATP synthase
DSVGAVVLGDYEHLSEGQTVK	MAG_31	>12CT1B_ctg_94_length_136607_cov_20.206178_5031_6569_+	ATP synthase subunit alpha	Metabolism	Energy metabolism	Oxidative phosphorylation	ATP synthase
DSVGSVILGEYEHIAEGDTVK	MAG_29	>12CT1B_ctg_194_length_93401_cov_58.555471_39573_41126_+	ATP synthase subunit alpha	Metabolism	Energy metabolism	Oxidative phosphorylation	ATP synthase
DSVPSIYNALK	MAG_48	>12CT2C_ctg_8482_length_8680_cov_6.133333_2526_3905_+	ATP synthase subunit beta	Metabolism	Energy metabolism	Oxidative phosphorylation	ATP synthase
DSWPITGATFILMQK	MAG_29	>12CT1B_ctg_1253_length_31611_cov_56.157118_14076_15119_-	Phosphate-binding protein PstS	Environmental Information Processing	Membrane transport		Phosphate import
DSWPITGATFIMMHK	MAG_105	>12CT3B_ctg_8721_length_6178_cov_9.776580_1461_2501_-	Phosphate-binding protein PstS	Environmental Information Processing	Membrane transport		Phosphate import
DSYQGPVYHQEWYGMKPTTPIISGGMNALR	MAG_55	>12CT1B_ctg_70141_length_1769_cov_82.330222_448_1740_-;>12CT3B_ctg_810_length_41873_cov_35.440791_40344_41723_+	Ribulose bisphosphate carboxylase	Metabolism	Energy metabolism	Carbon fixation pathways in prokaryotes	RuBisCO
DSYVDNTVASALLGAQGR	MAG_105	>12CT3B_ctg_551_length_53241_cov_9.252830_13839_16340_-	Vitamin B12 transporter BtuB	Environmental Information Processing	Membrane transport		TonB dependent import
DTAAQFAQQSLAPR	MAG_48	>12CT1B_ctg_23495_length_4034_cov_13.740890_1502_2683_-;>12CT3C_ctg_14008_length_3142_cov_3.259799_1317_2507_-	Acyl-CoA dehydrogenase	Metabolism	Lipid metabolism		beta-Oxidation
DTALAEAETDLKER	MAG_7	>12CT1B_ctg_1320_length_30596_cov_30.988933_14150_15583_-;>12CT3B_ctg_6746_length_7895_cov_53.148724_12_1250_+	Pyruvate kinase II	Metabolism	Carbohydrate metabolism	Glycolysis	Glycolysis
DTALDQAEGHLLR	Polaromonas	>12CT1B_ctg_4723_length_12687_cov_53.399383_3600_5033_+;>12CT2C_ctg_90166_length_1212_cov_2.956785_1026_1202_-	Pyruvate kinase II	Metabolism	Carbohydrate metabolism	Glycolysis	Glycolysis
DTDIGYVVQSGPLK	MAG_48	>12CT2C_ctg_16549_length_4932_cov_6.992823_3580_4830_+	Porin-like protein NicP	Metabolism	Xenobiotics biodegradation and metabolism	Aromatic compound degradation	Nicotinate degradation;Aromatic compound degradation
DTDILACFK	MAG_7	>12CT1B_ctg_435_length_58823_cov_29.238633_33984_35405_+;>12CT2C_ctg_21971_length_3865_cov_12.721260_492_1913_-	Ribulose bisphosphate carboxylase large chain	Metabolism	Energy metabolism	Carbon fixation pathways in prokaryotes	RuBisCO
DTDILALFR	MAG_31	>12CT1B_ctg_8102_length_8664_cov_19.717505_5687_7153_-	Ribulose bisphosphate carboxylase large chain%2C chromosomal	Metabolism	Energy metabolism	Carbon fixation pathways in prokaryotes	RuBisCO
DTDLLCLFR	MAG_41	>12CT2C_ctg_543_length_63151_cov_12.233375_7490_8956_-	Ribulose bisphosphate carboxylase large chain%2C plasmid	Metabolism	Energy metabolism	Carbon fixation pathways in prokaryotes	RuBisCO
DTDTICLFR	MAG_105	>12CT3B_ctg_957_length_37806_cov_10.083971_4096_5580_-	Ribulose bisphosphate carboxylase large chain%2C chromosomal	Metabolism	Energy metabolism	Carbon fixation pathways in prokaryotes	RuBisCO
DTDVIAMFR	MAG_35	>12CT1B_ctg_2049_length_22680_cov_70.642652_8323_9810_+	Ribulose bisphosphate carboxylase large chain	Metabolism	Energy metabolism	Carbon fixation pathways in prokaryotes	RuBisCO
DTDYLHVINWK	MAG_55	>12CT1B_ctg_1931_length_23617_cov_106.593328_2460_4742_+;>12CT2C_ctg_9518_length_7882_cov_152.851540_3615_5897_-	Nitrous-oxide reductase	Metabolism	Energy metabolism	Nitrogen metabolism	Denitrification
DTFSEYLDLR	MAG_35	>12CT1B_ctg_2049_length_22680_cov_70.642652_10972_11952_+;>12CT3C_ctg_3382_length_11294_cov_19.340778_10729_11292_-	Protein CbbX	Metabolism	Energy metabolism	Carbon fixation pathways in prokaryotes	RuBisCO
DTGALGYFGFAYYVENK	MAG_31	>12CT1B_ctg_8_length_492610_cov_18.934013_357116_358117_+	Protein SphX	Environmental Information Processing	Membrane transport		Phosphate import
DTGALGYFGFAYYVENKDK	MAG_31	>12CT1B_ctg_8_length_492610_cov_18.934013_357116_358117_+	Protein SphX	Environmental Information Processing	Membrane transport		Phosphate import
DTGEDALIVYDDLTK	MAG_55	>12CT1B_ctg_39096_length_2752_cov_133.333704_1296_2681_-;>12CT2C_ctg_8602_length_8587_cov_163.811885_5754_7292_+	ATP synthase subunit alpha	Metabolism	Energy metabolism	Oxidative phosphorylation	ATP synthase
DTGGPISVPVGDVTK	MAG_80	>12CT2C_ctg_5143_length_13161_cov_142.302762_394_1842_-	ATP synthase subunit beta	Metabolism	Energy metabolism	Oxidative phosphorylation	ATP synthase
DTHGLSLPAER	MAG_80	>12CT3C_ctg_331_length_98235_cov_157.882165_89249_90895_+	Phosphoglucomutase	Metabolism	Carbohydrate metabolism		Carbohydrate degradation
DTISNIDPTTTLAK	MAG_28	>12CT2C_ctg_626_length_58114_cov_60.823197_7530_10424_-	Vitamin B12 transporter BtuB	Environmental Information Processing	Membrane transport		TonB dependent import
DTTDGDITAGFSKPK	MAG_54	>12CT1B_ctg_4138_length_14081_cov_4.007700_4650_7445_-;>12CT3B_ctg_1530_length_27128_cov_11.741366_11387_14182_+	Vitamin B12 transporter BtuB	Environmental Information Processing	Membrane transport		TonB dependent import
DTVTSIDADKR	MAG_7	>12CT1B_ctg_1705_length_25674_cov_31.251961_14840_16120_+	Sulfide dehydrogenase [flavocytochrome c] flavoprotein chain	Metabolism	Energy metabolism	Sulfur metabolism	Sulfur oxidation (sox)
DTYGQGLADATK	MAG_48	>12CT2C_ctg_747_length_50955_cov_5.708251_38162_39295_-;>12CT1B_ctg_906_length_38310_cov_19.779166_42_1067_+	Leu/Ile/Val-binding protein	Environmental Information Processing	Membrane transport		Amino acid import
DVAFAISHFYTGTR	MAG_48	>12CT1B_ctg_5151_length_11939_cov_18.172669_9571_10464_+	Glutamate/aspartate import solute-binding protein	Environmental Information Processing	Membrane transport		Amino acid import
DVAFAITTYVEEVR	MAG_28	>12CT1B_ctg_5641_length_11247_cov_32.968906_2613_3509_-;>12CT2C_ctg_26_length_370023_cov_60.531470_152653_153549_-	Glutamate/aspartate import solute-binding protein	Environmental Information Processing	Membrane transport		Amino acid import
DVAHAPVISAFAELAK	MAG_55	>12CT1B_ctg_2611_length_19453_cov_124.105887_1214_4048_-	2-oxoglutarate dehydrogenase E1 component	Metabolism	Carbohydrate metabolism		TCA cycle
DVCEQDFLQPGSR	MAG_33	>12CT1B_ctg_62_length_167223_cov_169.837505_139525_140622_+	Fructose-1%2C6-bisphosphatase class 1	Metabolism	Energy metabolism	Carbon fixation pathways in prokaryotes	Calvin-Benson-Bassham cycle
DVDASLPAQAILVYGPPPTSGTR	MAG_51	>12CT1B_ctg_81_length_142371_cov_19.655562_134958_136037_-	Protein SphX	Environmental Information Processing	Membrane transport		Phosphate import
DVDYALLIGSRPR	Rhodoferax	>12CT1B_ctg_238_length_83383_cov_166.055228_54542_55528_+	Malate dehydrogenase	Metabolism	Carbohydrate metabolism		TCA cycle
DVELSAFESK	MAG_21	>12CT1B_ctg_7198_length_9470_cov_30.404142_2615_3583_+	Phosphate-binding protein PstS	Environmental Information Processing	Membrane transport		Phosphate import
DVEVATNTAVLEFDKFK	MAG_55	>12CT1B_ctg_7739_length_8936_cov_117.136584_760_2037_-;>12CT3B_ctg_426_length_63152_cov_37.286289_48995_50272_+	Sulfide dehydrogenase [flavocytochrome c] flavoprotein chain	Metabolism	Energy metabolism	Sulfur metabolism	Sulfur oxidation (sox)
DVGAGNTVNWPANALGGK	MAG_77	>12CT2C_ctg_208_length_119858_cov_10.913500_7036_8055_-	Phosphate-binding protein PstS	Environmental Information Processing	Membrane transport		Phosphate import
DVGAGNTVNWPANAVGGK	MAG_95	>12CT2C_ctg_3278_length_18290_cov_7.033397_7747_8766_+	Phosphate-binding protein PstS	Environmental Information Processing	Membrane transport		Phosphate import
DVGAGNTVNWPSNAVGGK	Thiobacillus	>12CT2C_ctg_703_length_52981_cov_5.874296_4199_5215_-	Phosphate-binding protein PstS	Environmental Information Processing	Membrane transport		Phosphate import
DVGAGVITATSQQYPLK	MAG_7	>12CT1B_ctg_3321_length_16491_cov_27.616269_10935_11939_-	Fructose import binding protein FrcB	Environmental Information Processing	Membrane transport		Carbohydrate import
DVGSFVADAAAALAQVK	MAG_33	>12CT1B_ctg_96_length_134700_cov_177.280263_75905_79099_-	Cobalt-zinc-cadmium resistance protein CzcA	Environmental Information Processing	Membrane transport		Cation import
DVGTGVIAATSQQYPLR	MAG_35	>12CT2C_ctg_527_length_64447_cov_187.122717_31570_32586_-	Fructose import binding protein FrcB	Environmental Information Processing	Membrane transport		Carbohydrate import
DVHTGNMAINSQPR	MAG_35	>12CT1B_ctg_177_length_100805_cov_84.605578_24327_25895_-;>12CT2C_ctg_415_length_75398_cov_198.454561_42844_44412_+	Fructose dehydrogenase large subunit	Metabolism	Carbohydrate metabolism		Carbohydrate degradation
DVIEALLPSTGALIFFDTLAVTK	MAG_35	>12CT2C_ctg_25289_length_3414_cov_192.435546_608_1786_+	Putrescine-binding periplasmic protein SpuD	Environmental Information Processing	Membrane transport		Putrescine import
DVINFFPLTAAR	Rhodoferax	>12CT1B_ctg_6_length_637429_cov_182.399640_468594_469760_+	Leucine-%2C isoleucine-%2C valine-%2C threonine-%2C and alanine-binding protein	Environmental Information Processing	Membrane transport		Amino acid import
DVLATVMAIGK	MAG_19	>12CT1B_ctg_1782_length_24929_cov_10.105090_21521_23620_+	Fatty acid oxidation complex subunit alpha	Metabolism	Lipid metabolism		beta-Oxidation
DVLDAAFK	MAG_28	>12CT1B_ctg_18945_length_4717_cov_30.368297_2831_3916_-	Alpha-keto acid-binding periplasmic protein TakP	Environmental Information Processing	Membrane transport		Carboxylic acid import
DVLGVNTVEDLAR	MAG_51	>12CT1B_ctg_43_length_222359_cov_20.179043_99716_102298_-	Vitamin B12 transporter BtuB	Environmental Information Processing	Membrane transport		TonB dependent import
DVLLALDCAASEFYK	MAG_55	>12CT1B_ctg_2236_length_21457_cov_114.972339_2720_4003_-	Enolase	Metabolism	Carbohydrate metabolism	Glycolysis	Glycolysis
DVLMFVDNIYR	Thiobacillus	>12CT2C_ctg_16402_length_4972_cov_13.142770_860_2239_+	ATP synthase subunit beta 1	Metabolism	Energy metabolism	Oxidative phosphorylation	ATP synthase
DVPHLPVVNAFAER	Polaromonas	>12CT1B_ctg_304_length_71732_cov_57.569778_53716_56604_-	2-oxoglutarate dehydrogenase E1 component	Metabolism	Carbohydrate metabolism		TCA cycle
DVPTADESMVVIR	MAG_7	>12CT1B_ctg_1705_length_25674_cov_31.251961_23531_24418_-;>12CT2C_ctg_12925_length_6103_cov_7.583003_5013_5900_+;>12CT3C_ctg_27538_length_2005_cov_6.211795_563_1447_-;>12CT3C_ctg_51887_length_1313_cov_3.799682_490_1278_-	Phosphoribulokinase%2C plasmid	Metabolism	Energy metabolism	Carbon fixation pathways in prokaryotes	Calvin-Benson-Bassham cycle
DVQINAPDIAENGAVVPVAVK	MAG_31	>12CT1B_ctg_311_length_70692_cov_20.194303_54093_54560_-	thiosulfate oxidation carrier protein SoxY	Metabolism	Energy metabolism	Sulfur metabolism	Sulfur oxidation (sox)
DVSITAPDIAENGAVVPLGAATTLAGVK	MAG_28	>12CT1B_ctg_30924_length_3291_cov_34.660383_788_1258_+	thiosulfate oxidation carrier protein SoxY	Metabolism	Energy metabolism	Sulfur metabolism	Sulfur oxidation (sox)
DVSVIEILVKPGDSIK	MAG_29	>12CT1B_ctg_4255_length_13802_cov_53.551102_4086_5759_-;>12CT2C_ctg_43817_length_2155_cov_2.401429_1120_1950_-	Dihydrolipoyllysine-residue acetyltransferase component of pyruvate dehydrogenase complex	Metabolism	Carbohydrate metabolism	Glycolysis	Glycolysis
DVTISAPDIAENGAVVPLGASTTLPGVK	MAG_41	>12CT1B_ctg_1683_length_25926_cov_5.352364_18962_19432_-;>12CT3C_ctg_1465_length_27533_cov_4.656780_7010_7480_-	thiosulfate oxidation carrier protein SoxY	Metabolism	Energy metabolism	Sulfur metabolism	Sulfur oxidation (sox)
DVTITGPDIAENGAVVPLGVSTTLPGVK	MAG_29	>12CT1B_ctg_2191_length_21704_cov_54.557301_12637_13092_-;>12CT2C_ctg_27088_length_3214_cov_2.763849_2785_3174_-	thiosulfate oxidation carrier protein SoxY	Metabolism	Energy metabolism	Sulfur metabolism	Sulfur oxidation (sox)
DVVDAAVAK	Methyloversatilis	>12CT1B_ctg_66_length_162463_cov_18.403472_86125_87369_-	Isocitrate dehydrogenase [NADP]	Metabolism	Carbohydrate metabolism		TCA cycle
DVVLPALADNQR	MAG_28	>12CT3B_ctg_1648_length_25844_cov_31.851254_6226_7533_+	Cobalt-zinc-cadmium resistance protein CzcC	Environmental Information Processing	Membrane transport		Cation import
DVYLGDIWPSSEEVHK	MAG_28	>12CT1B_ctg_12288_length_6446_cov_30.011892_3275_6034_+;>12CT3B_ctg_2007_length_22173_cov_41.936161_9546_12305_-	Aconitate hydratase A	Metabolism	Carbohydrate metabolism		TCA cycle
DWALGTNGEWVTMGIPSQGWYGIPK	Hydrogenophaga	>12CT1B_ctg_77_length_146047_cov_80.383905_70262_71248_-;>12CT1B_ctg_5812_length_11043_cov_30.768930_1600_2586_-;>12CT2C_ctg_277_length_96435_cov_183.408093_15_371_+;>12CT2C_ctg_30279_length_2927_cov_7.774025_42_272_+	Malate dehydrogenase	Metabolism	Carbohydrate metabolism		TCA cycle
DWKPELDTDVSTLVDQIYQPVR	MAG_47	>12CT3B_ctg_4087_length_12285_cov_19.704252_3_1559_+;>12CT3C_ctg_2617_length_14939_cov_83.455993_11065_13086_-	Adenylylsulfate reductase subunit alpha	Metabolism	Energy metabolism	Sulfur metabolism	Sulfate reduction (assimilatory)
DWPIEGNVSK	MAG_80	>12CT2C_ctg_289_length_94493_cov_142.664627_85782_86903_+;>12CT3C_ctg_12_length_626564_cov_150.175152_599508_600629_+	Phosphate-binding protein PstS3	Environmental Information Processing	Membrane transport		Phosphate import
DYFDALQHVPAVDGSSAK	MAG_33	>12CT1B_ctg_22_length_290815_cov_157.287055_186568_189474_+	2-oxoglutarate dehydrogenase E1 component	Metabolism	Carbohydrate metabolism		TCA cycle
DYFDVAASYK	MAG_67	>12CT1B_ctg_46118_length_2431_cov_1.814815_4_1914_-;>12CT2C_ctg_12930_length_6101_cov_5.529276_2136_5072_+;>12CT3B_ctg_33674_length_1863_cov_4.035398_1160_1849_-;>12CT3C_ctg_1543_length_26182_cov_11.083171_8906_11842_+	Vitamin B12 transporter BtuB	Environmental Information Processing	Membrane transport		TonB dependent import
DYIHVVDLAR	Thiobacillus	>12CT2C_ctg_308_length_88894_cov_10.158433_60507_61517_+;>12CT2C_ctg_3282_length_18269_cov_6.828429_10177_11202_+;>12CT2C_ctg_9656_length_7793_cov_8.401137_276_1280_+;>12CT3B_ctg_164_length_123491_cov_84.326169_48561_49571_+;>12CT3B_ctg_4986_length_10400_cov_5.706622_4007_5032_+	UDP-glucose 4-epimerase	Metabolism	Carbohydrate metabolism		Carbohydrate degradation
DYPLEYNGR	MAG_55	>12CT1B_ctg_3233_length_16818_cov_82.072660_14945_16450_-;>12CT1B_ctg_6285_length_10451_cov_67.189592_6767_8272_+	Toluene-4-monooxygenase system%2C hydroxylase component subunit alpha	Metabolism	Xenobiotics biodegradation and metabolism	Aromatic compound degradation	Toluene degradation;Aromatic compound degradation
DYSACSLGAGLNGVNR	MAG_32	>12CT1B_ctg_524_length_52894_cov_4.490868_43451_46447_+	Vitamin B12 transporter BtuB	Environmental Information Processing	Membrane transport		TonB dependent import
DYSQVLDVR	MAG_51	>12CT1B_ctg_5_length_661802_cov_19.690622_11569_13983_+	Vitamin B12 transporter BtuB	Environmental Information Processing	Membrane transport		TonB dependent import
DYTIAIVTHNMQQAAR	Hydrogenophaga	>12CT1B_ctg_112_length_126069_cov_27.592982_104348_105136_-;>12CT3C_ctg_17892_length_2656_cov_7.093426_1284_2078_-	Phosphate import ATP-binding protein PstB	Environmental Information Processing	Membrane transport		Phosphate import
DYTTAIDINPHYITPK	MAG_47	>12CT3B_ctg_4087_length_12285_cov_19.704252_3_1559_+;>12CT3C_ctg_2617_length_14939_cov_83.455993_11065_13086_-	Adenylylsulfate reductase subunit alpha	Metabolism	Energy metabolism	Sulfur metabolism	Sulfate reduction (assimilatory)
DYTTAIDVNPNYITPK	MAG_77	>12CT2C_ctg_17350_length_4744_cov_16.982299_2559_4580_-;>12CT3B_ctg_27_length_440142_cov_95.178285_366643_368664_-;>12CT3C_ctg_47_length_304634_cov_22.740786_43827_45848_+	Adenylylsulfate reductase subunit alpha	Metabolism	Energy metabolism	Sulfur metabolism	Sulfate reduction (assimilatory)
DYVTKPVNGEELLSK	MAG_35	>12CT1B_ctg_2453_length_20319_cov_81.891285_5099_5464_+	Phosphate regulon transcriptional regulatory protein PhoB	Environmental Information Processing	Membrane transport		Phosphate import
DYVWAAGSSTVFPFATR	MAG_51	>12CT1B_ctg_283_length_76219_cov_19.608266_7141_8181_-	Protein SphX	Environmental Information Processing	Membrane transport		Phosphate import
DYVYAYGHLEGAK	MAG_29	>12CT1B_ctg_1318_length_30644_cov_55.316846_14001_14990_+	Putative thiosulfate sulfurtransferase	Metabolism	Energy metabolism	Sulfur metabolism	Thiosulfate disproportionation
EAAAAALDALR	MAG_54	>12CT2C_ctg_19117_length_4370_cov_5.266744_13_1287_-;>12CT3C_ctg_481_length_74948_cov_5.464222_10455_11729_+	Cobalt-zinc-cadmium resistance protein CzcC	Environmental Information Processing	Membrane transport		Cation import
EAAAGETLAVFNPATGQEIGR	MAG_35	>12CT1B_ctg_3739_length_15047_cov_83.631137_2304_3743_-	Alpha-ketoglutaric semialdehyde dehydrogenase	Metabolism	Carbohydrate metabolism		Carbohydrate degradation
EAADLIISSIEK	MAG_41	>12CT2C_ctg_1280_length_36081_cov_11.999306_4449_5702_-	Isocitrate dehydrogenase [NADP]	Metabolism	Carbohydrate metabolism		TCA cycle
EAAHHVQLMGSGTILR	MAG_48	>12CT3C_ctg_854_length_47321_cov_5.489591_11267_13912_-;>12CT1B_ctg_6364_length_10356_cov_47.453063_5602_8247_+	Pyruvate dehydrogenase E1 component	Metabolism	Carbohydrate metabolism	Glycolysis	Glycolysis
EADNIVNVIAADTIGR	MAG_32	>12CT2C_ctg_121_length_170418_cov_9.413852_86987_89689_+	Vitamin B12 transporter BtuB	Environmental Information Processing	Membrane transport		TonB dependent import
EAEGVLAVYTGEHFR	MAG_41	>12CT1B_ctg_79_length_145507_cov_5.840257_36245_38590_-;>12CT2C_ctg_75_length_225532_cov_12.714228_107123_109468_+	Carbon monoxide dehydrogenase large chain	Metabolism	Energy metabolism	Carbon fixation pathways in prokaryotes	CODH
EAFDLYGIAFVGHDDLR	MAG_55	>12CT1B_ctg_2042_length_22724_cov_119.900437_1734_2339_-	NAD(P)H-quinone oxidoreductase subunit J%2C chloroplastic	Metabolism	Energy metabolism	Oxidative phosphorylation	Aerobic respiration
EAFENYLGR	MAG_28	>12CT2C_ctg_1194_length_38124_cov_61.816439_3259_4200_+;>12CT3C_ctg_1540_length_26242_cov_81.934319_19443_20384_-	Protein CbbX	Metabolism	Energy metabolism	Carbon fixation pathways in prokaryotes	RuBisCO
EAFVTLVGDNDK	MAG_7	>12CT1B_ctg_1617_length_26661_cov_27.080696_20992_23403_-;>12CT3B_ctg_205_length_102387_cov_48.639663_2558_4969_+	Phosphoenolpyruvate synthase	Metabolism	Carbohydrate metabolism	Glycolysis	Glycolysis
EAGETETVVKR	MAG_7	>12CT1B_ctg_1406_length_29232_cov_28.111355_2236_2982_+	Triosephosphate isomerase	Metabolism	Energy metabolism	Carbon fixation pathways in prokaryotes	Calvin-Benson-Bassham cycle;Glycolysis
EAHELYEETAAK	MAG_111	>12CT3B_ctg_362_length_68698_cov_3.872369_7557_8594_-	Alpha-keto acid-binding periplasmic protein TakP	Environmental Information Processing	Membrane transport		Carboxylic acid import
EAIGWPHAPFDIPEQIAGR	MAG_35	>12CT1B_ctg_2049_length_22680_cov_70.642652_14010_16064_+	Transketolase 1	Metabolism	Carbohydrate metabolism	Pentose phosphate pathway	Pentose phosphate pathway
EAIQLEGVR	MAG_67	>12CT2C_ctg_12930_length_6101_cov_5.529276_2136_5072_+;>12CT3B_ctg_15494_length_3580_cov_2.489078_460_1623_-;>12CT3C_ctg_1543_length_26182_cov_11.083171_8906_11842_+	Vitamin B12 transporter BtuB	Environmental Information Processing	Membrane transport		TonB dependent import
EALADGNPADLFEVK	MAG_55	>12CT1B_ctg_7739_length_8936_cov_117.136584_6359_7174_+;>12CT3B_ctg_426_length_63152_cov_37.286289_44013_44828_-	SoxAX cytochrome complex subunit A	Metabolism	Energy metabolism	Sulfur metabolism	Sulfur oxidation (sox)
EALAEAMIPLIGQLYR	MAG_48	>12CT3B_ctg_4413_length_11527_cov_8.110443_9876_11339_+	Glyceraldehyde-3-phosphate dehydrogenase-like protein	Metabolism	Energy metabolism	Carbon fixation pathways in prokaryotes	Calvin-Benson-Bassham cycle;Glycolysis
EALANAYNSFK	MAG_29	>12CT1B_ctg_1031_length_35519_cov_57.573201_21386_22546_+;>12CT2C_ctg_109894_length_1037_cov_2.308554_567_1028_-	Spermidine-binding periplasmic protein SpuE	Environmental Information Processing	Membrane transport		Putrescine import
EALDSAVKR	Hydrogenophaga	>12CT1B_ctg_1845_length_24369_cov_81.921650_11456_12772_+;>12CT1B_ctg_2798_length_18567_cov_38.324438_910_2226_-;>12CT3B_ctg_6_length_746841_cov_158.055147_526575_527891_-;>12CT3B_ctg_649_length_48562_cov_66.113757_45472_46788_-	sn-glycerol-3-phosphate-binding periplasmic protein UgpB	Environmental Information Processing	Membrane transport		Carbohydrate import
EALGLPVSTLFR	MAG_33	>12CT1B_ctg_238_length_83383_cov_166.055228_57188_59800_+	Aconitate hydratase B	Metabolism	Carbohydrate metabolism		TCA cycle
EALNTIFEEGLENIFAR	MAG_31	>12CT1B_ctg_60_length_172678_cov_18.276417_26374_27564_-	Serine--glyoxylate aminotransferase	Metabolism	Energy metabolism	Methane metabolism	Formaldehyde assimilation;C1 compound metabolism
EAMANAYNSFK	Hydrogenophaga	>12CT1B_ctg_99_length_132067_cov_85.966503_54744_55922_-;>12CT1B_ctg_407_length_61265_cov_34.632266_2138_3316_-;>12CT2C_ctg_25289_length_3414_cov_192.435546_608_1786_+;>12CT3B_ctg_28_length_416799_cov_158.921470_404613_405791_-;>12CT3C_ctg_362_length_93145_cov_21.275046_30615_31793_-	Putrescine-binding periplasmic protein SpuD	Environmental Information Processing	Membrane transport		Putrescine import
EAPAAAAGATGGAGIPPIPVVDFSR	MAG_48	>12CT1B_ctg_6364_length_10356_cov_47.453063_8259_10208_+	Dihydrolipoyllysine-residue acetyltransferase component of pyruvate dehydrogenase complex	Metabolism	Carbohydrate metabolism	Glycolysis	Glycolysis
EAQDEYSLESQR	MAG_51	>12CT1B_ctg_13_length_375588_cov_19.539673_161754_162926_-	3-ketoacyl-CoA thiolase	Metabolism	Lipid metabolism		beta-Oxidation
EASGPDSVYFIGSSK	MAG_35	>12CT1B_ctg_1975_length_23245_cov_82.959120_6490_9456_-;>12CT3C_ctg_100_length_207136_cov_22.093973_49256_52222_-	Nitrate reductase	Metabolism	Energy metabolism	Nitrogen metabolism	Denitrification
EASGPDSVYFVGSSK	MAG_7	>12CT3B_ctg_3457_length_14218_cov_51.166984_4146_7112_-	Formate dehydrogenase H	Metabolism	Energy metabolism	Methane metabolism	Formate oxidation;C1 compound metabolism
EASIQDVPIAISAFDESR	MAG_32	>12CT1B_ctg_412_length_60871_cov_4.385310_2080_5142_-;>12CT2C_ctg_86_length_208910_cov_9.636465_2373_5213_-	Vitamin B12 transporter BtuB	Environmental Information Processing	Membrane transport		TonB dependent import
EASYDDICK	MAG_47	>12CT1B_ctg_19838_length_4561_cov_3.991567_1064_2086_+;>12CT2C_ctg_6303_length_11075_cov_23.231034_8262_9260_-	Glyceraldehyde-3-phosphate dehydrogenase A	Metabolism	Energy metabolism	Carbon fixation pathways in prokaryotes	Calvin-Benson-Bassham cycle;Glycolysis
EATAADFLQPGR	MAG_31	>12CT1B_ctg_8102_length_8664_cov_19.717505_800_1873_-	Fructose-1%2C6-bisphosphatase class 1	Metabolism	Energy metabolism	Carbon fixation pathways in prokaryotes	Calvin-Benson-Bassham cycle
EATLGWIDIMR	MAG_29	>12CT1B_ctg_1318_length_30644_cov_55.316846_17528_18946_+	Ribulose bisphosphate carboxylase large chain	Metabolism	Energy metabolism	Carbon fixation pathways in prokaryotes	RuBisCO
EATWEEALALASGK	MAG_31	>12CT1B_ctg_82_length_141396_cov_17.450485_75568_78372_+	Putative formate dehydrogenase	Metabolism	Energy metabolism	Methane metabolism	Formate oxidation;C1 compound metabolism
EAVIVAATR	MAG_44	>12CT1B_ctg_945_length_37553_cov_9.418636_13487_14632_+	3-ketoacyl-CoA thiolase	Metabolism	Lipid metabolism		beta-Oxidation
EAVLGPTAVPR	MAG_28	>12CT1B_ctg_8439_length_8425_cov_34.136201_6297_8327_-;>12CT3B_ctg_1323_length_30023_cov_39.332254_7042_9072_-	Transketolase 1	Metabolism	Carbohydrate metabolism	Pentose phosphate pathway	Pentose phosphate pathway
EAVSGTQAYAVHSR	MAG_35	>12CT1B_ctg_2_length_789565_cov_77.710490_238956_240800_-	Vitamin B12 transporter BtuB	Environmental Information Processing	Membrane transport		TonB dependent import
EAVTALGGDPNR	MAG_80	>12CT2C_ctg_1675_length_29625_cov_135.941765_10785_13619_+;>12CT3C_ctg_113_length_187445_cov_146.628673_31233_34067_+	Aconitate hydratase A	Metabolism	Carbohydrate metabolism		TCA cycle
EAVVAEPEIGLGPLHTGFDNK	MAG_111	>12CT3B_ctg_16901_length_3302_cov_3.649523_74_1417_+	Nitrous-oxide reductase	Metabolism	Energy metabolism	Nitrogen metabolism	Denitrification
ECLNAQIVEGDSFHR	MAG_55	>12CT1B_ctg_746_length_43169_cov_109.951802_6358_7230_+;>12CT3B_ctg_810_length_41873_cov_35.440791_28287_29159_-	Phosphoribulokinase%2C chromosomal	Metabolism	Energy metabolism	Carbon fixation pathways in prokaryotes	Calvin-Benson-Bassham cycle
EDDAIDKEFDGFVR	MAG_29	>12CT1B_ctg_1253_length_31611_cov_56.157118_10597_11298_-	Phosphate-specific transport system accessory protein PhoU	Environmental Information Processing	Membrane transport		Phosphate import
EDLNVPVKDGVVTSDAR	MAG_48	>12CT3B_ctg_438_length_62239_cov_7.067397_4624_5787_+;>12CT1B_ctg_31130_length_3274_cov_51.584343_455_1618_+;>12CT2C_ctg_1427_length_33467_cov_5.801449_18164_19327_+	Phosphoglycerate kinase	Metabolism	Energy metabolism	Carbon fixation pathways in prokaryotes	Calvin-Benson-Bassham cycle;Glycolysis
EDVINLLLTNMR	MAG_48	>12CT1B_ctg_234_length_84307_cov_20.787127_33220_34965_+	Acetophenone carboxylase delta subunit	Metabolism	Xenobiotics biodegradation and metabolism	Aromatic compound degradation	Ethylbenzene degradation;Aromatic compound degradation
EEAAAPAAAPAPAPAAAEAPK	MAG_7	>12CT1B_ctg_435_length_58823_cov_29.238633_7074_8228_+;>12CT3B_ctg_201_length_104743_cov_58.270862_12344_13498_+	Purine-binding protein	Environmental Information Processing	Membrane transport		Nucleotide import
EEAAPAAAPAAEAPAAAPAPAPAADGVIK	MAG_7	>12CT1B_ctg_112_length_126069_cov_27.592982_20465_21673_-;>12CT3B_ctg_1131_length_33457_cov_45.553889_10265_11473_+	Leucine-%2C isoleucine-%2C valine-%2C threonine-%2C and alanine-binding protein	Environmental Information Processing	Membrane transport		Amino acid import
EEAAPAPASAPVAAPAPAAPAASVIK	MAG_33	>12CT1B_ctg_14_length_371870_cov_165.965929_370452_371660_+	Leucine-%2C isoleucine-%2C valine-%2C threonine-%2C and alanine-binding protein	Environmental Information Processing	Membrane transport		Amino acid import
EEAAPVAAPAAAPAPAAQVIK	MAG_35	>12CT1B_ctg_1358_length_29991_cov_71.042090_4342_5526_+	Leucine-%2C isoleucine-%2C valine-%2C threonine-%2C and alanine-binding protein	Environmental Information Processing	Membrane transport		Amino acid import
EEAAVPAATADAGEATITIR	MAG_31	>12CT1B_ctg_374_length_64033_cov_19.940073_56704_57906_-	Leucine-%2C isoleucine-%2C valine-%2C threonine-%2C and alanine-binding protein	Environmental Information Processing	Membrane transport		Amino acid import
EELADVVGQQNASAR	MAG_48	>12CT3B_ctg_4413_length_11527_cov_8.110443_9876_11339_+	Glyceraldehyde-3-phosphate dehydrogenase-like protein	Metabolism	Energy metabolism	Carbon fixation pathways in prokaryotes	Calvin-Benson-Bassham cycle;Glycolysis
EELEQAFPR	MAG_48	>12CT2C_ctg_1329_length_35261_cov_5.973016_25887_27302_-	2-oxoglutarate carboxylase small subunit	Metabolism	Energy metabolism	Carbon fixation pathways in prokaryotes	reductive TCA cycle
EENDAALEGVR	MAG_31	>12CT1B_ctg_413_length_60669_cov_18.386412_59338_60342_+	C4-dicarboxylate-binding periplasmic protein DctP	Environmental Information Processing	Membrane transport		Carboxylic acid import
EENEFSGIVSLR	MAG_32	>12CT1B_ctg_422_length_60097_cov_4.620682_15460_17985_-	Vitamin B12 transporter BtuB	Environmental Information Processing	Membrane transport		TonB dependent import
EENFIIGAGVVQNPDK	MAG_13	>12CT1B_ctg_8045_length_8705_cov_68.082775_30_2315_+;>12CT2C_ctg_190_length_127841_cov_24.013006_10473_13682_-	TonB-dependent receptor SusC	Metabolism	Carbohydrate metabolism		Carbohydrate degradation
EENGSNDTAIIR	MAG_33	>12CT1B_ctg_22_length_290815_cov_157.287055_186568_189474_+	2-oxoglutarate dehydrogenase E1 component	Metabolism	Carbohydrate metabolism		TCA cycle
EEPVAAPAAPAPVAAAPAAPPVPAGPVLDDEK	MAG_35	>12CT1B_ctg_99_length_132067_cov_85.966503_54744_55922_-;>12CT2C_ctg_25289_length_3414_cov_192.435546_608_1786_+;>12CT3B_ctg_28_length_416799_cov_158.921470_404613_405791_-;>12CT3C_ctg_362_length_93145_cov_21.275046_30615_31793_-	Putrescine-binding periplasmic protein SpuD	Environmental Information Processing	Membrane transport		Putrescine import
EEVAPAPAPAPAVAEAPK	MAG_35	>12CT1B_ctg_168_length_103385_cov_81.119636_61161_62306_-	Purine-binding protein	Environmental Information Processing	Membrane transport		Nucleotide import
EEVSAIFGLVSDK	MAG_105	>12CT3B_ctg_551_length_53241_cov_9.252830_13839_16340_-	Vitamin B12 transporter BtuB	Environmental Information Processing	Membrane transport		TonB dependent import
EFAESAVATVK	MAG_48	>12CT1B_ctg_31130_length_3274_cov_51.584343_455_1618_+	Phosphoglycerate kinase	Metabolism	Energy metabolism	Carbon fixation pathways in prokaryotes	Calvin-Benson-Bassham cycle;Glycolysis
EFAINTSNER	MAG_55	>12CT1B_ctg_746_length_43169_cov_109.951802_5261_6334_+;>12CT3B_ctg_810_length_41873_cov_35.440791_29193_30260_-	Fructose-1%2C6-bisphosphatase class 1	Metabolism	Energy metabolism	Carbon fixation pathways in prokaryotes	Calvin-Benson-Bassham cycle
EFEVFDLPFIFSGYDDLR	MAG_55	>12CT1B_ctg_5993_length_10809_cov_124.890459_8109_9113_+;>12CT3B_ctg_4094_length_12276_cov_35.368546_9892_10896_+	C4-dicarboxylate-binding periplasmic protein DctP	Environmental Information Processing	Membrane transport		Carboxylic acid import
EFEVFDLPFIFSGYDDLRK	MAG_55	>12CT1B_ctg_5993_length_10809_cov_124.890459_8109_9113_+;>12CT3B_ctg_4094_length_12276_cov_35.368546_9892_10896_+	C4-dicarboxylate-binding periplasmic protein DctP	Environmental Information Processing	Membrane transport		Carboxylic acid import
EFGVELNAVGASGPHGR	MAG_48	>12CT1B_ctg_6364_length_10356_cov_47.453063_8259_10208_+	Dihydrolipoyllysine-residue acetyltransferase component of pyruvate dehydrogenase complex	Metabolism	Carbohydrate metabolism	Glycolysis	Glycolysis
EFIQYYLNQAPK	MAG_47	>12CT2C_ctg_1296_length_35778_cov_21.241777_11361_12377_+	Protein SphX	Environmental Information Processing	Membrane transport		Phosphate import
EFLAQDGLADR	MAG_31	>12CT1B_ctg_36_length_233375_cov_17.708778_11626_13995_+	Phosphoenolpyruvate synthase	Metabolism	Carbohydrate metabolism	Glycolysis	Glycolysis
EFLGLPASTLFR	MAG_42	>12CT1B_ctg_3024_length_17578_cov_13.656965_2009_4618_+	Aconitate hydratase B	Metabolism	Carbohydrate metabolism		TCA cycle
EFLGLPQSTLFR	MAG_55	>12CT1B_ctg_3767_length_14970_cov_104.661884_8231_10831_+;>12CT2C_ctg_9269_length_8074_cov_138.182941_135_2285_+;>12CT3C_ctg_4538_length_8139_cov_208.789461_27_2351_+	Aconitate hydratase B	Metabolism	Carbohydrate metabolism		TCA cycle
EFLGLPVSTLFR	MAG_35	>12CT1B_ctg_77_length_146047_cov_80.383905_66489_69092_-;>12CT2C_ctg_277_length_96435_cov_183.408093_1541_4144_+;>12CT3C_ctg_349_length_95050_cov_21.387684_21484_24087_+	Aconitate hydratase B	Metabolism	Carbohydrate metabolism		TCA cycle
EFLQYDGLTER	MAG_7	>12CT1B_ctg_1617_length_26661_cov_27.080696_20992_23403_-;>12CT3B_ctg_205_length_102387_cov_48.639663_2558_4969_+	Phosphoenolpyruvate synthase	Metabolism	Carbohydrate metabolism	Glycolysis	Glycolysis
EFTDNVSSYASYSR	MAG_32	>12CT1B_ctg_422_length_60097_cov_4.620682_15460_17985_-	Vitamin B12 transporter BtuB	Environmental Information Processing	Membrane transport		TonB dependent import
EFTNDKATDFNAILTTLK	Hydrogenophaga	>12CT1B_ctg_112_length_126069_cov_27.592982_20465_21673_-;>12CT1B_ctg_1358_length_29991_cov_71.042090_4342_5526_+;>12CT3B_ctg_1131_length_33457_cov_45.553889_10265_11473_+	Leucine-%2C isoleucine-%2C valine-%2C threonine-%2C and alanine-binding protein	Environmental Information Processing	Membrane transport		Amino acid import
EFVAATGVDALAIAIGTSHGAYK	MAG_28	>12CT1B_ctg_8439_length_8425_cov_34.136201_4573_5610_-	Fructose-bisphosphate aldolase	Metabolism	Energy metabolism	Carbon fixation pathways in prokaryotes	Calvin-Benson-Bassham cycle;Glycolysis
EGAAFKPEEDGKR	MAG_42	>12CT1B_ctg_3024_length_17578_cov_13.656965_2009_4618_+	Aconitate hydratase B	Metabolism	Carbohydrate metabolism		TCA cycle
EGAIDIVSIAEAVPADAK	MAG_28	>12CT1B_ctg_928_length_37877_cov_33.474168_30572_31729_+;>12CT3B_ctg_277_length_82237_cov_35.731681_59339_60496_-	Purine-binding protein	Environmental Information Processing	Membrane transport		Nucleotide import
EGAIDIVSIAEDVPADTK	MAG_42	>12CT1B_ctg_1911_length_23817_cov_14.600749_13153_14319_-	Purine-binding protein	Environmental Information Processing	Membrane transport		Nucleotide import
EGAIDMVSVAADVPAEVK	Hydrogenophaga	>12CT1B_ctg_168_length_103385_cov_81.119636_61161_62306_-;>12CT1B_ctg_435_length_58823_cov_29.238633_7074_8228_+;>12CT3B_ctg_201_length_104743_cov_58.270862_12344_13498_+	Purine-binding protein	Environmental Information Processing	Membrane transport		Nucleotide import
EGAYACGATTWQTVR	Methyloversatilis	>12CT1B_ctg_8_length_492610_cov_18.934013_359171_360094_+	Phosphate transport system permease protein PstA	Environmental Information Processing	Membrane transport		Phosphate import
EGGEFIEDTEENALNGK	MAG_48	>12CT1B_ctg_4227_length_13875_cov_38.034660_7793_8791_+	Phosphate-binding protein PstS	Environmental Information Processing	Membrane transport		Phosphate import
EGGIDWALDQHNR	MAG_28	>12CT1B_ctg_2384_length_20636_cov_36.618046_2419_3423_+	Membrane lipoprotein TmpC	Environmental Information Processing	Membrane transport		Nucleotide import
EGGIIVETLEGR	Sediminibacterium	>12CT1B_ctg_214_length_87454_cov_48.603508_54775_58062_+	Vitamin B12 transporter BtuB	Environmental Information Processing	Membrane transport		TonB dependent import
EGHYANFGAAGAR	Hydrogenophaga	>12CT1B_ctg_565_length_50600_cov_28.055594_16_2100_+;>12CT2C_ctg_2922_length_19894_cov_7.368265_18851_19891_-;>12CT3B_ctg_852_length_40897_cov_49.016233_19436_22036_+	Aconitate hydratase B	Metabolism	Carbohydrate metabolism		TCA cycle
EGILFLVPEPK	MAG_55	>12CT1B_ctg_1931_length_23617_cov_106.593328_2460_4742_+;>12CT2C_ctg_9518_length_7882_cov_152.851540_3615_5897_-	Nitrous-oxide reductase	Metabolism	Energy metabolism	Nitrogen metabolism	Denitrification
EGLDFLIR	MAG_80	>12CT2C_ctg_3867_length_16308_cov_145.252938_10816_12096_+;>12CT3C_ctg_12_length_626564_cov_150.175152_327450_328730_-	Enolase	Metabolism	Carbohydrate metabolism	Glycolysis	Glycolysis
EGLPSGIGGPGATLDEIKR	MAG_55	>12CT2C_ctg_1832_length_27640_cov_145.285662_5945_7828_-;>12CT3B_ctg_501_length_56979_cov_37.261050_10197_12080_-	NAD-reducing hydrogenase HoxS subunit alpha	Metabolism	others		Hydrogen cycling
EGLWNFFLPDAHTGEGLK	MAG_33	>12CT1B_ctg_16_length_341956_cov_185.036037_85825_87150_+	(R)-benzylsuccinyl-CoA dehydrogenase	Metabolism	Xenobiotics biodegradation and metabolism	Aromatic compound degradation	Toluene degradation;Aromatic compound degradation
EGNDFYHEMADSGVVNLEK	MAG_28	>12CT1B_ctg_3060_length_17447_cov_28.875862_14717_16144_-;>12CT3B_ctg_2329_length_19683_cov_34.411963_1382_2809_+	ATP synthase subunit beta 1	Metabolism	Energy metabolism	Oxidative phosphorylation	ATP synthase
EGNPLLDLR	Methyloversatilis	>12CT1B_ctg_60_length_172678_cov_18.276417_25332_26282_-	Glycerate dehydrogenase	Metabolism	Energy metabolism	Methane metabolism	Formaldehyde assimilation;C1 compound metabolism
EGNTVAVFNR	MAG_80	>12CT2C_ctg_2114_length_25089_cov_139.913518_12497_14092_+;>12CT3C_ctg_12_length_626564_cov_150.175152_351843_353438_+	6-phosphogluconate dehydrogenase%2C decarboxylating	Metabolism	Carbohydrate metabolism	Pentose phosphate pathway	Pentose phosphate pathway
EGTEFDDAQIVVGLR	MAG_32	>12CT1B_ctg_965_length_36891_cov_4.157373_2923_5565_-;>12CT2C_ctg_121_length_170418_cov_9.413852_82330_84963_+	Vitamin B12 transporter BtuB	Environmental Information Processing	Membrane transport		TonB dependent import
EGTHDVHGAALGDAEVK	MAG_47	>12CT2C_ctg_6303_length_11075_cov_23.231034_9388_10998_-;>12CT3B_ctg_2381_length_19393_cov_24.212431_9180_11165_+	Transketolase 1	Metabolism	Carbohydrate metabolism	Pentose phosphate pathway	Pentose phosphate pathway
EGVAAAIVEGDSFHR	MAG_54	>12CT2C_ctg_14258_length_5616_cov_5.894803_2143_3021_+;>12CT3B_ctg_43304_length_1538_cov_9.544167_330_1208_-	Phosphoribulokinase%2C chromosomal	Metabolism	Energy metabolism	Carbon fixation pathways in prokaryotes	Calvin-Benson-Bassham cycle
EGVDAAIIEGDSFHR	MAG_33	>12CT1B_ctg_62_length_167223_cov_169.837505_140723_141598_+	Phosphoribulokinase%2C plasmid	Metabolism	Energy metabolism	Carbon fixation pathways in prokaryotes	Calvin-Benson-Bassham cycle
EGVDEAASQLGSK	MAG_80	>12CT2C_ctg_1320_length_35362_cov_131.662248_20119_21219_+	Membrane lipoprotein TmpC	Environmental Information Processing	Membrane transport		Nucleotide import
EGVNSAIIEGDSFHR	MAG_29	>12CT1B_ctg_1318_length_30644_cov_55.316846_26836_27720_+	Phosphoribulokinase%2C chromosomal	Metabolism	Energy metabolism	Carbon fixation pathways in prokaryotes	Calvin-Benson-Bassham cycle
EGYAQIGFGR	MAG_28	>12CT1B_ctg_1871_length_24145_cov_33.264757_14928_17255_-	Vitamin B12 transporter BtuB	Environmental Information Processing	Membrane transport		TonB dependent import
EGYYATLGGAGAR	MAG_31	>12CT1B_ctg_66_length_162463_cov_18.403472_137638_140229_+	Aconitate hydratase B	Metabolism	Carbohydrate metabolism		TCA cycle
EHNDANVIAIGAR	MAG_80	>12CT3C_ctg_90_length_215745_cov_143.500199_203301_203843_-	Ribose-5-phosphate isomerase B	Metabolism	Energy metabolism	Carbon fixation pathways in prokaryotes	Calvin-Benson-Bassham cycle;Pentose phosphate pathway
EIAPTVFTGVPR	MAG_33	>12CT1B_ctg_6_length_637429_cov_182.399640_465422_467278_+	Long-chain-fatty-acid--CoA ligase FadD15	Metabolism	Lipid metabolism		beta-Oxidation
EICEDDLFWGAPGSLIK	MAG_28	>12CT1B_ctg_27652_length_3576_cov_22.940358_684_3545_-	Vitamin B12 transporter BtuB	Environmental Information Processing	Membrane transport		TonB dependent import
EIDNVTFNVGQLEHATGR	MAG_48	>12CT1B_ctg_3808_length_14867_cov_19.453619_3557_4900_-	Porin-like protein NicP	Metabolism	Xenobiotics biodegradation and metabolism	Aromatic compound degradation	Nicotinate degradation;Aromatic compound degradation
EIFIALMATPESK	MAG_33	>12CT1B_ctg_14_length_371870_cov_165.965929_235114_237213_+	Fatty acid oxidation complex subunit alpha	Metabolism	Lipid metabolism		beta-Oxidation
EIGSPIIMHDYLTGGLTANTGLANWCR	MAG_29	>12CT1B_ctg_1318_length_30644_cov_55.316846_17528_18946_+	Ribulose bisphosphate carboxylase large chain	Metabolism	Energy metabolism	Carbon fixation pathways in prokaryotes	RuBisCO
EIHEALQQTYCR	MAG_48	>12CT3C_ctg_3300_length_11588_cov_6.829186_4877_7708_-	2-oxoglutarate dehydrogenase E1 component	Metabolism	Carbohydrate metabolism		TCA cycle
EILTAAAASSPELK	MAG_95	>12CT2C_ctg_1892_length_27021_cov_8.032040_9314_10735_-	Ribulose bisphosphate carboxylase large chain 1	Metabolism	Energy metabolism	Carbon fixation pathways in prokaryotes	RuBisCO
EINWGDTHHPAISETQGK	MAG_55	>12CT1B_ctg_1931_length_23617_cov_106.593328_2460_4742_+;>12CT2C_ctg_9518_length_7882_cov_152.851540_3615_5897_-	Nitrous-oxide reductase	Metabolism	Energy metabolism	Nitrogen metabolism	Denitrification
EIPEGILDAVVTTTIAMHDLK	MAG_33	>12CT3B_ctg_216_length_98535_cov_46.440140_81259_83502_-	Malate synthase G	Metabolism	Carbohydrate metabolism		TCA cycle;glyoxylate cycle
EIPLLTNWIDR	MAG_35	>12CT1B_ctg_2049_length_22680_cov_70.642652_17831_19036_+	Phosphoglycerate kinase	Metabolism	Energy metabolism	Carbon fixation pathways in prokaryotes	Calvin-Benson-Bassham cycle;Glycolysis
EIVDKDFAGK	MAG_33	>12CT1B_ctg_6_length_637429_cov_182.399640_320077_321807_-	thiosulfohydrolase SoxB	Metabolism	Energy metabolism	Sulfur metabolism	Sulfur oxidation (sox)
EKPGTDVAVSQMIR	MAG_33	>12CT1B_ctg_718_length_43862_cov_175.395622_40935_42239_+	sn-glycerol-3-phosphate-binding periplasmic protein UgpB	Environmental Information Processing	Membrane transport		Carbohydrate import
ELAAQNYLDLAGSWK	MAG_28	>12CT2C_ctg_626_length_58114_cov_60.823197_7530_10424_-	Vitamin B12 transporter BtuB	Environmental Information Processing	Membrane transport		TonB dependent import
ELADGIGVPAASQAQAIDTFKK	MAG_31	>12CT1B_ctg_47_length_204044_cov_18.675948_38297_39463_+	Succinate--CoA ligase [ADP-forming] subunit beta	Metabolism	Carbohydrate metabolism		TCA cycle
ELADIADQFGDGFVR	MAG_95	>12CT2C_ctg_7874_length_9246_cov_8.509738_7736_8806_+	Sulfite reductase%2C dissimilatory-type subunit beta	Metabolism	Energy metabolism	Sulfur metabolism	Sulfur oxidation (dsr)
ELADIADQYGDGFVR	Thiobacillus	>12CT2C_ctg_2043_length_25616_cov_11.316850_167_1237_+	Sulfite reductase%2C dissimilatory-type subunit beta	Metabolism	Energy metabolism	Sulfur metabolism	Sulfur oxidation (dsr)
ELAFELAPYVR	MAG_35	>12CT1B_ctg_246_length_82245_cov_99.330405_6922_7755_-	Cis-2%2C3-dihydrobiphenyl-2%2C3-diol dehydrogenase	Metabolism	Xenobiotics biodegradation and metabolism	Aromatic compound degradation	Diphenyl ether degradation;Aromatic compound degradation
ELAFQLGLEGK	MAG_48	>12CT2C_ctg_3333_length_18098_cov_6.106634_14950_16164_-	Succinate--CoA ligase [ADP-forming] subunit beta	Metabolism	Carbohydrate metabolism		TCA cycle
ELAIFDFPFLFANEK	MAG_7	>12CT1B_ctg_1193_length_32723_cov_29.718042_24864_25862_-	2%2C3-diketo-L-gulonate-binding periplasmic protein YiaO	Environmental Information Processing	Membrane transport		Carboxylic acid import
ELFDEFEGK	MAG_48	>12CT3C_ctg_3300_length_11588_cov_6.829186_4877_7708_-	2-oxoglutarate dehydrogenase E1 component	Metabolism	Carbohydrate metabolism		TCA cycle
ELGIPAVVGCGNATDTLK	MAG_7	>12CT1B_ctg_1617_length_26661_cov_27.080696_20992_23403_-	Phosphoenolpyruvate synthase	Metabolism	Carbohydrate metabolism	Glycolysis	Glycolysis
ELGLENDPLFK	MAG_7	>12CT1B_ctg_5812_length_11043_cov_30.768930_7506_8816_+;>12CT2C_ctg_20460_length_4116_cov_6.692687_3687_4112_-	Citrate synthase	Metabolism	Carbohydrate metabolism		TCA cycle
ELGLKPLAVFR	MAG_44	>12CT1B_ctg_945_length_37553_cov_9.418636_13487_14632_+	3-ketoacyl-CoA thiolase	Metabolism	Lipid metabolism		beta-Oxidation
ELGSPIIMHDYLTGGLCANTGLANWCR	MAG_7	>12CT1B_ctg_435_length_58823_cov_29.238633_33984_35405_+	Ribulose bisphosphate carboxylase large chain	Metabolism	Energy metabolism	Carbon fixation pathways in prokaryotes	RuBisCO
ELGVPLAEIK	MAG_35	>12CT1B_ctg_2_length_789565_cov_77.710490_133055_134725_-	Dihydrolipoyllysine-residue acetyltransferase component of pyruvate dehydrogenase complex	Metabolism	Carbohydrate metabolism	Glycolysis	Glycolysis
ELGVPLAEVLGK	MAG_7	>12CT3B_ctg_160_length_126941_cov_50.073397_13949_15616_+	Dihydrolipoyllysine-residue acetyltransferase component of pyruvate dehydrogenase complex	Metabolism	Carbohydrate metabolism	Glycolysis	Glycolysis
ELLAGFGVPVPR	MAG_31	>12CT1B_ctg_60_length_172678_cov_18.276417_29134_30309_+	Succinate--CoA ligase [ADP-forming] subunit beta	Metabolism	Carbohydrate metabolism		TCA cycle
ELLNDYPPYGQAAVPASCLR	MAG_77	>12CT2C_ctg_17350_length_4744_cov_16.982299_2559_4580_-;>12CT3B_ctg_27_length_440142_cov_95.178285_366643_368664_-;>12CT3C_ctg_47_length_304634_cov_22.740786_43827_45848_+	Adenylylsulfate reductase subunit alpha	Metabolism	Energy metabolism	Sulfur metabolism	Sulfate reduction (assimilatory)
ELPDFNSSLAPSGK	MAG_48	>12CT1B_ctg_6364_length_10356_cov_47.453063_8259_10208_+;>12CT3C_ctg_854_length_47321_cov_5.489591_9291_11255_-	Dihydrolipoyllysine-residue acetyltransferase component of pyruvate dehydrogenase complex	Metabolism	Carbohydrate metabolism	Glycolysis	Glycolysis
ELPQGLELLAFK	MAG_41	>12CT1B_ctg_180_length_99302_cov_5.954316_4605_6632_+;>12CT3B_ctg_458_length_60042_cov_5.226349_24457_26484_-	Transketolase 1	Metabolism	Carbohydrate metabolism	Pentose phosphate pathway	Pentose phosphate pathway
ELPSFISTR	MAG_55	>12CT1B_ctg_3767_length_14970_cov_104.661884_8231_10831_+;>12CT2C_ctg_9269_length_8074_cov_138.182941_135_2285_+;>12CT3C_ctg_4538_length_8139_cov_208.789461_27_2351_+	Aconitate hydratase B	Metabolism	Carbohydrate metabolism		TCA cycle
ELQDEQAGVAHLL	Rhodoferax	>12CT1B_ctg_238_length_83383_cov_166.055228_54542_55528_+	Malate dehydrogenase	Metabolism	Carbohydrate metabolism		TCA cycle
ELQIGFNFPTQVLK	Sediminibacterium	>12CT1B_ctg_214_length_87454_cov_48.603508_54775_58062_+	Vitamin B12 transporter BtuB	Environmental Information Processing	Membrane transport		TonB dependent import
ELSLAFPDK	MAG_55	>12CT1B_ctg_3233_length_16818_cov_82.072660_12713_13699_-	Toluene-4-monooxygenase system%2C hydroxylase component subunit beta	Metabolism	Xenobiotics biodegradation and metabolism	Aromatic compound degradation	Toluene degradation;Aromatic compound degradation
ELSLAFPDKGFGTDER	MAG_55	>12CT1B_ctg_3233_length_16818_cov_82.072660_12713_13699_-	Toluene-4-monooxygenase system%2C hydroxylase component subunit beta	Metabolism	Xenobiotics biodegradation and metabolism	Aromatic compound degradation	Toluene degradation;Aromatic compound degradation
ELTDEAEAVK	MAG_55	>12CT1B_ctg_2611_length_19453_cov_124.105887_10265_11251_+;>12CT3B_ctg_2259_length_20245_cov_38.331897_111_1097_-	Malate dehydrogenase	Metabolism	Carbohydrate metabolism		TCA cycle
ELTFDGIFAER	MAG_51	>12CT1B_ctg_5_length_661802_cov_19.690622_11569_13983_+	Vitamin B12 transporter BtuB	Environmental Information Processing	Membrane transport		TonB dependent import
ELVLGHGLPR	MAG_35	>12CT1B_ctg_2049_length_22680_cov_70.642652_14010_16064_+	Transketolase 1	Metabolism	Carbohydrate metabolism	Pentose phosphate pathway	Pentose phosphate pathway
EMEACAQAGIK	MAG_47	>12CT2C_ctg_1296_length_35778_cov_21.241777_11361_12377_+	Protein SphX	Environmental Information Processing	Membrane transport		Phosphate import
EMNGVQVAVIGQAFPYTPIANPR	MAG_35	>12CT1B_ctg_901_length_38483_cov_82.493052_3754_5478_+;>12CT1B_ctg_1091_length_34302_cov_72.896400_4198_5928_+	thiosulfohydrolase SoxB	Metabolism	Energy metabolism	Sulfur metabolism	Sulfur oxidation (sox)
EMPLAFIVKPEVDR	MAG_55	>12CT1B_ctg_1996_length_23025_cov_101.642577_5688_6311_+	Cytochrome c oxidase assembly protein CtaG	Metabolism	Energy metabolism	Oxidative phosphorylation	Aerobic respiration
ENEWNLESK	MAG_48	>12CT1B_ctg_23909_length_3982_cov_16.098039_3191_3943_-;>12CT2C_ctg_1377_length_34417_cov_5.107502_12804_14132_+	Porin D	Environmental Information Processing	Membrane transport		Amino acid import
ENFFLLGEITGGR	MAG_77	>12CT2C_ctg_893_length_45653_cov_11.014869_37248_39161_-	Alpha-amylase	Metabolism	Carbohydrate metabolism		Carbohydrate degradation
ENLDNLIFVVNCNLQR	Hydrogenophaga	>12CT1B_ctg_2_length_789565_cov_77.710490_134746_137448_-;>12CT1B_ctg_4099_length_14133_cov_30.429535_11270_13972_+;>12CT2C_ctg_19_length_450260_cov_180.774434_283752_286454_+;>12CT3B_ctg_23_length_458088_cov_152.912144_124818_127520_-;>12CT3B_ctg_160_length_126941_cov_50.073397_11228_13930_+	Pyruvate dehydrogenase E1 component	Metabolism	Carbohydrate metabolism	Glycolysis	Glycolysis
ENSEDIYAGIEWK	MAG_48	>12CT3B_ctg_13943_length_3928_cov_8.033308_1601_2857_+;>12CT1B_ctg_5686_length_11190_cov_36.667625_9531_10787_+;>12CT2C_ctg_15761_length_5149_cov_4.883392_2459_3226_-	Isocitrate dehydrogenase [NADP]	Metabolism	Carbohydrate metabolism		TCA cycle
ENTEGEYSSIGGK	Polaromonas	>12CT1B_ctg_558_length_50992_cov_53.782221_45174_46271_-	D-malate dehydrogenase [decarboxylating]	Metabolism	Carbohydrate metabolism		Carbohydrate degradation
ENTGNTWVAEK	MAG_54	>12CT1B_ctg_3420_length_16140_cov_3.854025_13188_14435_+	Leucine-%2C isoleucine-%2C valine-%2C threonine-%2C and alanine-binding protein	Environmental Information Processing	Membrane transport		Amino acid import
ENVSAAIIEGDSYHR	MAG_31	>12CT2C_ctg_14431_length_5552_cov_73.034019_282_1160_+	Phosphoribulokinase%2C chromosomal	Metabolism	Energy metabolism	Carbon fixation pathways in prokaryotes	Calvin-Benson-Bassham cycle
EPGAYKDDANPLFAER	Hydrogenophaga	>12CT1B_ctg_1705_length_25674_cov_31.251961_24581_25579_-;>12CT2C_ctg_12925_length_6103_cov_7.583003_3753_4850_+	Fructose-1%2C6-bisphosphatase class 1	Metabolism	Energy metabolism	Carbon fixation pathways in prokaryotes	Calvin-Benson-Bassham cycle
EPLYGTKPELVAK	MAG_42	>12CT1B_ctg_6457_length_10241_cov_12.545160_546_3515_+	Nitrate reductase	Metabolism	Energy metabolism	Nitrogen metabolism	Denitrification
EPNVNLGFGDQFGK	MAG_55	>12CT3B_ctg_426_length_63152_cov_37.286289_41549_43270_-;>12CT3C_ctg_3464_length_11027_cov_200.520416_376_2097_-	thiosulfohydrolase SoxB	Metabolism	Energy metabolism	Sulfur metabolism	Sulfur oxidation (sox)
EPNVNLGVAEAVGRPPHIVGEQLLK	MAG_7	>12CT1B_ctg_1705_length_25674_cov_31.251961_6860_8584_-	thiosulfohydrolase SoxB	Metabolism	Energy metabolism	Sulfur metabolism	Sulfur oxidation (sox)
EPPADTFQSPLFGK	Methyloversatilis	>12CT1B_ctg_8102_length_8664_cov_19.717505_800_1873_-;>12CT2C_ctg_14431_length_5552_cov_73.034019_60_245_+	Fructose-1%2C6-bisphosphatase class 1	Metabolism	Energy metabolism	Carbon fixation pathways in prokaryotes	Calvin-Benson-Bassham cycle
EPPFFFLKPADAIVVADPGK	MAG_7	>12CT1B_ctg_656_length_46160_cov_26.530962_17418_18113_-	Fumarylpyruvate hydrolase	Metabolism	Xenobiotics biodegradation and metabolism	Aromatic compound degradation	Naphthalene degradation;Aromatic compound degradation
EPSVNLGVAEAVGRPPHIVGEK	MAG_35	>12CT1B_ctg_1091_length_34302_cov_72.896400_4198_5928_+	thiosulfohydrolase SoxB	Metabolism	Energy metabolism	Sulfur metabolism	Sulfur oxidation (sox)
EPTDYFDLFR	MAG_77	>12CT2C_ctg_893_length_45653_cov_11.014869_37248_39161_-	Alpha-amylase	Metabolism	Carbohydrate metabolism		Carbohydrate degradation
EPVLCAPNDPDDAR	MAG_48	>12CT2C_ctg_788_length_49564_cov_6.426630_44823_47438_-;>12CT1B_ctg_7242_length_9424_cov_23.758459_5993_8593_-;>12CT3C_ctg_29307_length_1924_cov_6.235420_219_1919_-	Aconitate hydratase B	Metabolism	Carbohydrate metabolism		TCA cycle
EPVLSVKPTELHQR	MAG_7	>12CT1B_ctg_1705_length_25674_cov_31.251961_24581_25579_-;>12CT2C_ctg_12925_length_6103_cov_7.583003_3753_4850_+	Fructose-1%2C6-bisphosphatase class 1	Metabolism	Energy metabolism	Carbon fixation pathways in prokaryotes	Calvin-Benson-Bassham cycle
EQDEGFSYR	MAG_48	>12CT2C_ctg_12207_length_6400_cov_7.088258_1231_1935_-	Succinate dehydrogenase iron-sulfur subunit	Metabolism	Energy metabolism	Oxidative phosphorylation	Aerobic respiration
EQDQGFSYR	MAG_21	>12CT1B_ctg_28005_length_3545_cov_31.076791_1100_1807_+	Succinate dehydrogenase iron-sulfur subunit	Metabolism	Energy metabolism	Oxidative phosphorylation	Aerobic respiration
EQEGSFLVGALAALK	MAG_28	>12CT1B_ctg_2384_length_20636_cov_36.618046_2419_3423_+	Membrane lipoprotein TmpC	Environmental Information Processing	Membrane transport		Nucleotide import
EQFIQEADFTPSGVLR	MAG_35	>12CT1B_ctg_2049_length_22680_cov_70.642652_5115_5528_+	Putative sulfurtransferase DsrE	Metabolism	Energy metabolism	Sulfur metabolism	Sulfur oxidation (dsr)
EQFIQQYATVFEGDER	MAG_80	>12CT2C_ctg_1675_length_29625_cov_135.941765_10785_13619_+;>12CT3C_ctg_113_length_187445_cov_146.628673_31233_34067_+	Aconitate hydratase A	Metabolism	Carbohydrate metabolism		TCA cycle
EQGIGSISLNPDTVIDTWK	Polaromonas	>12CT1B_ctg_558_length_50992_cov_53.782221_19969_22377_-;>12CT2C_ctg_17072_length_4810_cov_2.521346_3633_4796_-	Phosphoenolpyruvate synthase	Metabolism	Carbohydrate metabolism	Glycolysis	Glycolysis
EQHAVQLNVR	MAG_29	>12CT1B_ctg_2497_length_20043_cov_59.713728_1709_3571_-;>12CT2C_ctg_15838_length_5128_cov_2.500690_719_2581_-	Vitamin B12 transporter BtuB	Environmental Information Processing	Membrane transport		TonB dependent import
EQITLPIAPYLAR	MAG_33	>12CT1B_ctg_265_length_78642_cov_189.533142_40903_42189_-	Sulfide-quinone reductase	Metabolism	Energy metabolism	Sulfur metabolism	Sulfide oxidation
EQLLTDPEQAADFVR	MAG_105	>12CT3B_ctg_235_length_92002_cov_9.514644_61143_62210_+	Fructose-bisphosphate aldolase	Metabolism	Energy metabolism	Carbon fixation pathways in prokaryotes	Calvin-Benson-Bassham cycle;Glycolysis
EQLLTDVDQAADFVK	MAG_55	>12CT1B_ctg_746_length_43169_cov_109.951802_19465_20529_-;>12CT2C_ctg_2896_length_20005_cov_135.291980_6507_7571_+;>12CT3B_ctg_810_length_41873_cov_35.440791_14834_15898_+	Fructose-bisphosphate aldolase	Metabolism	Energy metabolism	Carbon fixation pathways in prokaryotes	Calvin-Benson-Bassham cycle;Glycolysis
EQNLQDVPIVVTTLPQR	MAG_51	>12CT1B_ctg_41_length_223865_cov_19.397614_209407_211773_+	Vitamin B12 transporter BtuB	Environmental Information Processing	Membrane transport		TonB dependent import
EQYDAFSQSLTR	MAG_44	>12CT1B_ctg_1848_length_24338_cov_8.843924_20783_22069_+	Citrate synthase 1	Metabolism	Carbohydrate metabolism		TCA cycle
ERAALLAAVVK	MAG_19	>12CT1B_ctg_1941_length_23573_cov_10.083808_3372_4922_+	3%2C4-dehydroadipyl-CoA semialdehyde dehydrogenase	Metabolism	Xenobiotics biodegradation and metabolism	Aromatic compound degradation	Benzoyl-CoA degradation (aerobic);Aromatic compound degradation
ERADAIAIQTTLEQGKPVR	MAG_33	>12CT1B_ctg_261_length_79488_cov_175.110093_33420_34856_+	Alpha-ketoglutaric semialdehyde dehydrogenase	Metabolism	Carbohydrate metabolism		Carbohydrate degradation
ERPSALLLSR	MAG_41	>12CT1B_ctg_180_length_99302_cov_5.954316_4605_6632_+;>12CT3B_ctg_458_length_60042_cov_5.226349_24457_26484_-	Transketolase 1	Metabolism	Carbohydrate metabolism	Pentose phosphate pathway	Pentose phosphate pathway
ESDDVAILR	MAG_35	>12CT1B_ctg_2_length_789565_cov_77.710490_119880_122771_-	2-oxoglutarate dehydrogenase E1 component	Metabolism	Carbohydrate metabolism		TCA cycle
ESELLGAEGCK	MAG_48	>12CT1B_ctg_3873_length_14682_cov_17.530662_206_1360_-	Spermidine-binding periplasmic protein SpuE	Environmental Information Processing	Membrane transport		Putrescine import
ESFIPEDR	Thiobacillus	>12CT2C_ctg_1892_length_27021_cov_8.032040_9314_10735_-	Ribulose bisphosphate carboxylase large chain 1	Metabolism	Energy metabolism	Carbon fixation pathways in prokaryotes	RuBisCO
ESFSGDHGVTNGEDR	MAG_33	>12CT1B_ctg_62_length_167223_cov_169.837505_70598_74416_-	Respiratory nitrate reductase 1 alpha chain	Metabolism	Energy metabolism	Nitrogen metabolism	Denitrification
ESGLPIISADSLTEAAQK	MAG_31	>12CT1B_ctg_60_length_172678_cov_18.276417_29134_30309_+	Succinate--CoA ligase [ADP-forming] subunit beta	Metabolism	Carbohydrate metabolism		TCA cycle
ESGNFLLTHANIR	MAG_55	>12CT1B_ctg_746_length_43169_cov_109.951802_5261_6334_+;>12CT3B_ctg_810_length_41873_cov_35.440791_29193_30260_-	Fructose-1%2C6-bisphosphatase class 1	Metabolism	Energy metabolism	Carbon fixation pathways in prokaryotes	Calvin-Benson-Bassham cycle
ESGVITLGHR	MAG_48	>12CT2C_ctg_5092_length_13288_cov_5.394695_3934_4848_-	Glutamate/aspartate import solute-binding protein	Environmental Information Processing	Membrane transport		Amino acid import
ESGVLPDVLHTSVLSR	MAG_80	>12CT2C_ctg_289_length_94493_cov_142.664627_70843_71589_-;>12CT3C_ctg_12_length_626564_cov_150.175152_584724_585470_-	2%2C3-bisphosphoglycerate-dependent phosphoglycerate mutase	Metabolism	Carbohydrate metabolism	Glycolysis	Glycolysis
ESGVLSLIPNAGVHTATR	MAG_33	>12CT1B_ctg_14_length_371870_cov_165.965929_323544_324743_-	Leu/Ile/Val-binding protein	Environmental Information Processing	Membrane transport		Amino acid import
ESIAEYLQSNITLLR	MAG_48	>12CT2C_ctg_788_length_49564_cov_6.426630_44823_47438_-;>12CT3C_ctg_29307_length_1924_cov_6.235420_219_1919_-	Aconitate hydratase B	Metabolism	Carbohydrate metabolism		TCA cycle
ESIMAPVNIHELK	MAG_55	>12CT1B_ctg_9309_length_7868_cov_118.567388_2400_3932_+	Fumarate hydratase class I%2C anaerobic	Metabolism	Carbohydrate metabolism		TCA cycle
ESSGGLGFTLGGGK	MAG_35	>12CT1B_ctg_368_length_64351_cov_83.594267_44329_45231_-	Glutamate/aspartate import solute-binding protein	Environmental Information Processing	Membrane transport		Amino acid import
ESSGLSYTLGDGK	MAG_54	>12CT1B_ctg_35078_length_2988_cov_3.674736_1414_2277_-;>12CT3B_ctg_9585_length_5636_cov_11.495431_3324_4223_+	Glutamate/aspartate import solute-binding protein	Environmental Information Processing	Membrane transport		Amino acid import
ESVTAAIIEGDSFHR	MAG_7	>12CT1B_ctg_1705_length_25674_cov_31.251961_23531_24418_-;>12CT2C_ctg_12925_length_6103_cov_7.583003_5013_5900_+	Phosphoribulokinase%2C plasmid	Metabolism	Energy metabolism	Carbon fixation pathways in prokaryotes	Calvin-Benson-Bassham cycle
ETAIFIVEDDAQNGADHVDAHR	Sediminibacterium	>12CT1B_ctg_1218_length_32260_cov_51.321130_24604_27033_-	6-phosphogluconolactonase	Metabolism	Carbohydrate metabolism	Pentose phosphate pathway	Entner-Doudoroff pathway;Pentose phosphate pathway
ETCHEVLNALGLHDDPLFK	MAG_28	>12CT1B_ctg_104312_length_1301_cov_28.697432_36_1253_+;>12CT2C_ctg_2303_length_23603_cov_61.269025_34_369_+;>12CT3B_ctg_8040_length_6685_cov_41.077074_5033_6346_+	Citrate synthase	Metabolism	Carbohydrate metabolism		TCA cycle
ETDSVTFDVSK	MAG_48	>12CT2C_ctg_4158_length_15484_cov_4.905892_3895_4341_-	Azurin	Metabolism	Energy metabolism	Nitrogen metabolism	Denitrification
ETGEAQDSYGDLGVTAK	MAG_21	>12CT1B_ctg_46721_length_2407_cov_30.179422_243_1559_-	Porin-like protein NicP	Metabolism	Xenobiotics biodegradation and metabolism	Aromatic compound degradation	Nicotinate degradation;Aromatic compound degradation
ETGIGLNYQSIGSSGGIK	MAG_7	>12CT1B_ctg_112_length_126069_cov_27.592982_107115_108146_-	Phosphate-binding protein PstS	Environmental Information Processing	Membrane transport		Phosphate import
ETGQILLVDYSDIENLK	MAG_55	>12CT1B_ctg_5617_length_11272_cov_124.618347_7959_9719_-;>12CT2C_ctg_13144_length_6026_cov_153.107017_1545_3314_+;>12CT3B_ctg_3092_length_15558_cov_36.962523_297_2057_+;>12CT3C_ctg_6455_length_5712_cov_227.299275_2452_4221_-	Nitrite reductase	Metabolism	Energy metabolism	Nitrogen metabolism	Denitrification
ETIESFDAIVK	MAG_80	>12CT2C_ctg_5143_length_13161_cov_142.302762_394_1842_-	ATP synthase subunit beta	Metabolism	Energy metabolism	Oxidative phosphorylation	ATP synthase
ETIGGIATAK	Hydrogenophaga	>12CT1B_ctg_98_length_132902_cov_34.826567_111592_112755_-;>12CT2C_ctg_111_length_176687_cov_196.195219_124667_125842_+	Leucine-%2C isoleucine-%2C valine-%2C threonine-%2C and alanine-binding protein	Environmental Information Processing	Membrane transport		Amino acid import
ETLAAEGVHAR	MAG_80	>12CT2C_ctg_1479_length_32590_cov_133.360996_14504_16636_+;>12CT3C_ctg_612_length_62635_cov_141.914973_28914_31046_-	Transketolase	Metabolism	Carbohydrate metabolism	Pentose phosphate pathway	Pentose phosphate pathway
ETNALGDDTVAELEK	MAG_80	>12CT2C_ctg_5143_length_13161_cov_142.302762_2789_4417_-	ATP synthase subunit alpha	Metabolism	Energy metabolism	Oxidative phosphorylation	ATP synthase
ETNVEAGTQTPSGEAK	MAG_31	>12CT1B_ctg_2022_length_22836_cov_18.443791_12311_14389_-	Fe(3+) dicitrate transport protein FecA	Environmental Information Processing	Membrane transport		Cation import
ETNVVSQLAGK	Sediminibacterium	>12CT1B_ctg_214_length_87454_cov_48.603508_54775_58062_+	Vitamin B12 transporter BtuB	Environmental Information Processing	Membrane transport		TonB dependent import
ETSLQDVPVAVTPVTAELIENSGIR	MAG_32	>12CT1B_ctg_422_length_60097_cov_4.620682_15460_17985_-	Vitamin B12 transporter BtuB	Environmental Information Processing	Membrane transport		TonB dependent import
ETVSDPLEDQVHK	MAG_48	>12CT2C_ctg_3641_length_17087_cov_6.821454_5619_6293_-	NADH-quinone oxidoreductase subunit B	Metabolism	Energy metabolism	Oxidative phosphorylation	Aerobic respiration
ETYGVPVEEIVEGIR	MAG_55	>12CT1B_ctg_746_length_43169_cov_109.951802_10669_11706_+;>12CT2C_ctg_2896_length_20005_cov_135.291980_15330_16367_-	Fructose-bisphosphate aldolase	Metabolism	Energy metabolism	Carbon fixation pathways in prokaryotes	Calvin-Benson-Bassham cycle;Glycolysis
ETYGVPVEEIVK	MAG_55	>12CT1B_ctg_746_length_43169_cov_109.951802_19465_20529_-;>12CT2C_ctg_2896_length_20005_cov_135.291980_6507_7571_+;>12CT3B_ctg_810_length_41873_cov_35.440791_14834_15898_+	Fructose-bisphosphate aldolase	Metabolism	Energy metabolism	Carbon fixation pathways in prokaryotes	Calvin-Benson-Bassham cycle;Glycolysis
ETYQDLYDSLSEAGQILGSAGNSAGGDRR	MAG_105	>12CT3B_ctg_551_length_53241_cov_9.252830_13839_16340_-	Vitamin B12 transporter BtuB	Environmental Information Processing	Membrane transport		TonB dependent import
EVAADPEAR	MAG_31	>12CT1B_ctg_47_length_204044_cov_18.675948_131959_132870_+;>12CT2C_ctg_435_length_71920_cov_64.850094_71175_71900_-	Cbb3-type cytochrome c oxidase subunit CcoP	Metabolism	Energy metabolism	Oxidative phosphorylation	Aerobic respiration
EVAPDALLVQFLR	MAG_28	>12CT1B_ctg_2837_length_18408_cov_34.684084_14555_15028_+	Carbon monoxide dehydrogenase small chain	Metabolism	Energy metabolism	Carbon fixation pathways in prokaryotes	CODH
EVAPTFYLAAPR	MAG_35	>12CT1B_ctg_246_length_82245_cov_99.330405_51459_53402_+	Long-chain-fatty-acid--CoA ligase FadD15	Metabolism	Lipid metabolism		beta-Oxidation
EVAYGTIGPSLR	MAG_55	>12CT1B_ctg_7739_length_8936_cov_117.136584_7189_7836_+;>12CT3B_ctg_426_length_63152_cov_37.286289_43351_43998_-	sulfur oxidation c-type cytochrome SoxX	Metabolism	Energy metabolism	Sulfur metabolism	Sulfur oxidation (sox)
EVFASLFNDR	MAG_48	>12CT2C_ctg_397_length_77320_cov_5.817395_59069_61444_-;>12CT3C_ctg_957_length_42506_cov_5.344727_37774_40149_-	Phosphoenolpyruvate synthase	Metabolism	Carbohydrate metabolism	Glycolysis	Glycolysis
EVFVEMLVPVLADKPFINSLNLEGAYR	MAG_28	>12CT1B_ctg_27652_length_3576_cov_22.940358_684_3545_-	Vitamin B12 transporter BtuB	Environmental Information Processing	Membrane transport		TonB dependent import
EVGAGAVNDTIHR	MAG_7	>12CT1B_ctg_13132_length_6146_cov_36.120506_805_1512_-	Protein CbbY	Metabolism	Energy metabolism	Carbon fixation pathways in prokaryotes	RuBisCO
EVHLSVPLVVR	MAG_111	>12CT3B_ctg_1573_length_26629_cov_3.650862_13534_14694_+	Succinate--CoA ligase [ADP-forming] subunit beta	Metabolism	Carbohydrate metabolism		TCA cycle
EVHLTVPLVVR	MAG_31	>12CT1B_ctg_47_length_204044_cov_18.675948_38297_39463_+	Succinate--CoA ligase [ADP-forming] subunit beta	Metabolism	Carbohydrate metabolism		TCA cycle
EVIQLELTKPGK	MAG_31	>12CT1B_ctg_809_length_41083_cov_17.857683_24742_25500_+	Ammonia monooxygenase gamma subunit	Metabolism	Energy metabolism	Nitrogen metabolism	Ammonia oxidation
EVLTALGLENDPLFK	MAG_33	>12CT1B_ctg_238_length_83383_cov_166.055228_48339_49649_-	Citrate synthase	Metabolism	Carbohydrate metabolism		TCA cycle
EVLVQLGSK	MAG_55	>12CT1B_ctg_6581_length_10098_cov_117.831923_2006_3652_-;>12CT3B_ctg_1189_length_32436_cov_33.028659_8007_9638_+;>12CT3C_ctg_1341_length_30374_cov_185.850061_28910_30202_-	Dihydrolipoyllysine-residue acetyltransferase component of pyruvate dehydrogenase complex	Metabolism	Carbohydrate metabolism	Glycolysis	Glycolysis
EVPQAGLSDER	MAG_28	>12CT3B_ctg_1648_length_25844_cov_31.851254_6226_7533_+	Cobalt-zinc-cadmium resistance protein CzcC	Environmental Information Processing	Membrane transport		Cation import
EVPQSISTINTEALDNLTASGQDIR	MAG_28	>12CT1B_ctg_1871_length_24145_cov_33.264757_14928_17255_-	Vitamin B12 transporter BtuB	Environmental Information Processing	Membrane transport		TonB dependent import
EVSESGQVGPIR	MAG_33	>12CT1B_ctg_74_length_150229_cov_180.084089_91125_92321_+;>12CT3B_ctg_190_length_110117_cov_46.998483_7_702_+	Acyl-CoA dehydrogenase	Metabolism	Lipid metabolism		beta-Oxidation
EVSLIFGASSPDGR	MAG_32	>12CT1B_ctg_524_length_52894_cov_4.490868_43451_46447_+	Vitamin B12 transporter BtuB	Environmental Information Processing	Membrane transport		TonB dependent import
EVTVSQDEGIR	MAG_33	>12CT1B_ctg_14_length_371870_cov_165.965929_237341_238516_+	3-ketoacyl-CoA thiolase	Metabolism	Lipid metabolism		beta-Oxidation
EVVYLNYSAVDPALTNEK	MAG_33	>12CT1B_ctg_14_length_371870_cov_165.965929_229924_231159_+	Leu/Ile/Val-binding protein	Environmental Information Processing	Membrane transport		Amino acid import
EVWISLWGGK	MAG_55	>12CT1B_ctg_5617_length_11272_cov_124.618347_7959_9719_-;>12CT2C_ctg_13144_length_6026_cov_153.107017_1545_3314_+;>12CT3B_ctg_3092_length_15558_cov_36.962523_297_2057_+;>12CT3C_ctg_6455_length_5712_cov_227.299275_2452_4221_-	Nitrite reductase	Metabolism	Energy metabolism	Nitrogen metabolism	Denitrification
EVYASATTELFK	MAG_105	>12CT3B_ctg_551_length_53241_cov_9.252830_13839_16340_-	Vitamin B12 transporter BtuB	Environmental Information Processing	Membrane transport		TonB dependent import
EWIDALGGVLANEGADR	MAG_55	>12CT1B_ctg_6581_length_10098_cov_117.831923_3668_6343_-;>12CT3B_ctg_1189_length_32436_cov_33.028659_5316_7991_+	Pyruvate dehydrogenase E1 component	Metabolism	Carbohydrate metabolism	Glycolysis	Glycolysis
EWLEPLLAGK	MAG_51	>12CT1B_ctg_837_length_40337_cov_18.703838_4958_6277_+	Acryloyl-CoA reductase (NADH)	Metabolism	Energy metabolism	Carbon fixation pathways in prokaryotes	3-hydroxypropanoate cycle
EWMDALSAVIESEGPER	Polaromonas	>12CT1B_ctg_4255_length_13802_cov_53.551102_5814_8546_-	Pyruvate dehydrogenase E1 component	Metabolism	Carbohydrate metabolism	Glycolysis	Glycolysis
EYPNVNIQIQAAGSSTAPPALTEGTANLGPMSR	MAG_48	>12CT1B_ctg_4227_length_13875_cov_38.034660_7793_8791_+	Phosphate-binding protein PstS	Environmental Information Processing	Membrane transport		Phosphate import
EYQAIVEAAASHAHVDMQAK	MAG_7	>12CT1B_ctg_118_length_124815_cov_28.141656_33744_34823_-;>12CT2C_ctg_4876_length_13713_cov_6.936887_10653_11732_-	Alpha-keto acid-binding periplasmic protein TakP	Environmental Information Processing	Membrane transport		Carboxylic acid import
EYYAEYQIAPAVR	Thiobacillus	>12CT2C_ctg_2043_length_25616_cov_11.316850_2414_2749_+;>12CT2C_ctg_11452_length_6757_cov_7.933303_681_1016_+;>12CT3C_ctg_3156_length_12261_cov_5.940275_24_305_+	Sulfurtransferase TusE	Metabolism	Energy metabolism	Sulfur metabolism	Sulfur oxidation (dsr)
FAALLGYLR	MAG_29	>12CT1B_ctg_2486_length_20126_cov_58.092173_16313_17791_-;>12CT2C_ctg_18230_length_4549_cov_2.587672_2330_3805_+	Glucose-6-phosphate 1-dehydrogenase	Metabolism	Carbohydrate metabolism	Pentose phosphate pathway	Entner-Doudoroff pathway;Pentose phosphate pathway
FACGYEQGAK	MAG_28	>12CT1B_ctg_2384_length_20636_cov_36.618046_2419_3423_+	Membrane lipoprotein TmpC	Environmental Information Processing	Membrane transport		Nucleotide import
FAEEADSHSPSK	MAG_28	>12CT1B_ctg_18243_length_4860_cov_27.827263_2308_3090_+	Ammonia monooxygenase gamma subunit	Metabolism	Energy metabolism	Nitrogen metabolism	Ammonia oxidation
FAFVHEATLK	MAG_77	>12CT2C_ctg_33396_length_2694_cov_18.287230_779_2200_+;>12CT3B_ctg_16_length_520426_cov_95.762158_177070_178491_+;>12CT3C_ctg_22500_length_2287_cov_27.614247_40_1137_+	Ribulose bisphosphate carboxylase large chain	Metabolism	Energy metabolism	Carbon fixation pathways in prokaryotes	RuBisCO
FAGEILPYTVR	MAG_31	>12CT1B_ctg_195_length_93350_cov_20.055298_19977_21173_-	3-ketoacyl-CoA thiolase	Metabolism	Lipid metabolism		beta-Oxidation
FALAWAK	MAG_31	>12CT1B_ctg_311_length_70692_cov_20.194303_57802_59073_+	Sulfide dehydrogenase [flavocytochrome c] flavoprotein chain	Metabolism	Energy metabolism	Sulfur metabolism	Sulfur oxidation (sox)
FAMLNPSDDLVDWVLHK	MAG_55	>12CT1B_ctg_9309_length_7868_cov_118.567388_2400_3932_+	Fumarate hydratase class I%2C anaerobic	Metabolism	Carbohydrate metabolism		TCA cycle
FAPVAAAGILLTEELDALDK	Thiobacillus	>12CT2C_ctg_17084_length_4805_cov_7.536632_1754_2935_-;>12CT3B_ctg_16_length_520426_cov_95.762158_371206_372390_-	Phosphoglycerate kinase	Metabolism	Energy metabolism	Carbon fixation pathways in prokaryotes	Calvin-Benson-Bassham cycle;Glycolysis
FATLDWQTQYNPFK	MAG_54	>12CT1B_ctg_4138_length_14081_cov_4.007700_4650_7445_-;>12CT3B_ctg_1530_length_27128_cov_11.741366_11387_14182_+	Vitamin B12 transporter BtuB	Environmental Information Processing	Membrane transport		TonB dependent import
FATSNGDSVAQLVNDQEWNAK	MAG_31	>12CT1B_ctg_115_length_125567_cov_17.166128_7328_8320_-	Malate dehydrogenase	Metabolism	Carbohydrate metabolism		TCA cycle
FAVDWSPFLGK	MAG_7	>12CT1B_ctg_903_length_38462_cov_25.912776_41_1471_+;>12CT3B_ctg_160_length_126941_cov_50.073397_35303_38194_+	2-oxoglutarate dehydrogenase E1 component	Metabolism	Carbohydrate metabolism		TCA cycle
FAVDWTPFLK	Methyloversatilis	>12CT1B_ctg_115_length_125567_cov_17.166128_14359_17175_+	2-oxoglutarate dehydrogenase E1 component	Metabolism	Carbohydrate metabolism		TCA cycle
FAVIEDASTAPLK	MAG_41	>12CT1B_ctg_180_length_99302_cov_5.954316_1876_2613_+	Protein CbbY	Metabolism	Energy metabolism	Carbon fixation pathways in prokaryotes	RuBisCO
FAVVEDASTAPLK	MAG_28	>12CT2C_ctg_1194_length_38124_cov_61.816439_4197_4931_+	Protein CbbY	Metabolism	Energy metabolism	Carbon fixation pathways in prokaryotes	RuBisCO
FAVVEDQEQVDK	MAG_7	>12CT3B_ctg_923_length_38873_cov_52.010150_36305_38251_+	Long-chain-fatty-acid--CoA ligase FadD15	Metabolism	Lipid metabolism		beta-Oxidation
FAYGISALPYYDDVK	MAG_42	>12CT1B_ctg_83446_length_1547_cov_12.421582_1061_1543_-	sn-glycerol-3-phosphate-binding periplasmic protein UgpB	Environmental Information Processing	Membrane transport		Carbohydrate import
FAYGISALPYYPDVK	MAG_19	>12CT1B_ctg_12246_length_6461_cov_11.903684_4081_5397_+	sn-glycerol-3-phosphate-binding periplasmic protein UgpB	Environmental Information Processing	Membrane transport		Carbohydrate import
FCSSGLQTIATAANYIR	MAG_51	>12CT1B_ctg_13_length_375588_cov_19.539673_161754_162926_-	3-ketoacyl-CoA thiolase	Metabolism	Lipid metabolism		beta-Oxidation
FCSSGVQAVADAANQIR	MAG_55	>12CT1B_ctg_3084_length_17359_cov_108.182097_7262_8461_-;>12CT3B_ctg_4607_length_11131_cov_38.771217_5522_6721_-	3-ketoacyl-CoA thiolase	Metabolism	Lipid metabolism		beta-Oxidation
FDAFGCAGQASR	MAG_55	>12CT1B_ctg_746_length_43169_cov_109.951802_10669_11706_+;>12CT2C_ctg_2896_length_20005_cov_135.291980_15330_16367_-	Fructose-bisphosphate aldolase	Metabolism	Energy metabolism	Carbon fixation pathways in prokaryotes	Calvin-Benson-Bassham cycle;Glycolysis
FDELSSSVDLLETGIK	MAG_55	>12CT1B_ctg_18816_length_4744_cov_128.124120_24_1070_+;>12CT3B_ctg_365_length_68530_cov_37.830843_58006_59406_-	ATP synthase subunit beta 1	Metabolism	Energy metabolism	Oxidative phosphorylation	ATP synthase
FDFEDFKPAVLNVIPAQR	MAG_105	>12CT3B_ctg_824_length_41608_cov_9.067095_6885_8162_-	Sulfide dehydrogenase [flavocytochrome c] flavoprotein chain	Metabolism	Energy metabolism	Sulfur metabolism	Sulfur oxidation (sox)
FDIGQFGITPILR	MAG_47	>12CT1B_ctg_8382_length_8465_cov_4.010939_6151_8247_-;>12CT2C_ctg_4584_length_14375_cov_24.131145_12255_14351_-;>12CT3B_ctg_15489_length_3580_cov_24.411348_25_2121_+;>12CT3C_ctg_1761_length_22815_cov_105.511160_16284_18380_-	Fe(3+) dicitrate transport protein FecA	Environmental Information Processing	Membrane transport		Cation import
FDSITGEGNGGR	MAG_33	>12CT1B_ctg_100_length_131661_cov_190.500790_31754_33793_+	Transketolase 1	Metabolism	Carbohydrate metabolism	Pentose phosphate pathway	Pentose phosphate pathway
FDSVPAVQISQLELNK	MAG_32	>12CT2C_ctg_121_length_170418_cov_9.413852_86987_89689_+	Vitamin B12 transporter BtuB	Environmental Information Processing	Membrane transport		TonB dependent import
FDTELEGIR	MAG_111	>12CT3B_ctg_5962_length_8914_cov_4.106107_4707_5405_-	Phosphate-specific transport system accessory protein PhoU	Environmental Information Processing	Membrane transport		Phosphate import
FEADLAIASLR	MAG_105	>12CT3B_ctg_2247_length_20372_cov_8.506817_320_1027_+	Phosphate-specific transport system accessory protein PhoU	Environmental Information Processing	Membrane transport		Phosphate import
FEADNAVALER	MAG_55	>12CT1B_ctg_1953_length_23476_cov_113.941505_19191_20567_+;>12CT3B_ctg_1446_length_28178_cov_37.151940_14191_15567_+	Phosphomannomutase/phosphoglucomutase	Metabolism	Carbohydrate metabolism		Carbohydrate degradation
FEAFGCAGQAPR	MAG_28	>12CT1B_ctg_8439_length_8425_cov_34.136201_4573_5610_-	Fructose-bisphosphate aldolase	Metabolism	Energy metabolism	Carbon fixation pathways in prokaryotes	Calvin-Benson-Bassham cycle;Glycolysis
FEAYGWQVLGPLDGHDVEAVAQALAR	MAG_28	>12CT1B_ctg_8439_length_8425_cov_34.136201_6297_8327_-;>12CT3B_ctg_1323_length_30023_cov_39.332254_7042_9072_-	Transketolase 1	Metabolism	Carbohydrate metabolism	Pentose phosphate pathway	Pentose phosphate pathway
FEEALAEAR	MAG_31	>12CT1B_ctg_8_length_492610_cov_18.934013_365603_366937_+	NADH-quinone oxidoreductase subunit F	Metabolism	Energy metabolism	Oxidative phosphorylation	Aerobic respiration
FEFDTVDKLDIANK	Thiobacillus	>12CT2C_ctg_1892_length_27021_cov_8.032040_9314_10735_-	Ribulose bisphosphate carboxylase large chain 1	Metabolism	Energy metabolism	Carbon fixation pathways in prokaryotes	RuBisCO
FEFNDDFK	MAG_7	>12CT1B_ctg_1705_length_25674_cov_31.251961_14840_16120_+	Sulfide dehydrogenase [flavocytochrome c] flavoprotein chain	Metabolism	Energy metabolism	Sulfur metabolism	Sulfur oxidation (sox)
FEFVTGLFPELAK	MAG_80	>12CT2C_ctg_4581_length_14378_cov_137.195629_357_1133_-	High-affinity branched-chain amino acid transport ATP-binding protein LivF	Environmental Information Processing	Membrane transport		Amino acid import
FEGQTTEALHR	MAG_35	>12CT1B_ctg_317_length_69514_cov_81.289365_3243_4625_+;>12CT2C_ctg_237_length_108506_cov_190.549621_42235_43617_+	Phosphomannomutase/phosphoglucomutase	Metabolism	Carbohydrate metabolism		Carbohydrate degradation
FEGTVESR	MAG_7	>12CT2C_ctg_18081_length_4580_cov_7.356685_373_1494_-	Spermidine/putrescine import ATP-binding protein PotA	Environmental Information Processing	Membrane transport		Putrescine import
FEIVGLDSK	MAG_33	>12CT1B_ctg_14_length_371870_cov_165.965929_229924_231159_+	Leu/Ile/Val-binding protein	Environmental Information Processing	Membrane transport		Amino acid import
FELLGEDDQADPR	Methyloversatilis	>12CT1B_ctg_374_length_64033_cov_19.940073_56704_57906_-	Leucine-%2C isoleucine-%2C valine-%2C threonine-%2C and alanine-binding protein	Environmental Information Processing	Membrane transport		Amino acid import
FELQAEDDAADPK	Acidovorax	>12CT1B_ctg_2800_length_18556_cov_13.081239_12327_13454_+;>12CT1B_ctg_12007_length_6555_cov_9.415077_669_1796_-	Leucine-%2C isoleucine-%2C valine-%2C threonine-%2C and alanine-binding protein	Environmental Information Processing	Membrane transport		Amino acid import
FENEDAGVYANFFVK	MAG_32	>12CT1B_ctg_412_length_60871_cov_4.385310_2080_5142_-;>12CT2C_ctg_86_length_208910_cov_9.636465_2373_5213_-	Vitamin B12 transporter BtuB	Environmental Information Processing	Membrane transport		TonB dependent import
FESASTLPSQNR	MAG_13	>12CT1B_ctg_314_length_69927_cov_41.383344_47762_50929_+	TonB-dependent receptor SusC	Metabolism	Carbohydrate metabolism		Carbohydrate degradation
FESYGWTVIR	MAG_31	>12CT1B_ctg_19828_length_4563_cov_19.314108_191_2263_+;>12CT2C_ctg_14431_length_5552_cov_73.034019_1180_3252_+	Transketolase 1	Metabolism	Carbohydrate metabolism	Pentose phosphate pathway	Pentose phosphate pathway
FEVVGFDNK	MAG_35	>12CT1B_ctg_738_length_43285_cov_78.745154_16746_17978_-	Leucine-%2C isoleucine-%2C valine-%2C threonine-%2C and alanine-binding protein	Environmental Information Processing	Membrane transport		Amino acid import
FEVVPFDNK	MAG_54	>12CT2C_ctg_1621_length_30373_cov_5.794742_16863_18110_+;>12CT3C_ctg_1303_length_31403_cov_7.085269_12851_14098_-	Leucine-%2C isoleucine-%2C valine-%2C threonine-%2C and alanine-binding protein	Environmental Information Processing	Membrane transport		Amino acid import
FFDWAFR	MAG_32	>12CT1B_ctg_201_length_91085_cov_4.449544_21253_22323_-	Phosphate-binding protein PstS	Environmental Information Processing	Membrane transport		Phosphate import
FFDWAFSK	MAG_7	>12CT1B_ctg_112_length_126069_cov_27.592982_107115_108146_-	Phosphate-binding protein PstS	Environmental Information Processing	Membrane transport		Phosphate import
FFDWAYASGDK	MAG_67	>12CT1B_ctg_20876_length_4393_cov_2.531120_2343_3380_+;>12CT2C_ctg_17645_length_4679_cov_5.198962_2499_3536_-;>12CT3B_ctg_22657_length_2558_cov_3.457851_1415_2452_-;>12CT3C_ctg_489_length_74085_cov_12.867230_40852_41889_+	Phosphate-binding protein PstS	Environmental Information Processing	Membrane transport		Phosphate import
FFDWAYGNGDK	MAG_28	>12CT1B_ctg_3185_length_17012_cov_29.853807_15755_16792_-	Phosphate-binding protein PstS	Environmental Information Processing	Membrane transport		Phosphate import
FFDWAYTGGDK	MAG_9	>12CT1B_ctg_7842_length_8854_cov_7.110353_4286_5320_+	Phosphate-binding protein PstS	Environmental Information Processing	Membrane transport		Phosphate import
FFDWVYSNGDK	MAG_41	>12CT1B_ctg_1866_length_24199_cov_5.410123_19681_20721_+	Phosphate-binding protein PstS	Environmental Information Processing	Membrane transport		Phosphate import
FFFLAGEPLTDK	Acidovorax	>12CT1B_ctg_18326_length_4842_cov_13.266346_3094_4302_+;>12CT1B_ctg_2517_length_19949_cov_15.568815_11265_12473_+	Leucine-%2C isoleucine-%2C valine-%2C threonine-%2C and alanine-binding protein	Environmental Information Processing	Membrane transport		Amino acid import
FFGDGVGVAVR	MAG_28	>12CT1B_ctg_2044_length_22712_cov_29.340513_18393_19172_-	Lysine/arginine/ornithine-binding periplasmic protein	Environmental Information Processing	Membrane transport		Amino acid import
FFLAGGGDVTVADAAGNTRPFR	MAG_41	>12CT1B_ctg_2836_length_18417_cov_5.739081_3950_6874_+;>12CT3B_ctg_2544_length_18411_cov_5.306221_11543_14398_-	Vitamin B12 transporter BtuB	Environmental Information Processing	Membrane transport		TonB dependent import
FFLDDGR	MAG_28	>12CT1B_ctg_27652_length_3576_cov_22.940358_684_3545_-	Vitamin B12 transporter BtuB	Environmental Information Processing	Membrane transport		TonB dependent import
FFNLNTGGSLTMDPDGSVR	MAG_67	>12CT2C_ctg_12930_length_6101_cov_5.529276_2136_5072_+;>12CT3B_ctg_15494_length_3580_cov_2.489078_460_1623_-;>12CT3C_ctg_1543_length_26182_cov_11.083171_8906_11842_+	Vitamin B12 transporter BtuB	Environmental Information Processing	Membrane transport		TonB dependent import
FFPDNTNLLSSEVDPIEVR	MAG_55	>12CT1B_ctg_3473_length_15975_cov_130.943090_15152_15931_-	Phosphate import ATP-binding protein PstB	Environmental Information Processing	Membrane transport		Phosphate import
FFPLEEFNEK	MAG_55	>12CT1B_ctg_1931_length_23617_cov_106.593328_2460_4742_+;>12CT2C_ctg_9518_length_7882_cov_152.851540_3615_5897_-	Nitrous-oxide reductase	Metabolism	Energy metabolism	Nitrogen metabolism	Denitrification
FFTWAYK	MAG_33	>12CT1B_ctg_14_length_371870_cov_165.965929_98651_99694_+	Phosphate-binding protein PstS	Environmental Information Processing	Membrane transport		Phosphate import
FGADVQVYAPYVYDAVK	MAG_35	>12CT1B_ctg_1358_length_29991_cov_71.042090_4342_5526_+	Leucine-%2C isoleucine-%2C valine-%2C threonine-%2C and alanine-binding protein	Environmental Information Processing	Membrane transport		Amino acid import
FGAHAILDEQQIR	MAG_31	>12CT1B_ctg_311_length_70692_cov_20.194303_52158_52796_-	sulfur oxidation c-type cytochrome SoxX	Metabolism	Energy metabolism	Sulfur metabolism	Sulfur oxidation (sox)
FGALDFSYPAHDIETEIVAHETGVSAEVASK	MAG_29	>12CT1B_ctg_1318_length_30644_cov_55.316846_19529_20332_+	Denitrification regulatory protein NirQ	Metabolism	Energy metabolism	Nitrogen metabolism	Denitrification
FGAVSAVDGLTAR	MAG_80	>12CT3C_ctg_108_length_202515_cov_154.740438_145281_146507_+	Vitamin B12 import ATP-binding protein BtuD	Environmental Information Processing	Membrane transport		TonB dependent import
FGCEILQLIPGR	MAG_35	>12CT1B_ctg_272_length_77196_cov_80.781854_36772_37713_-	Transaldolase B	Metabolism	Carbohydrate metabolism	Pentose phosphate pathway	Pentose phosphate pathway
FGDGAASPPYSADRK	MAG_54	>12CT1B_ctg_4138_length_14081_cov_4.007700_4650_7445_-;>12CT3B_ctg_1530_length_27128_cov_11.741366_11387_14182_+	Vitamin B12 transporter BtuB	Environmental Information Processing	Membrane transport		TonB dependent import
FGESAPAGALFELFGFSAAK	MAG_28	>12CT1B_ctg_8439_length_8425_cov_34.136201_6297_8327_-;>12CT3B_ctg_1323_length_30023_cov_39.332254_7042_9072_-	Transketolase 1	Metabolism	Carbohydrate metabolism	Pentose phosphate pathway	Pentose phosphate pathway
FGESAPAGELFELFGFSADK	MAG_41	>12CT1B_ctg_180_length_99302_cov_5.954316_4605_6632_+;>12CT3B_ctg_458_length_60042_cov_5.226349_24457_26484_-	Transketolase 1	Metabolism	Carbohydrate metabolism	Pentose phosphate pathway	Pentose phosphate pathway
FGGDWEPTDGLR	MAG_28	>12CT1B_ctg_27652_length_3576_cov_22.940358_684_3545_-	Vitamin B12 transporter BtuB	Environmental Information Processing	Membrane transport		TonB dependent import
FGGFCLGSK	MAG_55	>12CT1B_ctg_3767_length_14970_cov_104.661884_8231_10831_+;>12CT2C_ctg_9269_length_8074_cov_138.182941_135_2285_+;>12CT3C_ctg_4538_length_8139_cov_208.789461_27_2351_+	Aconitate hydratase B	Metabolism	Carbohydrate metabolism		TCA cycle
FGGLVVPVEADVIGK	MAG_80	>12CT3C_ctg_12_length_626564_cov_150.175152_551523_552626_+	Trehalose import ATP-binding protein SugC	Environmental Information Processing	Membrane transport		Carbohydrate import
FGNVSFLHFTDCHAQLTPIHFR	MAG_35	>12CT1B_ctg_901_length_38483_cov_82.493052_3754_5478_+;>12CT1B_ctg_1091_length_34302_cov_72.896400_4198_5928_+	thiosulfohydrolase SoxB	Metabolism	Energy metabolism	Sulfur metabolism	Sulfur oxidation (sox)
FGNVSLLHITDCHAQLLPIYFR	MAG_55	>12CT3B_ctg_426_length_63152_cov_37.286289_41549_43270_-;>12CT3C_ctg_3464_length_11027_cov_200.520416_376_2097_-	thiosulfohydrolase SoxB	Metabolism	Energy metabolism	Sulfur metabolism	Sulfur oxidation (sox)
FGPAQWLDFKPEQPITEAGLR	MAG_55	>12CT1B_ctg_1936_length_23593_cov_105.987297_589_2187_+;>12CT2C_ctg_11565_length_6696_cov_149.790092_3520_5118_+	Malate synthase A	Metabolism	Carbohydrate metabolism		TCA cycle;glyoxylate cycle
FGPHLLTAALER	MAG_29	>12CT1B_ctg_2497_length_20043_cov_59.713728_1709_3571_-;>12CT2C_ctg_15838_length_5128_cov_2.500690_719_2581_-	Vitamin B12 transporter BtuB	Environmental Information Processing	Membrane transport		TonB dependent import
FGPHQYLNTLDPNLVER	MAG_77	>12CT2C_ctg_1858_length_27378_cov_11.596933_1979_4000_-	Colicin I receptor	Environmental Information Processing	Membrane transport		Cation import
FGSDVQVYAPYVYDAVK	MAG_7	>12CT1B_ctg_112_length_126069_cov_27.592982_20465_21673_-;>12CT2C_ctg_21820_length_3887_cov_6.495042_3448_3882_-;>12CT3B_ctg_1131_length_33457_cov_45.553889_10265_11473_+	Leucine-%2C isoleucine-%2C valine-%2C threonine-%2C and alanine-binding protein	Environmental Information Processing	Membrane transport		Amino acid import
FGTGDLSAVLPGTCPTGR	MAG_7	>12CT1B_ctg_3432_length_16097_cov_30.952250_9066_10313_-	Phenylacetate-coenzyme A ligase	Metabolism	Xenobiotics biodegradation and metabolism	Aromatic compound degradation	Phenylacetate degradation;Aromatic compound degradation
FGYGLAEASNQGR	MAG_28	>12CT1B_ctg_664_length_45840_cov_30.079830_30911_31930_+	2%2C3-diketo-L-gulonate-binding periplasmic protein YiaO	Environmental Information Processing	Membrane transport		Carboxylic acid import
FIGPSAEVIR	MAG_48	>12CT2C_ctg_1329_length_35261_cov_5.973016_25887_27302_-	2-oxoglutarate carboxylase small subunit	Metabolism	Energy metabolism	Carbon fixation pathways in prokaryotes	reductive TCA cycle
FIISDPNTGNDLNLTLR	MAG_32	>12CT1B_ctg_554_length_51290_cov_4.529306_33661_36507_+	Vitamin B12 transporter BtuB	Environmental Information Processing	Membrane transport		TonB dependent import
FISAADAQQVR	MAG_39	>12CT1B_ctg_590_length_49169_cov_10.956978_25637_26695_-;>12CT3B_ctg_3077_length_15630_cov_3.550626_5494_6552_+	Phenol hydroxylase P5 protein	Metabolism	Xenobiotics biodegradation and metabolism	Aromatic compound degradation	Phenol degradation;Aromatic compound degradation
FIYYVGPVDPVREEVVGPAGPTTATR	MAG_48	>12CT1B_ctg_3637_length_15397_cov_23.224091_3199_4722_+;>12CT3B_ctg_298_length_77927_cov_6.456916_27491_28576_-	Fumarate hydratase class I%2C aerobic	Metabolism	Carbohydrate metabolism		TCA cycle
FKTPSGIIGNVNTWEYK	MAG_31	>12CT1B_ctg_152_length_109519_cov_19.604893_28862_30664_+;>12CT3B_ctg_686_length_46682_cov_120.432174_46314_46640_-;>12CT3C_ctg_81_length_224512_cov_71.420789_28862_30664_+	Methanol dehydrogenase [cytochrome c] subunit 1	Metabolism	Energy metabolism	Methane metabolism	Methanol oxidation;C1 compound metabolism
FLAIDAVNQAK	MAG_55	>12CT1B_ctg_746_length_43169_cov_109.951802_7339_9384_+;>12CT1B_ctg_2092_length_22406_cov_101.642656_6093_8138_+;>12CT2C_ctg_2896_length_20005_cov_135.291980_17652_19697_-;>12CT2C_ctg_7984_length_9130_cov_112.119780_866_2911_-;>12CT3B_ctg_810_length_41873_cov_35.440791_26133_28178_-;>12CT3C_ctg_3175_length_12174_cov_187.373216_887_2932_-	Transketolase 1	Metabolism	Carbohydrate metabolism	Pentose phosphate pathway	Pentose phosphate pathway
FLDPGDNPTEIFHGPR	MAG_39	>12CT1B_ctg_800_length_41484_cov_13.419609_13515_14447_+	1%2C2-dihydroxynaphthalene dioxygenase	Metabolism	Xenobiotics biodegradation and metabolism	Aromatic compound degradation	Naphthalene degradation;Aromatic compound degradation
FLEFALGSK	MAG_54	>12CT1B_ctg_4138_length_14081_cov_4.007700_4650_7445_-;>12CT3B_ctg_1530_length_27128_cov_11.741366_11387_14182_+	Vitamin B12 transporter BtuB	Environmental Information Processing	Membrane transport		TonB dependent import
FLFDLFPFGPAK	Thiobacillus	>12CT2C_ctg_1267_length_36260_cov_7.145035_10287_10619_+;>12CT2C_ctg_1892_length_27021_cov_8.032040_19729_20061_+;>12CT2C_ctg_2616_length_21573_cov_11.257738_7271_7603_-	Sulfurtransferase TusE	Metabolism	Energy metabolism	Sulfur metabolism	Sulfur oxidation (dsr)
FLFVYVNK	MAG_21	>12CT1B_ctg_7198_length_9470_cov_30.404142_2615_3583_+	Phosphate-binding protein PstS	Environmental Information Processing	Membrane transport		Phosphate import
FLGVLDFDVK	Methyloversatilis	>12CT1B_ctg_311_length_70692_cov_20.194303_50426_52150_-	thiosulfohydrolase SoxB	Metabolism	Energy metabolism	Sulfur metabolism	Sulfur oxidation (sox)
FLKEEMGVTK	MAG_48	>12CT3B_ctg_13943_length_3928_cov_8.033308_1601_2857_+;>12CT1B_ctg_5686_length_11190_cov_36.667625_9531_10787_+;>12CT2C_ctg_15761_length_5149_cov_4.883392_2459_3226_-	Isocitrate dehydrogenase [NADP]	Metabolism	Carbohydrate metabolism		TCA cycle
FLLDVNGTR	MAG_29	>12CT1B_ctg_1318_length_30644_cov_55.316846_19529_20332_+	Denitrification regulatory protein NirQ	Metabolism	Energy metabolism	Nitrogen metabolism	Denitrification
FLSQPFFVAEVFTGAPGK	Thiobacillus	>12CT2C_ctg_6636_length_10618_cov_8.122882_8360_9739_-;>12CT2C_ctg_16402_length_4972_cov_13.142770_860_2239_+;>12CT2C_ctg_19330_length_4329_cov_8.309546_30_278_+;>12CT3B_ctg_466_length_59565_cov_97.449269_58912_59514_-;>12CT3B_ctg_14637_length_3762_cov_7.581872_27_587_+	ATP synthase subunit beta	Metabolism	Energy metabolism	Oxidative phosphorylation	ATP synthase
FLSQPFFVAEVFTGASGK	MAG_48	>12CT2C_ctg_8482_length_8680_cov_6.133333_2526_3905_+	ATP synthase subunit beta	Metabolism	Energy metabolism	Oxidative phosphorylation	ATP synthase
FLSQPFNVAEIFTGRPGK	MAG_50	>12CT2C_ctg_908_length_45163_cov_8.587013_1469_2920_-	ATP synthase subunit beta	Metabolism	Energy metabolism	Oxidative phosphorylation	ATP synthase
FLTTLLR	Rhodoferax	>12CT1B_ctg_22_length_290815_cov_157.287055_159856_162561_+;>12CT2C_ctg_39_length_301641_cov_56.399365_299450_301618_-	Pyruvate dehydrogenase E1 component	Metabolism	Carbohydrate metabolism	Glycolysis	Glycolysis
FLYCMEAVNK	MAG_35	>12CT1B_ctg_2049_length_22680_cov_70.642652_8323_9810_+	Ribulose bisphosphate carboxylase large chain	Metabolism	Energy metabolism	Carbon fixation pathways in prokaryotes	RuBisCO
FMGGDGICSSELPK	Hydrogenophaga	>12CT1B_ctg_112_length_126069_cov_27.592982_20465_21673_-;>12CT1B_ctg_1358_length_29991_cov_71.042090_4342_5526_+;>12CT2C_ctg_21820_length_3887_cov_6.495042_3448_3882_-;>12CT3B_ctg_1131_length_33457_cov_45.553889_10265_11473_+	Leucine-%2C isoleucine-%2C valine-%2C threonine-%2C and alanine-binding protein	Environmental Information Processing	Membrane transport		Amino acid import
FMGGDGICTSELPK	MAG_33	>12CT1B_ctg_14_length_371870_cov_165.965929_370452_371660_+	Leucine-%2C isoleucine-%2C valine-%2C threonine-%2C and alanine-binding protein	Environmental Information Processing	Membrane transport		Amino acid import
FMTFLQKPEIMAEITNAVR	MAG_48	>12CT2C_ctg_11083_length_6937_cov_6.701250_4348_5460_+;>12CT1B_ctg_49028_length_2318_cov_32.721167_21_1133_+;>12CT3B_ctg_1062_length_35088_cov_6.707390_32798_33544_-;>12CT3C_ctg_7388_length_5099_cov_5.033505_3401_4513_+	Putrescine-binding periplasmic protein SpuD	Environmental Information Processing	Membrane transport		Putrescine import
FNAAIASGSR	MAG_33	>12CT1B_ctg_265_length_78642_cov_189.533142_31992_33665_-	Long-chain-fatty-acid--CoA ligase	Metabolism	Lipid metabolism		beta-Oxidation
FNAGDHLGAVAEVAR	MAG_48	>12CT3B_ctg_5119_length_10161_cov_6.139917_6705_9155_-;>12CT2C_ctg_8600_length_8588_cov_5.032228_5337_7787_-	Maltodextrin phosphorylase	Metabolism	Carbohydrate metabolism		Carbohydrate degradation
FNAGETSKDETER	MAG_80	>12CT2C_ctg_1479_length_32590_cov_133.360996_24242_25456_-;>12CT3C_ctg_612_length_62635_cov_141.914973_20094_21308_+	Bifunctional PGK/TIM	Metabolism	Carbohydrate metabolism	Glycolysis	Glycolysis
FNAGFANSGFGK	MAG_13	>12CT1B_ctg_222_length_86333_cov_41.453476_55580_58549_+	Vitamin B12 transporter BtuB	Environmental Information Processing	Membrane transport		TonB dependent import
FNDAIAAHR	MAG_28	>12CT1B_ctg_2044_length_22712_cov_29.340513_18393_19172_-	Lysine/arginine/ornithine-binding periplasmic protein	Environmental Information Processing	Membrane transport		Amino acid import
FNDTGIFIGGR	Methyloversatilis	>12CT1B_ctg_66_length_162463_cov_18.403472_46167_47075_-	NAD(P)-dependent methylenetetrahydromethanopterin dehydrogenase	Metabolism	Energy metabolism	Methane metabolism	C1 oxidation with H4MPT;C1 compound metabolism
FNGDVSVSGSNLIVNGK	MAG_77	>12CT2C_ctg_43514_length_2166_cov_11.912838_1162_2160_-	Glyceraldehyde-3-phosphate dehydrogenase A	Metabolism	Energy metabolism	Carbon fixation pathways in prokaryotes	Calvin-Benson-Bassham cycle;Glycolysis
FNIDWVWDGKPGLIQSR	MAG_28	>12CT1B_ctg_69586_length_1780_cov_20.197681_33_1280_+;>12CT2C_ctg_1439_length_33216_cov_63.088930_13023_14399_+	sulfite dehydrogenase soxC	Metabolism	Energy metabolism	Sulfur metabolism	Sulfur oxidation (sox)
FNIDWVWDGKPTIIQSR	Rhodoferax	>12CT1B_ctg_6_length_637429_cov_182.399640_325398_326774_-	sulfite dehydrogenase soxC	Metabolism	Energy metabolism	Sulfur metabolism	Sulfur oxidation (sox)
FNIDWVWDGSPAILQSR	MAG_31	>12CT1B_ctg_311_length_70692_cov_20.194303_55575_56906_-	sulfite dehydrogenase soxC	Metabolism	Energy metabolism	Sulfur metabolism	Sulfur oxidation (sox)
FNLPQTEVAEK	MAG_33	>12CT1B_ctg_6_length_637429_cov_182.399640_322538_323341_-	SoxAX cytochrome complex subunit A	Metabolism	Energy metabolism	Sulfur metabolism	Sulfur oxidation (sox)
FNLPQTHEQEK	MAG_7	>12CT1B_ctg_1705_length_25674_cov_31.251961_9388_10197_-	SoxAX cytochrome complex subunit A	Metabolism	Energy metabolism	Sulfur metabolism	Sulfur oxidation (sox)
FNNNNGFAK	MAG_48	>12CT1B_ctg_3808_length_14867_cov_19.453619_3557_4900_-	Porin-like protein NicP	Metabolism	Xenobiotics biodegradation and metabolism	Aromatic compound degradation	Nicotinate degradation;Aromatic compound degradation
FNTNWVWDGSPAILQSR	MAG_55	>12CT1B_ctg_7739_length_8936_cov_117.136584_3346_4425_+;>12CT2C_ctg_12258_length_6377_cov_162.595698_3524_4873_+;>12CT3B_ctg_426_length_63152_cov_37.286289_46762_48111_-;>12CT3C_ctg_3464_length_11027_cov_200.520416_5589_6938_-	sulfite dehydrogenase soxC	Metabolism	Energy metabolism	Sulfur metabolism	Sulfur oxidation (sox)
FNVDFSGLPR	MAG_35	>12CT1B_ctg_3479_length_15956_cov_77.358028_5287_5928_+	Maleylpyruvate isomerase	Metabolism	Xenobiotics biodegradation and metabolism	Aromatic compound degradation	Naphthalene degradation;Aromatic compound degradation
FNVPTSHPEEK	MAG_31	>12CT1B_ctg_311_length_70692_cov_20.194303_52808_53623_-	SoxAX cytochrome complex subunit A	Metabolism	Energy metabolism	Sulfur metabolism	Sulfur oxidation (sox)
FNVPTSHPEEKR	MAG_31	>12CT1B_ctg_311_length_70692_cov_20.194303_52808_53623_-	SoxAX cytochrome complex subunit A	Metabolism	Energy metabolism	Sulfur metabolism	Sulfur oxidation (sox)
FNVYLGQILGDFR	Rhodoferax	>12CT1B_ctg_22_length_290815_cov_157.287055_162600_163964_+	Dihydrolipoyllysine-residue acetyltransferase component of pyruvate dehydrogenase complex	Metabolism	Carbohydrate metabolism	Glycolysis	Glycolysis
FPDATAAGALSR	MAG_32	>12CT2C_ctg_121_length_170418_cov_9.413852_86987_89689_+	Vitamin B12 transporter BtuB	Environmental Information Processing	Membrane transport		TonB dependent import
FPELALSVLADLK	MAG_31	>12CT1B_ctg_60_length_172678_cov_18.276417_26374_27564_-	Serine--glyoxylate aminotransferase	Metabolism	Energy metabolism	Methane metabolism	Formaldehyde assimilation;C1 compound metabolism
FPELALSVLADLKK	MAG_31	>12CT1B_ctg_60_length_172678_cov_18.276417_26374_27564_-	Serine--glyoxylate aminotransferase	Metabolism	Energy metabolism	Methane metabolism	Formaldehyde assimilation;C1 compound metabolism
FPETSAIGIKPVSR	MAG_31	>12CT1B_ctg_66_length_162463_cov_18.403472_86125_87369_-	Isocitrate dehydrogenase [NADP]	Metabolism	Carbohydrate metabolism		TCA cycle
FPFIMTSGR	MAG_33	>12CT1B_ctg_205_length_90028_cov_181.234548_66521_69481_-	Nitrate reductase	Metabolism	Energy metabolism	Nitrogen metabolism	Denitrification
FPGGTTTGTGVDFNSIPFANIER	MAG_28	>12CT1B_ctg_27652_length_3576_cov_22.940358_684_3545_-	Vitamin B12 transporter BtuB	Environmental Information Processing	Membrane transport		TonB dependent import
FPGQPSVIPFDAQTADGLPELK	MAG_41	>12CT1B_ctg_1853_length_24298_cov_5.665388_18383_20683_+;>12CT3C_ctg_2626_length_14890_cov_4.921874_10257_12557_+	Vitamin B12 transporter BtuB	Environmental Information Processing	Membrane transport		TonB dependent import
FPIDSENTGYTFVPVK	Acidovorax	>12CT1B_ctg_1782_length_24929_cov_10.105090_16105_17337_+;>12CT1B_ctg_1970_length_23281_cov_13.260398_16281_17513_+	Leucine-%2C isoleucine-%2C valine-%2C threonine-%2C and alanine-binding protein	Environmental Information Processing	Membrane transport		Amino acid import
FPLILSSGR	Acidovorax	>12CT1B_ctg_6343_length_10389_cov_10.435746_8450_10372_-;>12CT1B_ctg_6457_length_10241_cov_12.545160_546_3515_+	Nitrate reductase	Metabolism	Energy metabolism	Nitrogen metabolism	Denitrification
FPNGNAAATALVDKDITSDPGVYPPADVLAK	MAG_48	>12CT1B_ctg_49028_length_2318_cov_32.721167_21_1133_+	Putrescine-binding periplasmic protein SpuD	Environmental Information Processing	Membrane transport		Putrescine import
FPQFNASLDGDQLVLK	MAG_29	>12CT1B_ctg_4255_length_13802_cov_53.551102_4086_5759_-;>12CT2C_ctg_43817_length_2155_cov_2.401429_288_1094_-	Dihydrolipoyllysine-residue acetyltransferase component of pyruvate dehydrogenase complex	Metabolism	Carbohydrate metabolism	Glycolysis	Glycolysis
FPTYLAEYHTLLTDNR	Hydrogenophaga	>12CT1B_ctg_2_length_789565_cov_77.710490_507720_508973_-;>12CT1B_ctg_1406_length_29232_cov_28.111355_5278_6531_+;>12CT2C_ctg_4570_length_14398_cov_7.446350_4569_5822_+	NADH-quinone oxidoreductase subunit D	Metabolism	Energy metabolism	Oxidative phosphorylation	Aerobic respiration
FQAGAQASLPDDWPGGFLCPCHGSTFDLAGR	MAG_9	>12CT1B_ctg_1862_length_24216_cov_6.809735_20371_20970_+	Ubiquinol-cytochrome c reductase iron-sulfur subunit	Metabolism	Energy metabolism	Oxidative phosphorylation	Aerobic respiration
FQAVGAVYLVK	MAG_32	>12CT2C_ctg_24_length_374044_cov_9.546064_319097_321436_-	Vitamin B12 transporter BtuB	Environmental Information Processing	Membrane transport		TonB dependent import
FQDVLFHR	MAG_35	>12CT1B_ctg_876_length_39199_cov_72.998442_20649_21647_+	Phosphate transport system permease protein PstC	Environmental Information Processing	Membrane transport		Phosphate import
FQEFGCEGQAGK	MAG_41	>12CT1B_ctg_231_length_84949_cov_6.067272_49436_50500_+	Fructose-bisphosphate aldolase	Metabolism	Energy metabolism	Carbon fixation pathways in prokaryotes	Calvin-Benson-Bassham cycle;Glycolysis
FQGFNGESEMR	MAG_33	>12CT1B_ctg_14_length_371870_cov_165.965929_229924_231159_+	Leu/Ile/Val-binding protein	Environmental Information Processing	Membrane transport		Amino acid import
FQLAALAESAFDPLAR	MAG_19	>12CT1B_ctg_15143_length_5557_cov_5.587786_4576_5556_-	Benzoyl-CoA oxygenase component B	Metabolism	Xenobiotics biodegradation and metabolism	Aromatic compound degradation	degradation of aromatic compounds (benzoate);Aromatic compound degradation
FQQTEQEGDFLPDR	MAG_31	>12CT1B_ctg_316_length_69564_cov_18.754003_65064_67316_-	Vitamin B12 transporter BtuB	Environmental Information Processing	Membrane transport		TonB dependent import
FRDEGNDVLLFVDNIYR	MAG_48	>12CT2C_ctg_8482_length_8680_cov_6.133333_2526_3905_+	ATP synthase subunit beta	Metabolism	Energy metabolism	Oxidative phosphorylation	ATP synthase
FSDDAAEAFER	Hydrogenophaga	>12CT3C_ctg_28970_length_1938_cov_5.181625_813_1781_+	Protein CbbX	Metabolism	Energy metabolism	Carbon fixation pathways in prokaryotes	RuBisCO
FSDVCASGFAR	MAG_7	>12CT1B_ctg_1705_length_25674_cov_31.251961_18410_19606_-	Phosphoglycerate kinase	Metabolism	Energy metabolism	Carbon fixation pathways in prokaryotes	Calvin-Benson-Bassham cycle;Glycolysis
FSEYGVSSLQPETSR	MAG_29	>12CT1B_ctg_2497_length_20043_cov_59.713728_1709_3571_-;>12CT2C_ctg_15838_length_5128_cov_2.500690_719_2581_-	Vitamin B12 transporter BtuB	Environmental Information Processing	Membrane transport		TonB dependent import
FSFLDVLDAQR	MAG_55	>12CT1B_ctg_1551_length_27379_cov_54.587835_11007_12329_+	Cobalt-zinc-cadmium resistance protein CzcC	Environmental Information Processing	Membrane transport		Cation import
FSHVVAADTPK	MAG_55	>12CT1B_ctg_5993_length_10809_cov_124.890459_8109_9113_+;>12CT3B_ctg_4094_length_12276_cov_35.368546_9892_10896_+	C4-dicarboxylate-binding periplasmic protein DctP	Environmental Information Processing	Membrane transport		Carboxylic acid import
FSLAELLGDR	MAG_35	>12CT1B_ctg_2_length_789565_cov_77.710490_508975_509598_-	NADH-quinone oxidoreductase chain 5	Metabolism	Energy metabolism	Oxidative phosphorylation	Aerobic respiration
FSLTDAEVEELGR	MAG_80	>12CT2C_ctg_4291_length_15120_cov_145.974311_11879_14296_-;>12CT3C_ctg_138_length_174493_cov_156.353713_24012_26429_-	Phosphoenolpyruvate synthase	Metabolism	Carbohydrate metabolism	Glycolysis	Glycolysis
FSLTDEQVLELAR	MAG_31	>12CT1B_ctg_36_length_233375_cov_17.708778_11626_13995_+	Phosphoenolpyruvate synthase	Metabolism	Carbohydrate metabolism	Glycolysis	Glycolysis
FSNDHTEGLK	MAG_13	>12CT1B_ctg_1218_length_32260_cov_51.321130_24604_27033_-	6-phosphogluconolactonase	Metabolism	Carbohydrate metabolism	Pentose phosphate pathway	Entner-Doudoroff pathway;Pentose phosphate pathway
FSNESLGGSR	MAG_41	>12CT1B_ctg_606_length_48647_cov_5.460878_31244_33727_-;>12CT2C_ctg_172_length_136415_cov_12.595461_78834_81716_-;>12CT3C_ctg_290_length_108604_cov_4.428415_83051_85933_+	Vitamin B12 transporter BtuB	Environmental Information Processing	Membrane transport		TonB dependent import
FSNETLGGNR	MAG_28	>12CT1B_ctg_27652_length_3576_cov_22.940358_684_3545_-	Vitamin B12 transporter BtuB	Environmental Information Processing	Membrane transport		TonB dependent import
FSQNYAYSQVLK	MAG_105	>12CT3B_ctg_551_length_53241_cov_9.252830_13839_16340_-	Vitamin B12 transporter BtuB	Environmental Information Processing	Membrane transport		TonB dependent import
FSQSQSFAVTPAIR	MAG_32	>12CT1B_ctg_965_length_36891_cov_4.157373_2923_5565_-;>12CT2C_ctg_121_length_170418_cov_9.413852_82330_84963_+	Vitamin B12 transporter BtuB	Environmental Information Processing	Membrane transport		TonB dependent import
FSRPPTGDILDINR	MAG_47	>12CT1B_ctg_42829_length_2570_cov_2.782903_422_1486_+;>12CT2C_ctg_6303_length_11075_cov_23.231034_4274_5338_-	Fructose-bisphosphate aldolase	Metabolism	Energy metabolism	Carbon fixation pathways in prokaryotes	Calvin-Benson-Bassham cycle;Glycolysis
FSSVEDGLFDR	MAG_7	>12CT1B_ctg_1705_length_25674_cov_31.251961_4289_5305_-	Cytochrome bo(3) ubiquinol oxidase subunit 2	Metabolism	Energy metabolism	Oxidative phosphorylation	Aerobic respiration
FSYQALNSEER	MAG_55	>12CT1B_ctg_20224_length_4495_cov_115.149550_1064_3397_-;>12CT2C_ctg_1832_length_27640_cov_145.285662_24209_26542_-;>12CT3B_ctg_501_length_56979_cov_37.261050_28310_30643_-;>12CT3C_ctg_1942_length_20463_cov_220.430713_17032_19365_-	NADH-quinone oxidoreductase chain 3	Metabolism	Energy metabolism	Oxidative phosphorylation	Aerobic respiration
FTALNQQWETNR	MAG_21	>12CT1B_ctg_72473_length_1726_cov_25.444045_65_1411_-	Porin D	Environmental Information Processing	Membrane transport		Amino acid import
FTAVGPLLTK	MAG_31	>12CT2C_ctg_898_length_45451_cov_66.807031_12928_16719_-;>12CT3B_ctg_1139_length_33339_cov_117.436606_18188_21979_-;>12CT3C_ctg_435_length_80390_cov_69.549250_58419_62210_+	Respiratory nitrate reductase 1 alpha chain	Metabolism	Energy metabolism	Nitrogen metabolism	Denitrification
FTAVYIDGVR	MAG_42	>12CT1B_ctg_1728_length_25419_cov_13.166417_778_2670_-	Vitamin B12 transporter BtuB	Environmental Information Processing	Membrane transport		TonB dependent import
FTEAQFDR	Hydrogenophaga	>12CT1B_ctg_118_length_124815_cov_28.141656_33744_34823_-;>12CT1B_ctg_10033_length_7445_cov_82.373884_2083_3162_-;>12CT2C_ctg_4876_length_13713_cov_6.936887_10653_11732_-	Alpha-keto acid-binding periplasmic protein TakP	Environmental Information Processing	Membrane transport		Carboxylic acid import
FTEGLFR	MAG_111	>12CT3B_ctg_3622_length_13691_cov_3.984086_10891_12135_+	Isocitrate dehydrogenase [NADP]	Metabolism	Carbohydrate metabolism		TCA cycle
FTGAGFGNGNTYPQVYDALGR	MAG_32	>12CT1B_ctg_524_length_52894_cov_4.490868_43451_46447_+	Vitamin B12 transporter BtuB	Environmental Information Processing	Membrane transport		TonB dependent import
FTKPPTGDVLAIDR	MAG_48	>12CT2C_ctg_1427_length_33467_cov_5.801449_20226_21290_+	Fructose-bisphosphate aldolase	Metabolism	Energy metabolism	Carbon fixation pathways in prokaryotes	Calvin-Benson-Bassham cycle;Glycolysis
FTLEPQTTTATPSGAQWK	MAG_33	>12CT1B_ctg_1003_length_36210_cov_173.863200_7439_8575_+	Acryloyl-CoA reductase (NADH)	Metabolism	Energy metabolism	Carbon fixation pathways in prokaryotes	3-hydroxypropanoate cycle
FTLTQYLIEQR	MAG_7	>12CT2C_ctg_12925_length_6103_cov_7.583003_3753_4850_+	Fructose-1%2C6-bisphosphatase class 1	Metabolism	Energy metabolism	Carbon fixation pathways in prokaryotes	Calvin-Benson-Bassham cycle
FTLTQYLIGER	MAG_29	>12CT1B_ctg_1318_length_30644_cov_55.316846_25652_26746_+;>12CT2C_ctg_17089_length_4804_cov_2.907559_3132_4082_+	Fructose-1%2C6-bisphosphatase class 1	Metabolism	Energy metabolism	Carbon fixation pathways in prokaryotes	Calvin-Benson-Bassham cycle
FTQVSDQEDNPR	MAG_51	>12CT1B_ctg_5_length_661802_cov_19.690622_11569_13983_+	Vitamin B12 transporter BtuB	Environmental Information Processing	Membrane transport		TonB dependent import
FTRPPTGDILAIDR	Thiobacillus	>12CT2C_ctg_7835_length_9290_cov_7.371630_3153_4220_-;>12CT3B_ctg_247_length_89918_cov_20.771007_87853_88920_-	Fructose-bisphosphate aldolase	Metabolism	Energy metabolism	Carbon fixation pathways in prokaryotes	Calvin-Benson-Bassham cycle;Glycolysis
FTRPPTGEILAIDR	MAG_55	>12CT1B_ctg_746_length_43169_cov_109.951802_10669_11706_+;>12CT2C_ctg_2896_length_20005_cov_135.291980_15330_16367_-	Fructose-bisphosphate aldolase	Metabolism	Energy metabolism	Carbon fixation pathways in prokaryotes	Calvin-Benson-Bassham cycle;Glycolysis
FVAEGANVAVLDK	MAG_35	>12CT1B_ctg_246_length_82245_cov_99.330405_6922_7755_-	Cis-2%2C3-dihydrobiphenyl-2%2C3-diol dehydrogenase	Metabolism	Xenobiotics biodegradation and metabolism	Aromatic compound degradation	Diphenyl ether degradation;Aromatic compound degradation
FVALLGDLQGPK	MAG_48	>12CT3B_ctg_298_length_77927_cov_6.456916_31778_33229_-;>12CT2C_ctg_1447_length_33148_cov_5.779440_31704_33002_-	Pyruvate kinase II	Metabolism	Carbohydrate metabolism	Glycolysis	Glycolysis
FVALPGEAGELGILPGHIPLITR	Hydrogenophaga	>12CT1B_ctg_670_length_45561_cov_71.140443_16821_17237_-;>12CT3B_ctg_281_length_81381_cov_55.628188_8507_8923_+	ATP synthase epsilon chain	Metabolism	Energy metabolism	Oxidative phosphorylation	ATP synthase
FVANPYTTWDEIGSGLPGNR	MAG_51	>12CT1B_ctg_283_length_76219_cov_19.608266_7141_8181_-	Protein SphX	Environmental Information Processing	Membrane transport		Phosphate import
FVEFYGDGLADLPLADR	MAG_48	>12CT2C_ctg_4384_length_14863_cov_5.208198_209_2950_-;>12CT3C_ctg_7071_length_5272_cov_5.847422_2789_5269_-	Aconitate hydratase A	Metabolism	Carbohydrate metabolism		TCA cycle
FVEFYGEGVASVPLANR	MAG_80	>12CT2C_ctg_1675_length_29625_cov_135.941765_10785_13619_+;>12CT3C_ctg_113_length_187445_cov_146.628673_31233_34067_+	Aconitate hydratase A	Metabolism	Carbohydrate metabolism		TCA cycle
FVGGDGICTGELPK	MAG_54	>12CT1B_ctg_2223_length_21518_cov_3.938872_5821_7023_-;>12CT2C_ctg_1409_length_33764_cov_6.052835_25334_26536_+	Leucine-%2C isoleucine-%2C valine-%2C threonine-%2C and alanine-binding protein	Environmental Information Processing	Membrane transport		Amino acid import
FVLAEDQEQVDK	MAG_35	>12CT1B_ctg_246_length_82245_cov_99.330405_51459_53402_+	Long-chain-fatty-acid--CoA ligase FadD15	Metabolism	Lipid metabolism		beta-Oxidation
FVLAGAEVSALLGR	MAG_50	>12CT2C_ctg_908_length_45163_cov_8.587013_1469_2920_-	ATP synthase subunit beta	Metabolism	Energy metabolism	Oxidative phosphorylation	ATP synthase
FVSNIDPTDIAEK	MAG_80	>12CT2C_ctg_5451_length_12525_cov_125.157819_3801_5489_+;>12CT3C_ctg_68_length_244899_cov_147.758193_236183_237862_+	Glucose-6-phosphate isomerase	Metabolism	Carbohydrate metabolism	Glycolysis	Glycolysis
FVVGHLCSSSTQPASDIYEDEGVIMITPAATSPDITTR	MAG_48	>12CT1B_ctg_23022_length_4096_cov_54.027221_1569_2696_-	Leucine-%2C isoleucine-%2C valine-%2C threonine-%2C and alanine-binding protein	Environmental Information Processing	Membrane transport		Amino acid import
FVVVEDQEQVDK	MAG_55	>12CT1B_ctg_786_length_41810_cov_96.109304_10640_12607_-;>12CT2C_ctg_1365_length_34557_cov_109.219060_22762_24729_+;>12CT3B_ctg_4533_length_11256_cov_35.632801_254_2221_+;>12CT3C_ctg_931_length_43619_cov_182.572009_31013_32980_+	Long-chain-fatty-acid--CoA ligase FadD15	Metabolism	Lipid metabolism		beta-Oxidation
FVVYEWHFGKPK	MAG_48	>12CT2C_ctg_1338_length_35120_cov_6.326023_930_2057_+;>12CT1B_ctg_23022_length_4096_cov_54.027221_1569_2696_-	Leucine-%2C isoleucine-%2C valine-%2C threonine-%2C and alanine-binding protein	Environmental Information Processing	Membrane transport		Amino acid import
FWDPLLAK	MAG_48	>12CT3C_ctg_854_length_47321_cov_5.489591_11267_13912_-;>12CT1B_ctg_6364_length_10356_cov_47.453063_5602_8247_+	Pyruvate dehydrogenase E1 component	Metabolism	Carbohydrate metabolism	Glycolysis	Glycolysis
FWEPAPLLASLVAEGK	Hydrogenophaga	>12CT1B_ctg_738_length_43285_cov_78.745154_10551_12665_-;>12CT1B_ctg_4065_length_14225_cov_43.049330_24_1154_+;>12CT3B_ctg_201_length_104743_cov_58.270862_65840_67954_+;>12CT3C_ctg_2658_length_14693_cov_21.783509_14233_14619_-	Fatty acid oxidation complex subunit alpha	Metabolism	Lipid metabolism		beta-Oxidation
FWNNEVGVLNR	MAG_13	>12CT1B_ctg_1218_length_32260_cov_51.321130_5_3139_-	TonB-dependent receptor SusC	Metabolism	Carbohydrate metabolism		Carbohydrate degradation
FYDINVNPNGK	MAG_54	>12CT2C_ctg_2923_length_19891_cov_5.544112_5439_6746_+	Maltoporin	Environmental Information Processing	Membrane transport		Carbohydrate import
FYTYYTGVTGTPTALGTGGEGR	MAG_35	>12CT1B_ctg_738_length_43285_cov_78.745154_16746_17978_-	Leucine-%2C isoleucine-%2C valine-%2C threonine-%2C and alanine-binding protein	Environmental Information Processing	Membrane transport		Amino acid import
FYVHESR	MAG_33	>12CT1B_ctg_261_length_79488_cov_175.110093_33420_34856_+	Alpha-ketoglutaric semialdehyde dehydrogenase	Metabolism	Carbohydrate metabolism		Carbohydrate degradation
FYWDGKDQLLAGIR	MAG_35	>12CT1B_ctg_57_length_179136_cov_85.929205_148415_149482_+	Spermidine/putrescine-binding periplasmic protein	Environmental Information Processing	Membrane transport		Putrescine import
FYWDGKDQLLAGMR	Hydrogenophaga	>12CT1B_ctg_967_length_36821_cov_35.806996_33852_34916_+;>12CT2C_ctg_18081_length_4580_cov_7.356685_1499_2563_-	Spermidine/putrescine-binding periplasmic protein	Environmental Information Processing	Membrane transport		Putrescine import
GAAGQGGQVTQVSSFK	MAG_33	>12CT1B_ctg_16_length_341956_cov_185.036037_184081_185358_+	Salicylate 5-hydroxylase%2C large oxygenase component	Metabolism	Xenobiotics biodegradation and metabolism	Aromatic compound degradation	Naphthalene degradation;Aromatic compound degradation
GAAINIVPASTGAAK	MAG_80	>12CT2C_ctg_1479_length_32590_cov_133.360996_25463_26473_-	Glyceraldehyde-3-phosphate dehydrogenase	Metabolism	Energy metabolism	Carbon fixation pathways in prokaryotes	Calvin-Benson-Bassham cycle;Glycolysis
GAALSEGKEWER	MAG_21	>12CT1B_ctg_46721_length_2407_cov_30.179422_243_1559_-	Porin-like protein NicP	Metabolism	Xenobiotics biodegradation and metabolism	Aromatic compound degradation	Nicotinate degradation;Aromatic compound degradation
GAAVPIPTDVVCAK	MAG_7	>12CT1B_ctg_1705_length_25674_cov_31.251961_18410_19606_-;>12CT1B_ctg_6229_length_10507_cov_32.376292_2491_3687_-;>12CT2C_ctg_34688_length_2611_cov_8.215571_2049_2606_-;>12CT2C_ctg_52183_length_1870_cov_6.714601_3_290_+	Phosphoglycerate kinase	Metabolism	Energy metabolism	Carbon fixation pathways in prokaryotes	Calvin-Benson-Bassham cycle;Glycolysis
GAAVYGEQIQGLR	MAG_41	>12CT1B_ctg_880_length_39138_cov_5.294450_25814_27202_+	Phosphomannomutase/phosphoglucomutase	Metabolism	Carbohydrate metabolism		Carbohydrate degradation
GADAAFSPGFR	Thiobacillus	>12CT2C_ctg_355_length_82356_cov_11.820403_6109_7851_-;>12CT2C_ctg_1307_length_35623_cov_7.682130_793_2535_+;>12CT2C_ctg_5655_length_12151_cov_7.120040_9369_11111_-;>12CT3B_ctg_302_length_77589_cov_21.417791_14422_16164_+;>12CT3B_ctg_5150_length_10120_cov_5.448882_12_752_+	thiosulfohydrolase SoxB	Metabolism	Energy metabolism	Sulfur metabolism	Sulfur oxidation (sox)
GADAAFSPGVR	MAG_35	>12CT1B_ctg_901_length_38483_cov_82.493052_3754_5478_+;>12CT3C_ctg_1229_length_33583_cov_23.436859_84_578_+	thiosulfohydrolase SoxB	Metabolism	Energy metabolism	Sulfur metabolism	Sulfur oxidation (sox)
GADMAFSPGVR	MAG_35	>12CT1B_ctg_1091_length_34302_cov_72.896400_4198_5928_+	thiosulfohydrolase SoxB	Metabolism	Energy metabolism	Sulfur metabolism	Sulfur oxidation (sox)
GADQLADATLK	MAG_35	>12CT1B_ctg_57_length_179136_cov_85.929205_148415_149482_+	Spermidine/putrescine-binding periplasmic protein	Environmental Information Processing	Membrane transport		Putrescine import
GADQLADATLKK	MAG_35	>12CT1B_ctg_57_length_179136_cov_85.929205_148415_149482_+	Spermidine/putrescine-binding periplasmic protein	Environmental Information Processing	Membrane transport		Putrescine import
GADQLMDPVLK	MAG_7	>12CT1B_ctg_967_length_36821_cov_35.806996_33852_34916_+;>12CT2C_ctg_18081_length_4580_cov_7.356685_1499_2563_-	Spermidine/putrescine-binding periplasmic protein	Environmental Information Processing	Membrane transport		Putrescine import
GADQLMDPVLKK	MAG_7	>12CT1B_ctg_967_length_36821_cov_35.806996_33852_34916_+;>12CT2C_ctg_18081_length_4580_cov_7.356685_1499_2563_-	Spermidine/putrescine-binding periplasmic protein	Environmental Information Processing	Membrane transport		Putrescine import
GADVPIPVDVVTAK	MAG_33	>12CT1B_ctg_100_length_131661_cov_190.500790_119457_120650_+	Phosphoglycerate kinase	Metabolism	Energy metabolism	Carbon fixation pathways in prokaryotes	Calvin-Benson-Bassham cycle;Glycolysis
GAESWPISTASFILMYK	MAG_35	>12CT1B_ctg_876_length_39199_cov_72.998442_19523_20554_+	Phosphate-binding protein PstS	Environmental Information Processing	Membrane transport		Phosphate import
GAESWPISTASFILMYKDPADK	MAG_35	>12CT1B_ctg_876_length_39199_cov_72.998442_19523_20554_+	Phosphate-binding protein PstS	Environmental Information Processing	Membrane transport		Phosphate import
GAESWPVSTASFILMYKDPADK	MAG_19	>12CT1B_ctg_1338_length_30325_cov_10.180938_10036_11058_-	Phosphate-binding protein PstS	Environmental Information Processing	Membrane transport		Phosphate import
GAEVPIPTDVVCAK	MAG_29	>12CT1B_ctg_2191_length_21704_cov_54.557301_20429_21631_-;>12CT1B_ctg_4723_length_12687_cov_53.399383_982_2175_+	Phosphoglycerate kinase	Metabolism	Energy metabolism	Carbon fixation pathways in prokaryotes	Calvin-Benson-Bassham cycle;Glycolysis
GAFDCAGYFGTTCGNPAPEWR	MAG_41	>12CT1B_ctg_2836_length_18417_cov_5.739081_3950_6874_+;>12CT3B_ctg_2544_length_18411_cov_5.306221_11543_14398_-	Vitamin B12 transporter BtuB	Environmental Information Processing	Membrane transport		TonB dependent import
GAGADVVYFGGLHPEAGPLVR	MAG_48	>12CT2C_ctg_747_length_50955_cov_5.708251_38162_39295_-;>12CT1B_ctg_906_length_38310_cov_19.779166_42_1067_+	Leu/Ile/Val-binding protein	Environmental Information Processing	Membrane transport		Amino acid import
GAGGLSAGPTEMEGK	MAG_31	>12CT1B_ctg_311_length_70692_cov_20.194303_57802_59073_+	Sulfide dehydrogenase [flavocytochrome c] flavoprotein chain	Metabolism	Energy metabolism	Sulfur metabolism	Sulfur oxidation (sox)
GAGLLDFIHSPGR	MAG_48	>12CT1B_ctg_3561_length_15617_cov_20.081673_364_954_+	Formate dehydrogenase-O major subunit	Metabolism	Energy metabolism	Methane metabolism	Formate oxidation;C1 compound metabolism
GAGPFFYLPK	MAG_55	>12CT1B_ctg_1936_length_23593_cov_105.987297_589_2187_+;>12CT2C_ctg_11565_length_6696_cov_149.790092_3520_5118_+	Malate synthase A	Metabolism	Carbohydrate metabolism		TCA cycle;glyoxylate cycle
GAGSVALGER	MAG_35	>12CT1B_ctg_901_length_38483_cov_82.493052_181_1260_+;>12CT1B_ctg_1091_length_34302_cov_72.896400_223_1281_+	c-type cytochrome soxD	Metabolism	Energy metabolism	Sulfur metabolism	Sulfur oxidation (sox)
GAHTVDDYADSPEFPNGR	MAG_28	>12CT1B_ctg_12949_length_6211_cov_33.728720_1381_3177_-;>12CT2C_ctg_30142_length_2937_cov_61.672450_4_849_+;>12CT3B_ctg_8040_length_6685_cov_41.077074_2148_3944_+	Succinate dehydrogenase flavoprotein subunit	Metabolism	Energy metabolism	Oxidative phosphorylation	Aerobic respiration
GAHTVNDYADSPQYPNGR	MAG_33	>12CT1B_ctg_238_length_83383_cov_166.055228_50714_52510_-	Succinate dehydrogenase flavoprotein subunit	Metabolism	Energy metabolism	Oxidative phosphorylation	Aerobic respiration
GAHTVNDYERPADDAQFPLGR	Hydrogenophaga	>12CT1B_ctg_77_length_146047_cov_80.383905_73267_75072_+;>12CT1B_ctg_5812_length_11043_cov_30.768930_4629_6434_+;>12CT2C_ctg_17746_length_4655_cov_9.243913_375_2180_-;>12CT3B_ctg_852_length_40897_cov_49.016233_13558_15363_-	Succinate dehydrogenase flavoprotein subunit	Metabolism	Energy metabolism	Oxidative phosphorylation	Aerobic respiration
GAIGYVDIADATINK	MAG_95	>12CT2C_ctg_3278_length_18290_cov_7.033397_7747_8766_+	Phosphate-binding protein PstS	Environmental Information Processing	Membrane transport		Phosphate import
GAIIPIAVDVVCGK	MAG_77	>12CT3B_ctg_16_length_520426_cov_95.762158_371206_372390_-	Phosphoglycerate kinase	Metabolism	Energy metabolism	Carbon fixation pathways in prokaryotes	Calvin-Benson-Bassham cycle;Glycolysis
GAIPALADLAAHIGDR	MAG_42	>12CT1B_ctg_1561_length_27247_cov_14.772874_7537_8328_+	Carbon monoxide dehydrogenase medium chain	Metabolism	Energy metabolism	Carbon fixation pathways in prokaryotes	CODH
GAIQWAPTDDIR	MAG_51	>12CT1B_ctg_319_length_69090_cov_19.028696_11149_14109_-	Vitamin B12 transporter BtuB	Environmental Information Processing	Membrane transport		TonB dependent import
GALAEGGPVAGDTNVQGEEQKPLDVLSNQLFLR	MAG_122	>12CT3C_ctg_812_length_49237_cov_73.449494_11164_12255_+	Fructose-1%2C6-bisphosphatase class 1	Metabolism	Energy metabolism	Carbon fixation pathways in prokaryotes	Calvin-Benson-Bassham cycle
GALAGHHGALESTNIQGEVQK	MAG_55	>12CT1B_ctg_746_length_43169_cov_109.951802_5261_6334_+;>12CT3B_ctg_810_length_41873_cov_35.440791_29193_30260_-	Fructose-1%2C6-bisphosphatase class 1	Metabolism	Energy metabolism	Carbon fixation pathways in prokaryotes	Calvin-Benson-Bassham cycle
GALEASGHDALIQTVR	Methyloversatilis	>12CT1B_ctg_94_length_136607_cov_20.206178_13838_14527_+	Phosphate regulon transcriptional regulatory protein PhoB	Environmental Information Processing	Membrane transport		Phosphate import
GALGYVEYAYVK	MAG_7	>12CT1B_ctg_112_length_126069_cov_27.592982_107115_108146_-	Phosphate-binding protein PstS	Environmental Information Processing	Membrane transport		Phosphate import
GALGYVEYAYVKK	MAG_7	>12CT1B_ctg_112_length_126069_cov_27.592982_107115_108146_-	Phosphate-binding protein PstS	Environmental Information Processing	Membrane transport		Phosphate import
GANHEANALAVANK	MAG_29	>12CT1B_ctg_520_length_53155_cov_55.742881_8965_9921_+;>12CT2C_ctg_10830_length_7071_cov_2.897662_1215_2186_-	Phosphate-import protein PhnD	Environmental Information Processing	Membrane transport		Phosphate import
GANLLDWPVTLK	MAG_35	>12CT1B_ctg_177_length_100805_cov_84.605578_24327_25895_-;>12CT2C_ctg_415_length_75398_cov_198.454561_42844_44412_+	Fructose dehydrogenase large subunit	Metabolism	Carbohydrate metabolism		Carbohydrate degradation
GAPLLLFALPNETER	MAG_31	>12CT1B_ctg_36_length_233375_cov_17.708778_91283_92668_-	Cytochrome bd-II ubiquinol oxidase subunit 1	Metabolism	Energy metabolism	Oxidative phosphorylation	Aerobic respiration
GAPSGHTLNVR	Methyloversatilis	>12CT1B_ctg_60_length_172678_cov_18.276417_35317_36990_+	Formate--tetrahydrofolate ligase	Metabolism	Energy metabolism	Carbon fixation pathways in prokaryotes	Wood-Ljungdhal pathway;C1 compound metabolism
GAPTLAPVQLDLDFDKR	MAG_29	>12CT1B_ctg_2486_length_20126_cov_58.092173_16313_17791_-	Glucose-6-phosphate 1-dehydrogenase	Metabolism	Carbohydrate metabolism	Pentose phosphate pathway	Entner-Doudoroff pathway;Pentose phosphate pathway
GAQAAADAVNAAGGVNGEK	MAG_48	>12CT2C_ctg_747_length_50955_cov_5.708251_38162_39295_-;>12CT1B_ctg_906_length_38310_cov_19.779166_42_1067_+	Leu/Ile/Val-binding protein	Environmental Information Processing	Membrane transport		Amino acid import
GAQGADLAQIAPFAVER	MAG_32	>12CT1B_ctg_965_length_36891_cov_4.157373_2923_5565_-;>12CT2C_ctg_121_length_170418_cov_9.413852_82330_84963_+	Vitamin B12 transporter BtuB	Environmental Information Processing	Membrane transport		TonB dependent import
GASVNGVKPSAGSIADGSYPLAR	MAG_51	>12CT1B_ctg_283_length_76219_cov_19.608266_7141_8181_-	Protein SphX	Environmental Information Processing	Membrane transport		Phosphate import
GATSPVEDFLEGR	MAG_80	>12CT2C_ctg_2068_length_25438_cov_136.155301_9392_13060_-;>12CT3C_ctg_91_length_215623_cov_149.157871_83876_87544_-	Multifunctional 2-oxoglutarate metabolism enzyme	Metabolism	Carbohydrate metabolism		TCA cycle
GAVAVVEHLGDTSLDR	MAG_55	>12CT1B_ctg_746_length_43169_cov_109.951802_4380_5114_-;>12CT3B_ctg_810_length_41873_cov_35.440791_30440_31141_+	Protein CbbY	Metabolism	Energy metabolism	Carbon fixation pathways in prokaryotes	RuBisCO
GAVDAAFANAAHVTQLDLVNNR	MAG_42	>12CT1B_ctg_1561_length_27247_cov_14.772874_4994_7381_+	Carbon monoxide dehydrogenase large chain	Metabolism	Energy metabolism	Carbon fixation pathways in prokaryotes	CODH
GCPKPSIFDATAGIALDPTFVK	MAG_55	>12CT1B_ctg_746_length_43169_cov_109.951802_9505_10527_+;>12CT2C_ctg_2896_length_20005_cov_135.291980_16509_17531_-;>12CT3B_ctg_810_length_41873_cov_35.440791_24990_26012_-	Glyceraldehyde-3-phosphate dehydrogenase A	Metabolism	Energy metabolism	Carbon fixation pathways in prokaryotes	Calvin-Benson-Bassham cycle;Glycolysis
GDEPDKVAGLDAGADDYITKPFSTQELLAR	Polaromonas	>12CT1B_ctg_1253_length_31611_cov_56.157118_9881_10579_-	Phosphate regulon transcriptional regulatory protein PhoB	Environmental Information Processing	Membrane transport		Phosphate import
GDFVIGDATLNR	MAG_31	>12CT1B_ctg_809_length_41083_cov_17.857683_23445_24728_+	Cytochrome b	Metabolism	Energy metabolism	Oxidative phosphorylation	Aerobic respiration
GDFVVSDATLNR	MAG_111	>12CT3B_ctg_8999_length_5973_cov_3.767658_3777_5060_-	Cytochrome b/c1	Metabolism	Energy metabolism	Oxidative phosphorylation	Aerobic respiration
GDITEDEYEQAKR	MAG_80	>12CT2C_ctg_2068_length_25438_cov_136.155301_9392_13060_-;>12CT3C_ctg_91_length_215623_cov_149.157871_83876_87544_-	Multifunctional 2-oxoglutarate metabolism enzyme	Metabolism	Carbohydrate metabolism		TCA cycle
GDIVVDGISIAAPGTDLPK	MAG_28	>12CT1B_ctg_5641_length_11247_cov_32.968906_319_1053_-	Glutamine transport ATP-binding protein GlnQ	Environmental Information Processing	Membrane transport		Amino acid import
GDKVSVSWVDNK	MAG_31	>12CT1B_ctg_311_length_70692_cov_20.194303_53736_54050_-	sulfur oxidation protein SoxZ	Metabolism	Energy metabolism	Sulfur metabolism	Sulfur oxidation (sox)
GDLAVEVGNATVPGLQK	MAG_7	>12CT1B_ctg_1320_length_30596_cov_30.988933_14150_15583_-;>12CT3B_ctg_6746_length_7895_cov_53.148724_12_1250_+	Pyruvate kinase II	Metabolism	Carbohydrate metabolism	Glycolysis	Glycolysis
GDNAIDNEYNGFLR	MAG_35	>12CT1B_ctg_876_length_39199_cov_72.998442_23398_24099_+	Phosphate-specific transport system accessory protein PhoU	Environmental Information Processing	Membrane transport		Phosphate import
GDNITTSTSEGGTER	MAG_48	>12CT2C_ctg_3652_length_17067_cov_5.233953_12804_14090_-;>12CT1B_ctg_2115_length_22179_cov_16.449331_3301_4587_-	Porin D	Environmental Information Processing	Membrane transport		Amino acid import
GDTGLAPTNPAAGTVYPAPITTADDAYYDASGLRDDDLAR	MAG_32	>12CT2C_ctg_24_length_374044_cov_9.546064_319097_321436_-	Vitamin B12 transporter BtuB	Environmental Information Processing	Membrane transport		TonB dependent import
GDYTASEDDNVLVQGVSR	MAG_47	>12CT2C_ctg_1296_length_35778_cov_21.241777_11361_12377_+	Protein SphX	Environmental Information Processing	Membrane transport		Phosphate import
GEEACALISK	MAG_55	>12CT1B_ctg_3767_length_14970_cov_104.661884_8231_10831_+	Aconitate hydratase B	Metabolism	Carbohydrate metabolism		TCA cycle
GEELDAYNASGQDVR	MAG_41	>12CT1B_ctg_1853_length_24298_cov_5.665388_18383_20683_+;>12CT3C_ctg_2626_length_14890_cov_4.921874_10257_12557_+	Vitamin B12 transporter BtuB	Environmental Information Processing	Membrane transport		TonB dependent import
GEGAILLNSEGER	Hydrogenophaga	>12CT1B_ctg_77_length_146047_cov_80.383905_73267_75072_+;>12CT1B_ctg_5812_length_11043_cov_30.768930_4629_6434_+;>12CT2C_ctg_17746_length_4655_cov_9.243913_375_2180_-;>12CT3B_ctg_852_length_40897_cov_49.016233_13558_15363_-	Succinate dehydrogenase flavoprotein subunit	Metabolism	Energy metabolism	Oxidative phosphorylation	Aerobic respiration
GEGEAAGDEFASAAGAVK	MAG_80	>12CT3C_ctg_612_length_62635_cov_141.914973_28914_31046_-	Transketolase	Metabolism	Carbohydrate metabolism	Pentose phosphate pathway	Pentose phosphate pathway
GEGYEVSKPVDSELLPAK	MAG_48	>12CT2C_ctg_929_length_44565_cov_5.801505_14283_15065_+;>12CT1B_ctg_2913_length_18068_cov_18.003053_3003_3785_-	Lysine/arginine/ornithine-binding periplasmic protein	Environmental Information Processing	Membrane transport		Amino acid import
GEIDISDASRPILK	MAG_47	>12CT2C_ctg_1296_length_35778_cov_21.241777_11361_12377_+	Protein SphX	Environmental Information Processing	Membrane transport		Phosphate import
GEIDVSNASRPILDK	MAG_31	>12CT1B_ctg_8_length_492610_cov_18.934013_357116_358117_+	Protein SphX	Environmental Information Processing	Membrane transport		Phosphate import
GEIDVSNASRPILDKEMADCK	MAG_31	>12CT1B_ctg_8_length_492610_cov_18.934013_357116_358117_+	Protein SphX	Environmental Information Processing	Membrane transport		Phosphate import
GEKDFSTIVTK	MAG_48	>12CT2C_ctg_747_length_50955_cov_5.708251_38162_39295_-;>12CT1B_ctg_906_length_38310_cov_19.779166_42_1067_+	Leu/Ile/Val-binding protein	Environmental Information Processing	Membrane transport		Amino acid import
GELDSLLGLGQDWR	MAG_28	>12CT1B_ctg_27652_length_3576_cov_22.940358_684_3545_-	Vitamin B12 transporter BtuB	Environmental Information Processing	Membrane transport		TonB dependent import
GEPIWDVMEAYFK	MAG_7	>12CT1B_ctg_1705_length_25674_cov_31.251961_6860_8584_-	thiosulfohydrolase SoxB	Metabolism	Energy metabolism	Sulfur metabolism	Sulfur oxidation (sox)
GEPIWDVVSGYLR	MAG_35	>12CT1B_ctg_901_length_38483_cov_82.493052_3754_5478_+;>12CT3C_ctg_1229_length_33583_cov_23.436859_84_578_+	thiosulfohydrolase SoxB	Metabolism	Energy metabolism	Sulfur metabolism	Sulfur oxidation (sox)
GEQNNVTALATWISGESR	MAG_33	>12CT1B_ctg_6_length_637429_cov_182.399640_322538_323341_-	SoxAX cytochrome complex subunit A	Metabolism	Energy metabolism	Sulfur metabolism	Sulfur oxidation (sox)
GETIYFFDPSGIR	MAG_39	>12CT1B_ctg_78357_length_1624_cov_8.940727_99_554_+;>12CT2C_ctg_3001_length_19537_cov_47.960784_14430_15380_+;>12CT3B_ctg_2327_length_19689_cov_3.336203_12289_13239_-	Metapyrocatechase	Metabolism	Xenobiotics biodegradation and metabolism	Aromatic compound degradation	Toluene degradation;Aromatic compound degradation
GEVDISNASRPILVK	MAG_39	>12CT1B_ctg_1423_length_29074_cov_11.915676_4455_5456_-	Protein SphX	Environmental Information Processing	Membrane transport		Phosphate import
GEVLFEGENLLTSR	MAG_29	>12CT1B_ctg_1253_length_31611_cov_56.157118_11319_12098_-	Phosphate import ATP-binding protein PstB	Environmental Information Processing	Membrane transport		Phosphate import
GEYAAASAEAR	MAG_55	>12CT1B_ctg_3233_length_16818_cov_82.072660_14945_16450_-;>12CT1B_ctg_6285_length_10451_cov_67.189592_6767_8272_+	Toluene-4-monooxygenase system%2C hydroxylase component subunit alpha	Metabolism	Xenobiotics biodegradation and metabolism	Aromatic compound degradation	Toluene degradation;Aromatic compound degradation
GFAFVGPEYNDPK	MAG_48	>12CT2C_ctg_9443_length_7931_cov_6.328339_2649_3428_-;>12CT1B_ctg_9519_length_7737_cov_19.032674_4310_5089_+	Lysine/arginine/ornithine-binding periplasmic protein	Environmental Information Processing	Membrane transport		Amino acid import
GFALVGPVYDDVK	MAG_41	>12CT1B_ctg_999_length_36233_cov_5.979684_5390_6184_+;>12CT3C_ctg_1205_length_34154_cov_4.433092_4608_5396_+	Lysine/arginine/ornithine-binding periplasmic protein	Environmental Information Processing	Membrane transport		Amino acid import
GFAPETVDSYELGLK	MAG_32	>12CT1B_ctg_825_length_40698_cov_4.262579_30858_33005_-;>12CT2C_ctg_197_length_124110_cov_9.714594_7516_9822_+	Vitamin B12 transporter BtuB	Environmental Information Processing	Membrane transport		TonB dependent import
GFAVEDAGYQAPAEDGSSVNVK	MAG_13	>12CT2C_ctg_2232_length_24143_cov_24.335686_11124_13391_-	Aconitate hydratase A	Metabolism	Carbohydrate metabolism		TCA cycle
GFDAIVADLAPK	MAG_33	>12CT3B_ctg_216_length_98535_cov_46.440140_81259_83502_-	Malate synthase G	Metabolism	Carbohydrate metabolism		TCA cycle;glyoxylate cycle
GFETPTLTEIAYR	MAG_7	>12CT1B_ctg_7742_length_8935_cov_27.508333_887_2992_+	Vitamin B12 transporter BtuB	Environmental Information Processing	Membrane transport		TonB dependent import
GFFDLGAAYR	MAG_32	>12CT1B_ctg_707_length_44131_cov_4.765360_31487_33862_-	Vitamin B12 transporter BtuB	Environmental Information Processing	Membrane transport		TonB dependent import
GFFGDQSLK	MAG_48	>12CT2C_ctg_1377_length_34417_cov_5.107502_12804_14132_+	Porin D	Environmental Information Processing	Membrane transport		Amino acid import
GFFSAAGGADLLEK	MAG_35	>12CT1B_ctg_246_length_82245_cov_99.330405_6922_7755_-	Cis-2%2C3-dihydrobiphenyl-2%2C3-diol dehydrogenase	Metabolism	Xenobiotics biodegradation and metabolism	Aromatic compound degradation	Diphenyl ether degradation;Aromatic compound degradation
GFGAWPAYR	MAG_31	>12CT1B_ctg_311_length_70692_cov_20.194303_52808_53623_-	SoxAX cytochrome complex subunit A	Metabolism	Energy metabolism	Sulfur metabolism	Sulfur oxidation (sox)
GFGFTGPDFTDKK	MAG_28	>12CT1B_ctg_2044_length_22712_cov_29.340513_18393_19172_-	Lysine/arginine/ornithine-binding periplasmic protein	Environmental Information Processing	Membrane transport		Amino acid import
GFGGDPLAGGDGIKR	MAG_32	>12CT1B_ctg_412_length_60871_cov_4.385310_2080_5142_-;>12CT2C_ctg_86_length_208910_cov_9.636465_2373_5213_-	Vitamin B12 transporter BtuB	Environmental Information Processing	Membrane transport		TonB dependent import
GFGSLAQNGFNVIVTASHDER	MAG_54	>12CT1B_ctg_4138_length_14081_cov_4.007700_4650_7445_-;>12CT3B_ctg_1530_length_27128_cov_11.741366_11387_14182_+	Vitamin B12 transporter BtuB	Environmental Information Processing	Membrane transport		TonB dependent import
GFHNISGLAWSGR	Methyloversatilis	>12CT1B_ctg_311_length_70692_cov_20.194303_55575_56906_-	sulfite dehydrogenase soxC	Metabolism	Energy metabolism	Sulfur metabolism	Sulfur oxidation (sox)
GFHPNASVTLGSFGHR	MAG_35	>12CT1B_ctg_2_length_789565_cov_77.710490_238956_240800_-	Vitamin B12 transporter BtuB	Environmental Information Processing	Membrane transport		TonB dependent import
GFIENVGPGGDTSAVK	MAG_51	>12CT1B_ctg_1607_length_26766_cov_19.481300_10869_13409_-	Vitamin B12 transporter BtuB	Environmental Information Processing	Membrane transport		TonB dependent import
GFLVSPSDSLAVLTAHATK	MAG_7	>12CT1B_ctg_9163_length_7952_cov_31.598962_4604_6247_+;>12CT2C_ctg_8180_length_8959_cov_6.116240_45_971_+;>12CT3C_ctg_16234_length_2835_cov_2.644245_42_674_+	Phosphoglucomutase	Metabolism	Carbohydrate metabolism		Carbohydrate degradation
GFNGEVEVR	MAG_35	>12CT1B_ctg_738_length_43285_cov_78.745154_16746_17978_-	Leucine-%2C isoleucine-%2C valine-%2C threonine-%2C and alanine-binding protein	Environmental Information Processing	Membrane transport		Amino acid import
GFNILFDTLNPER	Hydrogenophaga	>12CT1B_ctg_246_length_82245_cov_99.330405_48079_49245_+;>12CT3C_ctg_49042_length_1365_cov_4.638931_621_1130_+	Acyl-CoA dehydrogenase fadE12				beta-Oxidation
GFNSSDVQDAK	MAG_13	>12CT1B_ctg_5351_length_11649_cov_57.394601_6792_9872_+;>12CT3C_ctg_507_length_71713_cov_9.233498_1546_4626_-	TonB-dependent receptor SusC	Metabolism	Carbohydrate metabolism		Carbohydrate degradation
GFPIFDVEQVEVLR	MAG_28	>12CT1B_ctg_1871_length_24145_cov_33.264757_14928_17255_-	Vitamin B12 transporter BtuB	Environmental Information Processing	Membrane transport		TonB dependent import
GFPVFDVEQVEVLR	MAG_41	>12CT1B_ctg_1853_length_24298_cov_5.665388_18383_20683_+;>12CT3C_ctg_2626_length_14890_cov_4.921874_10257_12557_+	Vitamin B12 transporter BtuB	Environmental Information Processing	Membrane transport		TonB dependent import
GFSLAIDR	MAG_28	>12CT1B_ctg_27652_length_3576_cov_22.940358_684_3545_-	Vitamin B12 transporter BtuB	Environmental Information Processing	Membrane transport		TonB dependent import
GFSLAIDRFDVK	MAG_28	>12CT1B_ctg_27652_length_3576_cov_22.940358_684_3545_-	Vitamin B12 transporter BtuB	Environmental Information Processing	Membrane transport		TonB dependent import
GFTGLPGTGQGSDEFNFAGAGYK	MAG_21	>12CT1B_ctg_46721_length_2407_cov_30.179422_243_1559_-	Porin-like protein NicP	Metabolism	Xenobiotics biodegradation and metabolism	Aromatic compound degradation	Nicotinate degradation;Aromatic compound degradation
GFTQVMQGFDFSR	MAG_35	>12CT1B_ctg_246_length_82245_cov_99.330405_36793_37959_-	Acyl-CoA dehydrogenase	Metabolism	Lipid metabolism		beta-Oxidation
GFVLIDEFQR	MAG_33	>12CT1B_ctg_265_length_78642_cov_189.533142_40903_42189_-	Sulfide-quinone reductase	Metabolism	Energy metabolism	Sulfur metabolism	Sulfide oxidation
GFWDTDSFLIPR	MAG_77	>12CT2C_ctg_7665_length_9457_cov_11.638800_51_1139_+;>12CT3B_ctg_40_length_315367_cov_96.493622_223011_224774_-	Hydrogenase-1 large chain	Metabolism	others		Hydrogen cycling
GFYDTLLDTHTPMQLEK	MAG_35	>12CT1B_ctg_2049_length_22680_cov_70.642652_8323_9810_+	Ribulose bisphosphate carboxylase large chain	Metabolism	Energy metabolism	Carbon fixation pathways in prokaryotes	RuBisCO
GFYNVSGLAWSGR	MAG_55	>12CT1B_ctg_7739_length_8936_cov_117.136584_3346_4425_+;>12CT2C_ctg_12258_length_6377_cov_162.595698_3524_4873_+;>12CT3B_ctg_426_length_63152_cov_37.286289_46762_48111_-;>12CT3C_ctg_3464_length_11027_cov_200.520416_5589_6938_-	sulfite dehydrogenase soxC	Metabolism	Energy metabolism	Sulfur metabolism	Sulfur oxidation (sox)
GGDTVTTLQTR	MAG_47	>12CT1B_ctg_35517_length_2956_cov_3.394347_25_435_+;>12CT2C_ctg_861_length_46860_cov_23.033180_6006_6833_-	SoxAX cytochrome complex subunit A	Metabolism	Energy metabolism	Sulfur metabolism	Sulfur oxidation (sox)
GGEFTSYVGTAGDGSAVQPQPR	MAG_28	>12CT2C_ctg_377_length_80163_cov_59.915352_8446_11220_+	Vitamin B12 transporter BtuB	Environmental Information Processing	Membrane transport		TonB dependent import
GGEIGVQEIVIGMAHR	MAG_29	>12CT1B_ctg_304_length_71732_cov_57.569778_53716_56604_-	2-oxoglutarate dehydrogenase E1 component	Metabolism	Carbohydrate metabolism		TCA cycle
GGESIAPAIK	MAG_33	>12CT1B_ctg_6_length_637429_cov_182.399640_322538_323341_-	SoxAX cytochrome complex subunit A	Metabolism	Energy metabolism	Sulfur metabolism	Sulfur oxidation (sox)
GGEWYAAIGTK	MAG_55	>12CT1B_ctg_2846_length_18353_cov_108.445131_17365_18285_-;>12CT2C_ctg_1832_length_27640_cov_145.285662_5945_7828_-;>12CT3B_ctg_501_length_56979_cov_37.261050_10197_12080_-;>12CT3C_ctg_5173_length_7077_cov_193.265736_5945_6955_-	NAD-reducing hydrogenase HoxS subunit alpha	Metabolism	others		Hydrogen cycling
GGEYTSYVGTAGDGSAVQPQPR	MAG_122	>12CT3C_ctg_387_length_88830_cov_63.144410_67303_70077_-	Vitamin B12 transporter BtuB	Environmental Information Processing	Membrane transport		TonB dependent import
GGFGTALIGNHDTPLK	MAG_77	>12CT2C_ctg_784_length_49659_cov_10.677244_40682_41716_+	Major outer membrane protein P.IB	Environmental Information Processing	Membrane transport		Cation import
GGFGYVEYAYATENR	MAG_32	>12CT1B_ctg_201_length_91085_cov_4.449544_21253_22323_-	Phosphate-binding protein PstS	Environmental Information Processing	Membrane transport		Phosphate import
GGFQTVIPDQSADVAK	MAG_35	>12CT1B_ctg_2_length_789565_cov_77.710490_119880_122771_-	2-oxoglutarate dehydrogenase E1 component	Metabolism	Carbohydrate metabolism		TCA cycle
GGFQTVIPENK	MAG_33	>12CT1B_ctg_22_length_290815_cov_157.287055_186568_189474_+	2-oxoglutarate dehydrogenase E1 component	Metabolism	Carbohydrate metabolism		TCA cycle
GGGINPPFDPALFVGVAR	MAG_32	>12CT1B_ctg_412_length_60871_cov_4.385310_2080_5142_-;>12CT2C_ctg_86_length_208910_cov_9.636465_2373_5213_-	Vitamin B12 transporter BtuB	Environmental Information Processing	Membrane transport		TonB dependent import
GGILSTPAASAVIR	MAG_7	>12CT1B_ctg_9163_length_7952_cov_31.598962_4604_6247_+	Phosphoglucomutase	Metabolism	Carbohydrate metabolism		Carbohydrate degradation
GGIPLRPGDGIIHSWLNR	MAG_33	>12CT1B_ctg_238_length_83383_cov_166.055228_57188_59800_+	Aconitate hydratase B	Metabolism	Carbohydrate metabolism		TCA cycle
GGLDHDTQINLGNVTGNQIGDTDYVK	MAG_28	>12CT1B_ctg_27652_length_3576_cov_22.940358_684_3545_-	Vitamin B12 transporter BtuB	Environmental Information Processing	Membrane transport		TonB dependent import
GGLVHEEDLVTALK	Methyloversatilis	>12CT1B_ctg_60_length_172678_cov_18.276417_25332_26282_-	Glycerate dehydrogenase	Metabolism	Energy metabolism	Methane metabolism	Formaldehyde assimilation;C1 compound metabolism
GGSGFEVAAFIQNLTDER	MAG_51	>12CT1B_ctg_5_length_661802_cov_19.690622_11569_13983_+	Vitamin B12 transporter BtuB	Environmental Information Processing	Membrane transport		TonB dependent import
GGSKEEVSAIFGLVSDK	MAG_105	>12CT3B_ctg_551_length_53241_cov_9.252830_13839_16340_-	Vitamin B12 transporter BtuB	Environmental Information Processing	Membrane transport		TonB dependent import
GGTAGTYTDDKGNFK	MAG_13	>12CT1B_ctg_222_length_86333_cov_41.453476_55580_58549_+	Vitamin B12 transporter BtuB	Environmental Information Processing	Membrane transport		TonB dependent import
GGTLVLGVLNVGDK	MAG_105	>12CT3B_ctg_551_length_53241_cov_9.252830_13839_16340_-	Vitamin B12 transporter BtuB	Environmental Information Processing	Membrane transport		TonB dependent import
GGTVSVIDTASQK	MAG_7	>12CT1B_ctg_15_length_344035_cov_27.852314_37840_38883_+	Hydrazine synthase subunit beta	Metabolism	Energy metabolism	Nitrogen metabolism	Anammox
GGVEPTVTDANLALGYLADGALLGGSIR	MAG_48	>12CT1B_ctg_234_length_84307_cov_20.787127_35001_37091_+	Acetophenone carboxylase gamma subunit	Metabolism	Xenobiotics biodegradation and metabolism	Aromatic compound degradation	Ethylbenzene degradation;Aromatic compound degradation
GGVFAFSGGSDSLFR	MAG_32	>12CT2C_ctg_24_length_374044_cov_9.546064_319097_321436_-	Vitamin B12 transporter BtuB	Environmental Information Processing	Membrane transport		TonB dependent import
GGVNTVLGAAGANNLGAR	MAG_32	>12CT1B_ctg_422_length_60097_cov_4.620682_15460_17985_-	Vitamin B12 transporter BtuB	Environmental Information Processing	Membrane transport		TonB dependent import
GGYDLVTASGDASLR	MAG_48	>12CT1B_ctg_3873_length_14682_cov_17.530662_206_1360_-	Spermidine-binding periplasmic protein SpuE	Environmental Information Processing	Membrane transport		Putrescine import
GGYVLADAANPK	MAG_47	>12CT1B_ctg_19838_length_4561_cov_3.991567_13_936_+;>12CT2C_ctg_6303_length_11075_cov_23.231034_9388_10998_-;>12CT3B_ctg_2381_length_19393_cov_24.212431_9180_11165_+	Transketolase 1	Metabolism	Carbohydrate metabolism	Pentose phosphate pathway	Pentose phosphate pathway
GHEGGPLVIGDTLFVHSPFPNK	Methyloversatilis	>12CT1B_ctg_152_length_109519_cov_19.604893_28862_30664_+;>12CT3C_ctg_81_length_224512_cov_71.420789_28862_30664_+	Methanol dehydrogenase [cytochrome c] subunit 1	Metabolism	Energy metabolism	Methane metabolism	Methanol oxidation;C1 compound metabolism
GHLTDIGGPVPAGYNPDAK	MAG_48	>12CT1B_ctg_234_length_84307_cov_20.787127_33220_34965_+	Acetophenone carboxylase delta subunit	Metabolism	Xenobiotics biodegradation and metabolism	Aromatic compound degradation	Ethylbenzene degradation;Aromatic compound degradation
GHVVVVGGGYGGATAAK	Methyloversatilis	>12CT1B_ctg_311_length_70692_cov_20.194303_57802_59073_+	Sulfide dehydrogenase [flavocytochrome c] flavoprotein chain	Metabolism	Energy metabolism	Sulfur metabolism	Sulfur oxidation (sox)
GIAAFTVQEAVEAAQK	MAG_7	>12CT3B_ctg_188_length_111163_cov_55.752358_20247_21407_-	Succinate--CoA ligase [ADP-forming] subunit beta	Metabolism	Carbohydrate metabolism		TCA cycle
GIAWNTQDEVR	MAG_31	>12CT2C_ctg_898_length_45451_cov_66.807031_12928_16719_-;>12CT3B_ctg_1139_length_33339_cov_117.436606_18188_21979_-;>12CT3C_ctg_435_length_80390_cov_69.549250_58419_62210_+	Respiratory nitrate reductase 1 alpha chain	Metabolism	Energy metabolism	Nitrogen metabolism	Denitrification
GICAGEYDHLPEQAFYMVGGIEEVLEK	MAG_55	>12CT1B_ctg_18816_length_4744_cov_128.124120_24_1070_+;>12CT3B_ctg_365_length_68530_cov_37.830843_58006_59406_-	ATP synthase subunit beta 1	Metabolism	Energy metabolism	Oxidative phosphorylation	ATP synthase
GIDAILGGHTHDGMPAPFVVK	MAG_35	>12CT1B_ctg_901_length_38483_cov_82.493052_3754_5478_+;>12CT1B_ctg_1091_length_34302_cov_72.896400_4198_5928_+	thiosulfohydrolase SoxB	Metabolism	Energy metabolism	Sulfur metabolism	Sulfur oxidation (sox)
GIDAILGGHTHDGMPAPVVVK	MAG_55	>12CT3B_ctg_426_length_63152_cov_37.286289_41549_43270_-;>12CT3C_ctg_3464_length_11027_cov_200.520416_376_2097_-	thiosulfohydrolase SoxB	Metabolism	Energy metabolism	Sulfur metabolism	Sulfur oxidation (sox)
GIDAILGGHTHDGVPVPVPVK	MAG_28	>12CT1B_ctg_4724_length_12687_cov_32.137429_33_1766_+	thiosulfohydrolase SoxB	Metabolism	Energy metabolism	Sulfur metabolism	Sulfur oxidation (sox)
GIDDTVILR	MAG_29	>12CT1B_ctg_304_length_71732_cov_57.569778_53716_56604_-	2-oxoglutarate dehydrogenase E1 component	Metabolism	Carbohydrate metabolism		TCA cycle
GIDGPLFIGK	MAG_77	>12CT2C_ctg_1288_length_35871_cov_11.256813_10194_11837_+	Phosphoglucomutase	Metabolism	Carbohydrate metabolism		Carbohydrate degradation
GIDSAELVFDNFR	MAG_35	>12CT1B_ctg_1453_length_28632_cov_107.104770_2506_3675_-	Acyl-CoA dehydrogenase	Metabolism	Lipid metabolism		beta-Oxidation
GIELFDGPAK	MAG_55	>12CT1B_ctg_70141_length_1769_cov_82.330222_448_1740_-;>12CT3B_ctg_810_length_41873_cov_35.440791_40344_41723_+	Ribulose bisphosphate carboxylase	Metabolism	Energy metabolism	Carbon fixation pathways in prokaryotes	RuBisCO
GIEQLVGLR	MAG_21	>12CT1B_ctg_28005_length_3545_cov_31.076791_15_1088_+	Succinate dehydrogenase flavoprotein subunit	Metabolism	Energy metabolism	Oxidative phosphorylation	Aerobic respiration
GIFFDQDWGALR	Methyloversatilis	>12CT1B_ctg_8102_length_8664_cov_19.717505_5687_7153_-	Ribulose bisphosphate carboxylase large chain%2C chromosomal	Metabolism	Energy metabolism	Carbon fixation pathways in prokaryotes	RuBisCO
GIHCTTVDDAVK	MAG_55	>12CT1B_ctg_26915_length_3656_cov_131.521244_1538_2698_+;>12CT3C_ctg_3181_length_12151_cov_228.129299_5793_6953_-	Succinate--CoA ligase [ADP-forming] subunit beta	Metabolism	Carbohydrate metabolism		TCA cycle
GILENIIPSTTGAAK	MAG_55	>12CT1B_ctg_746_length_43169_cov_109.951802_9505_10527_+;>12CT2C_ctg_2896_length_20005_cov_135.291980_16509_17531_-;>12CT3B_ctg_810_length_41873_cov_35.440791_24990_26012_-	Glyceraldehyde-3-phosphate dehydrogenase A	Metabolism	Energy metabolism	Carbon fixation pathways in prokaryotes	Calvin-Benson-Bassham cycle;Glycolysis
GILNGDYDHLPEQAFYMVGGIEEAIEK	MAG_48	>12CT2C_ctg_8482_length_8680_cov_6.133333_2526_3905_+	ATP synthase subunit beta	Metabolism	Energy metabolism	Oxidative phosphorylation	ATP synthase
GINVVDASSVER	MAG_28	>12CT1B_ctg_769_length_42392_cov_28.620828_15111_15815_+	Ribose-5-phosphate isomerase A	Metabolism	Energy metabolism	Carbon fixation pathways in prokaryotes	Calvin-Benson-Bassham cycle;Pentose phosphate pathway
GITDGVLGDNFR	MAG_77	>12CT2C_ctg_2043_length_25616_cov_11.316850_1314_1673_+	Putative sulfurtransferase DsrE	Metabolism	Energy metabolism	Sulfur metabolism	Sulfur oxidation (dsr)
GIVGLGFWDNGFK	MAG_31	>12CT1B_ctg_413_length_60669_cov_18.386412_59338_60342_+	C4-dicarboxylate-binding periplasmic protein DctP	Environmental Information Processing	Membrane transport		Carboxylic acid import
GIVLEPFAQSLIAGGVLSGYAPDAVK	MAG_33	>12CT1B_ctg_5526_length_11386_cov_183.528638_7219_8334_-	Acyl-CoA dehydrogenase FadE27	Metabolism	Lipid metabolism		beta-Oxidation
GIYFDQDWCDLKK	MAG_105	>12CT3B_ctg_957_length_37806_cov_10.083971_4096_5580_-	Ribulose bisphosphate carboxylase large chain%2C chromosomal	Metabolism	Energy metabolism	Carbon fixation pathways in prokaryotes	RuBisCO
GKNDEAAYAWINFNMRPEIAAK	MAG_7	>12CT1B_ctg_967_length_36821_cov_35.806996_33852_34916_+;>12CT2C_ctg_18081_length_4580_cov_7.356685_1499_2563_-	Spermidine/putrescine-binding periplasmic protein	Environmental Information Processing	Membrane transport		Putrescine import
GKVDFVAQNVK	MAG_29	>12CT1B_ctg_2191_length_21704_cov_54.557301_8927_10660_-	thiosulfohydrolase SoxB	Metabolism	Energy metabolism	Sulfur metabolism	Sulfur oxidation (sox)
GLAPDQALVLVNSK	MAG_32	>12CT1B_ctg_2121_length_22147_cov_4.674905_8921_11497_-;>12CT2C_ctg_41_length_293344_cov_9.738388_190077_192653_+	Vitamin B12 transporter BtuB	Environmental Information Processing	Membrane transport		TonB dependent import
GLATELDYVPLPDTLTTQIR	MAG_7	>12CT1B_ctg_112_length_126069_cov_27.592982_107115_108146_-	Phosphate-binding protein PstS	Environmental Information Processing	Membrane transport		Phosphate import
GLDEPVPEDILR	Hydrogenophaga	>12CT1B_ctg_762_length_42600_cov_29.413797_1_1830_+;>12CT1B_ctg_1975_length_23245_cov_82.959120_6490_9456_-;>12CT2C_ctg_34613_length_2616_cov_9.352987_14_2125_+;>12CT3B_ctg_3457_length_14218_cov_51.166984_4146_7112_-;>12CT3C_ctg_100_length_207136_cov_22.093973_49256_52222_-	Nitrate reductase	Metabolism	Energy metabolism	Nitrogen metabolism	Denitrification
GLDVGADYQLR	MAG_67	>12CT1B_ctg_46118_length_2431_cov_1.814815_4_1914_-;>12CT2C_ctg_12930_length_6101_cov_5.529276_2136_5072_+;>12CT3B_ctg_33674_length_1863_cov_4.035398_1160_1849_-;>12CT3C_ctg_1543_length_26182_cov_11.083171_8906_11842_+	Vitamin B12 transporter BtuB	Environmental Information Processing	Membrane transport		TonB dependent import
GLDVSLIR	MAG_67	>12CT3C_ctg_489_length_74085_cov_12.867230_43851_44636_+	Phosphate import ATP-binding protein PstB	Environmental Information Processing	Membrane transport		Phosphate import
GLEIDEFSKPYVAK	Methyloversatilis	>12CT1B_ctg_115_length_125567_cov_17.166128_7328_8320_-	Malate dehydrogenase	Metabolism	Carbohydrate metabolism		TCA cycle
GLETPTLNEAAYR	MAG_35	>12CT1B_ctg_48_length_204023_cov_84.183627_150255_152393_+;>12CT1B_ctg_161_length_105831_cov_62.077626_99912_102026_+;>12CT2C_ctg_457_length_69628_cov_189.191497_51202_53340_-	Vitamin B12 transporter BtuB	Environmental Information Processing	Membrane transport		TonB dependent import
GLEVTDSGAAISVPVGK	MAG_48	>12CT2C_ctg_8482_length_8680_cov_6.133333_2526_3905_+	ATP synthase subunit beta	Metabolism	Energy metabolism	Oxidative phosphorylation	ATP synthase
GLFDFDAIR	Hydrogenophaga	>12CT1B_ctg_9163_length_7952_cov_31.598962_4604_6247_+	Phosphoglucomutase	Metabolism	Carbohydrate metabolism		Carbohydrate degradation
GLGANSTLVLLNGR	MAG_28	>12CT2C_ctg_377_length_80163_cov_59.915352_8446_11220_+;>12CT3B_ctg_1024_length_36148_cov_34.945059_8446_11220_+	Vitamin B12 transporter BtuB	Environmental Information Processing	Membrane transport		TonB dependent import
GLGQGVAAEGSYGKPSK	MAG_29	>12CT1B_ctg_2191_length_21704_cov_54.557301_14303_15670_-	sulfite dehydrogenase soxC	Metabolism	Energy metabolism	Sulfur metabolism	Sulfur oxidation (sox)
GLGQGVATDGYGKPSR	MAG_33	>12CT1B_ctg_6_length_637429_cov_182.399640_325398_326774_-	sulfite dehydrogenase soxC	Metabolism	Energy metabolism	Sulfur metabolism	Sulfur oxidation (sox)
GLGQPVVTDGYGKPSK	MAG_28	>12CT1B_ctg_69586_length_1780_cov_20.197681_33_1280_+;>12CT2C_ctg_1439_length_33216_cov_63.088930_13023_14399_+	sulfite dehydrogenase soxC	Metabolism	Energy metabolism	Sulfur metabolism	Sulfur oxidation (sox)
GLGVSAPADSK	MAG_77	>12CT2C_ctg_355_length_82356_cov_11.820403_9287_9754_-	thiosulfate oxidation carrier protein SoxY	Metabolism	Energy metabolism	Sulfur metabolism	Sulfur oxidation (sox)
GLIDAAEFNNATSDR	MAG_7	>12CT1B_ctg_98_length_132902_cov_34.826567_19893_21011_-	Monocarboxylate 2-oxoacid-binding periplasmic protein	Environmental Information Processing	Membrane transport		Carboxylic acid import
GLIFIPFFDAGR	MAG_55	>12CT1B_ctg_3593_length_15513_cov_130.573619_3047_5560_+;>12CT3B_ctg_311_length_76399_cov_35.069554_58072_60585_-;>12CT3C_ctg_2527_length_15480_cov_232.798898_3047_5560_+	Periplasmic nitrate reductase	Metabolism	Energy metabolism	Nitrogen metabolism	Denitrification
GLIPLAADAHAAQK	MAG_51	>12CT1B_ctg_81_length_142371_cov_19.655562_134958_136037_-	Protein SphX	Environmental Information Processing	Membrane transport		Phosphate import
GLIPLPAGQHAGQQGAAQK	MAG_51	>12CT1B_ctg_283_length_76219_cov_19.608266_7141_8181_-	Protein SphX	Environmental Information Processing	Membrane transport		Phosphate import
GLIVSNTGNPITVPVGK	MAG_33	>12CT1B_ctg_74_length_150229_cov_180.084089_143777_145177_+	ATP synthase subunit beta 1	Metabolism	Energy metabolism	Oxidative phosphorylation	ATP synthase
GLLDAAEFNNAASDQVLGFPDVSK	MAG_31	>12CT1B_ctg_316_length_69564_cov_18.754003_13349_14476_-	Monocarboxylate 2-oxoacid-binding periplasmic protein	Environmental Information Processing	Membrane transport		Carboxylic acid import
GLLDGAEFNNATSDR	MAG_33	>12CT1B_ctg_151_length_109552_cov_176.761911_38182_39300_-	Monocarboxylate 2-oxoacid-binding periplasmic protein	Environmental Information Processing	Membrane transport		Carboxylic acid import
GLMQFPTVVGGVIPVVNIK	MAG_29	>12CT1B_ctg_1253_length_31611_cov_56.157118_14076_15119_-;>12CT2C_ctg_3692_length_16906_cov_2.848911_15828_16871_+	Phosphate-binding protein PstS	Environmental Information Processing	Membrane transport		Phosphate import
GLPAGSGSVAK	MAG_33	>12CT1B_ctg_6_length_637429_cov_182.399640_324320_325414_-	c-type cytochrome soxD	Metabolism	Energy metabolism	Sulfur metabolism	Sulfur oxidation (sox)
GLPAGSGSVSK	MAG_105	>12CT3B_ctg_504_length_56930_cov_9.628466_26872_27936_+	c-type cytochrome soxD	Metabolism	Energy metabolism	Sulfur metabolism	Sulfur oxidation (sox)
GLPAGSGTVAK	MAG_29	>12CT1B_ctg_2191_length_21704_cov_54.557301_13165_14319_-;>12CT2C_ctg_34620_length_2616_cov_2.761031_304_1473_-	c-type cytochrome soxD	Metabolism	Energy metabolism	Sulfur metabolism	Sulfur oxidation (sox)
GLPILAYLR	MAG_48	>12CT1B_ctg_833_length_40490_cov_18.090565_28694_29971_-	3-ketoacyl-CoA thiolase FadI				beta-Oxidation
GLPLALGSTEFR	MAG_35	>12CT1B_ctg_2_length_789565_cov_77.710490_639148_639834_-	Phosphate regulon transcriptional regulatory protein PhoB	Environmental Information Processing	Membrane transport		Phosphate import
GLSIPQVDAIFSATR	MAG_95	>12CT2C_ctg_1576_length_30929_cov_6.578448_27642_28625_+;>12CT3C_ctg_1561_length_25921_cov_4.914289_8035_9018_+	Phosphate-binding protein PstS	Environmental Information Processing	Membrane transport		Phosphate import
GLSTAVGDEGGFAPNLASNEDALK	MAG_48	>12CT3B_ctg_2342_length_19641_cov_6.694016_1682_2971_+;>12CT2C_ctg_5913_length_11686_cov_4.703551_9293_10753_-;>12CT3C_ctg_2743_length_14223_cov_4.882693_13007_14095_-	Enolase	Metabolism	Carbohydrate metabolism	Glycolysis	Glycolysis
GLTGMTTVNDIFGEVR	MAG_28	>12CT2C_ctg_626_length_58114_cov_60.823197_7530_10424_-	Vitamin B12 transporter BtuB	Environmental Information Processing	Membrane transport		TonB dependent import
GLTLSGGINNLLDK	MAG_28	>12CT2C_ctg_626_length_58114_cov_60.823197_7530_10424_-	Vitamin B12 transporter BtuB	Environmental Information Processing	Membrane transport		TonB dependent import
GLTLSGGINNLLDKDPPITSQLATGAGNGNTYPSVYDALGR	MAG_28	>12CT2C_ctg_626_length_58114_cov_60.823197_7530_10424_-	Vitamin B12 transporter BtuB	Environmental Information Processing	Membrane transport		TonB dependent import
GLTMAQVDAIFSSTR	MAG_48	>12CT1B_ctg_4227_length_13875_cov_38.034660_7793_8791_+	Phosphate-binding protein PstS	Environmental Information Processing	Membrane transport		Phosphate import
GLYETALQTSEIITAVSFPVPEK	MAG_28	>12CT1B_ctg_2837_length_18408_cov_34.684084_17479_18267_+	Carbon monoxide dehydrogenase medium chain	Metabolism	Energy metabolism	Carbon fixation pathways in prokaryotes	CODH
GLYFDQDWADLKK	MAG_67	>12CT3C_ctg_18320_length_2618_cov_18.357004_1596_2486_-	Ribulose bisphosphate carboxylase large chain%2C plasmid	Metabolism	Energy metabolism	Carbon fixation pathways in prokaryotes	RuBisCO
GMAADLDYVPLPDSLTAEIR	MAG_42	>12CT1B_ctg_636_length_47260_cov_13.186802_23062_24084_-	Phosphate-binding protein PstS	Environmental Information Processing	Membrane transport		Phosphate import
GMAPDLLDQSHK	Thiobacillus	>12CT2C_ctg_703_length_52981_cov_5.874296_4199_5215_-	Phosphate-binding protein PstS	Environmental Information Processing	Membrane transport		Phosphate import
GMAPDLLDQTHK	Thiobacillus	>12CT2C_ctg_208_length_119858_cov_10.913500_7036_8055_-	Phosphate-binding protein PstS	Environmental Information Processing	Membrane transport		Phosphate import
GMATELDYVPLPDSLTAEIR	MAG_19	>12CT1B_ctg_1338_length_30325_cov_10.180938_10036_11058_-	Phosphate-binding protein PstS	Environmental Information Processing	Membrane transport		Phosphate import
GMTVDGEYHPEPR	MAG_55	>12CT1B_ctg_5617_length_11272_cov_124.618347_7959_9719_-;>12CT2C_ctg_13144_length_6026_cov_153.107017_1545_3314_+;>12CT3B_ctg_3092_length_15558_cov_36.962523_297_2057_+;>12CT3C_ctg_6455_length_5712_cov_227.299275_2452_4221_-	Nitrite reductase	Metabolism	Energy metabolism	Nitrogen metabolism	Denitrification
GMTVVDEQFTTDK	Polaromonas	>12CT1B_ctg_2824_length_18459_cov_57.305042_8806_9936_+	Leucine-%2C isoleucine-%2C valine-%2C threonine-%2C and alanine-binding protein	Environmental Information Processing	Membrane transport		Amino acid import
GMVVSNTNAQITVPVGK	MAG_7	>12CT1B_ctg_8041_length_8707_cov_52.591077_274_1680_-;>12CT3B_ctg_281_length_81381_cov_55.628188_7030_8436_+	ATP synthase subunit beta 1	Metabolism	Energy metabolism	Oxidative phosphorylation	ATP synthase
GNATINFTR	MAG_41	>12CT1B_ctg_2836_length_18417_cov_5.739081_3950_6874_+;>12CT3B_ctg_2544_length_18411_cov_5.306221_11543_14398_-	Vitamin B12 transporter BtuB	Environmental Information Processing	Membrane transport		TonB dependent import
GNATLFFSYK	MAG_28	>12CT2C_ctg_626_length_58114_cov_60.823197_7530_10424_-	Vitamin B12 transporter BtuB	Environmental Information Processing	Membrane transport		TonB dependent import
GNATLFLAHK	MAG_67	>12CT2C_ctg_12930_length_6101_cov_5.529276_2136_5072_+;>12CT3B_ctg_15494_length_3580_cov_2.489078_460_1623_-;>12CT3C_ctg_1543_length_26182_cov_11.083171_8906_11842_+	Vitamin B12 transporter BtuB	Environmental Information Processing	Membrane transport		TonB dependent import
GNDDRPTLIICR	MAG_41	>12CT1B_ctg_180_length_99302_cov_5.954316_4605_6632_+;>12CT3B_ctg_458_length_60042_cov_5.226349_24457_26484_-	Transketolase 1	Metabolism	Carbohydrate metabolism	Pentose phosphate pathway	Pentose phosphate pathway
GNEGVAAFVAR	MAG_29	>12CT1B_ctg_1253_length_31611_cov_56.157118_14076_15119_-;>12CT2C_ctg_3692_length_16906_cov_2.848911_15828_16871_+	Phosphate-binding protein PstS	Environmental Information Processing	Membrane transport		Phosphate import
GNEGVAAFVQR	MAG_41	>12CT1B_ctg_1866_length_24199_cov_5.410123_19681_20721_+	Phosphate-binding protein PstS	Environmental Information Processing	Membrane transport		Phosphate import
GNEGVAANVNR	Hydrogenophaga	>12CT1B_ctg_112_length_126069_cov_27.592982_107115_108146_-;>12CT1B_ctg_876_length_39199_cov_72.998442_19523_20554_+	Phosphate-binding protein PstS	Environmental Information Processing	Membrane transport		Phosphate import
GNEGVAANVTR	Acidovorax	>12CT1B_ctg_1338_length_30325_cov_10.180938_10036_11058_-;>12CT1B_ctg_636_length_47260_cov_13.186802_23062_24084_-	Phosphate-binding protein PstS	Environmental Information Processing	Membrane transport		Phosphate import
GNEGVASYVQR	MAG_67	>12CT1B_ctg_20876_length_4393_cov_2.531120_2343_3380_+;>12CT2C_ctg_17645_length_4679_cov_5.198962_2499_3536_-;>12CT3B_ctg_22657_length_2558_cov_3.457851_1415_2452_-;>12CT3C_ctg_489_length_74085_cov_12.867230_40852_41889_+	Phosphate-binding protein PstS	Environmental Information Processing	Membrane transport		Phosphate import
GNFNGTFDQVILDALMK	MAG_55	>12CT1B_ctg_67210_length_1828_cov_127.522279_1049_1810_-;>12CT2C_ctg_33767_length_2668_cov_168.026406_22_747_+;>12CT3B_ctg_426_length_63152_cov_37.286289_41549_43270_-;>12CT3C_ctg_3464_length_11027_cov_200.520416_376_2097_-	thiosulfohydrolase SoxB	Metabolism	Energy metabolism	Sulfur metabolism	Sulfur oxidation (sox)
GNGCVPINPFAPYTK	MAG_28	>12CT1B_ctg_27652_length_3576_cov_22.940358_684_3545_-	Vitamin B12 transporter BtuB	Environmental Information Processing	Membrane transport		TonB dependent import
GNGLFANDSDGNPEK	MAG_48	>12CT2C_ctg_1377_length_34417_cov_5.107502_12804_14132_+	Porin D	Environmental Information Processing	Membrane transport		Amino acid import
GNLIAYVGDVVGTGSSR	MAG_55	>12CT1B_ctg_3767_length_14970_cov_104.661884_8231_10831_+;>12CT2C_ctg_9269_length_8074_cov_138.182941_135_2285_+;>12CT3C_ctg_4538_length_8139_cov_208.789461_27_2351_+	Aconitate hydratase B	Metabolism	Carbohydrate metabolism		TCA cycle
GNMEFLAQNIK	MAG_35	>12CT1B_ctg_901_length_38483_cov_82.493052_3754_5478_+;>12CT1B_ctg_1091_length_34302_cov_72.896400_4198_5928_+	thiosulfohydrolase SoxB	Metabolism	Energy metabolism	Sulfur metabolism	Sulfur oxidation (sox)
GNPGVAANVQK	Thiobacillus	>12CT2C_ctg_208_length_119858_cov_10.913500_7036_8055_-;>12CT2C_ctg_703_length_52981_cov_5.874296_4199_5215_-;>12CT2C_ctg_3278_length_18290_cov_7.033397_7747_8766_+	Phosphate-binding protein PstS	Environmental Information Processing	Membrane transport		Phosphate import
GNQIVEEAVEK	MAG_48	>12CT2C_ctg_4539_length_14483_cov_5.721930_13816_14286_+	ATP synthase subunit b	Metabolism	Energy metabolism	Oxidative phosphorylation	ATP synthase
GNQLETSTSGNR	MAG_39	>12CT2C_ctg_20750_length_4066_cov_84.294690_3014_4003_-	Salicylate 5-hydroxylase%2C large oxygenase component	Metabolism	Xenobiotics biodegradation and metabolism	Aromatic compound degradation	Naphthalene degradation;Aromatic compound degradation
GNSFTDANGNLIPFATATDGYNR	MAG_28	>12CT1B_ctg_27652_length_3576_cov_22.940358_684_3545_-	Vitamin B12 transporter BtuB	Environmental Information Processing	Membrane transport		TonB dependent import
GNSPHVVGEALLK	MAG_41	>12CT1B_ctg_1683_length_25926_cov_5.352364_15163_16899_-;>12CT3C_ctg_1465_length_27533_cov_4.656780_3215_4951_-	thiosulfohydrolase SoxB	Metabolism	Energy metabolism	Sulfur metabolism	Sulfur oxidation (sox)
GNSYVDFAPDR	MAG_13	>12CT2C_ctg_2232_length_24143_cov_24.335686_11124_13391_-	Aconitate hydratase A	Metabolism	Carbohydrate metabolism		TCA cycle
GNTSTLDEDQTR	MAG_48	>12CT1B_ctg_3808_length_14867_cov_19.453619_3557_4900_-	Porin-like protein NicP	Metabolism	Xenobiotics biodegradation and metabolism	Aromatic compound degradation	Nicotinate degradation;Aromatic compound degradation
GNVGVAAVVSR	MAG_35	>12CT1B_ctg_2_length_789565_cov_77.710490_639986_641023_+	Phosphate-binding protein PstS	Environmental Information Processing	Membrane transport		Phosphate import
GNVTAFFTYHDQDPVAQGK	MAG_51	>12CT1B_ctg_319_length_69090_cov_19.028696_11149_14109_-	Vitamin B12 transporter BtuB	Environmental Information Processing	Membrane transport		TonB dependent import
GNVTAYATYR	MAG_32	>12CT1B_ctg_524_length_52894_cov_4.490868_43451_46447_+	Vitamin B12 transporter BtuB	Environmental Information Processing	Membrane transport		TonB dependent import
GPAGSALPGIAPSNAYR	Polaromonas	>12CT2C_ctg_21408_length_3956_cov_2.855165_1994_3328_-	Succinyl-CoA--L-malate CoA-transferase beta subunit	Metabolism	Energy metabolism	Carbon fixation pathways in prokaryotes	3-hydroxypropanoate cycle
GPASALYGSDAIGGVIQIFTK	MAG_55	>12CT1B_ctg_11120_length_6943_cov_93.981127_47_1954_+	Vitamin B12 transporter BtuB	Environmental Information Processing	Membrane transport		TonB dependent import
GPGATALYGSR	MAG_13	>12CT2C_ctg_190_length_127841_cov_24.013006_10473_13682_-	TonB-dependent receptor SusC	Metabolism	Carbohydrate metabolism		Carbohydrate degradation
GPIIGQDGK	MAG_41	>12CT1B_ctg_21451_length_4316_cov_6.229524_1214_2383_+	Purine-binding protein	Environmental Information Processing	Membrane transport		Nucleotide import
GPIVGQDGKPVLEK	MAG_42	>12CT1B_ctg_1911_length_23817_cov_14.600749_13153_14319_-	Purine-binding protein	Environmental Information Processing	Membrane transport		Nucleotide import
GPIYMDTVSALAK	MAG_47	>12CT3B_ctg_4087_length_12285_cov_19.704252_3_1559_+;>12CT3C_ctg_2617_length_14939_cov_83.455993_11065_13086_-	Adenylylsulfate reductase subunit alpha	Metabolism	Energy metabolism	Sulfur metabolism	Sulfate reduction (assimilatory)
GPIYMDTVTALAK	MAG_77	>12CT2C_ctg_17350_length_4744_cov_16.982299_2559_4580_-;>12CT3B_ctg_27_length_440142_cov_95.178285_366643_368664_-;>12CT3C_ctg_47_length_304634_cov_22.740786_43827_45848_+	Adenylylsulfate reductase subunit alpha	Metabolism	Energy metabolism	Sulfur metabolism	Sulfate reduction (assimilatory)
GPPTGLIVER	MAG_105	>12CT3B_ctg_957_length_37806_cov_10.083971_4096_5580_-	Ribulose bisphosphate carboxylase large chain%2C chromosomal	Metabolism	Energy metabolism	Carbon fixation pathways in prokaryotes	RuBisCO
GPSDGWSFTNSFCSER	MAG_55	>12CT1B_ctg_1931_length_23617_cov_106.593328_2460_4742_+;>12CT2C_ctg_9518_length_7882_cov_152.851540_3615_5897_-	Nitrous-oxide reductase	Metabolism	Energy metabolism	Nitrogen metabolism	Denitrification
GPSSVLYGSDALAGVINVITR	MAG_77	>12CT2C_ctg_1858_length_27378_cov_11.596933_1979_4000_-	Colicin I receptor	Environmental Information Processing	Membrane transport		Cation import
GPVASTQIASIHR	MAG_41	>12CT1B_ctg_679_length_45244_cov_5.631879_893_2311_+;>12CT2C_ctg_863_length_46801_cov_12.214906_2300_2848_+	ATP synthase subunit beta 1	Metabolism	Energy metabolism	Oxidative phosphorylation	ATP synthase
GPVDQTLTAPIHR	MAG_7	>12CT1B_ctg_8041_length_8707_cov_52.591077_274_1680_-;>12CT3B_ctg_281_length_81381_cov_55.628188_7030_8436_+	ATP synthase subunit beta 1	Metabolism	Energy metabolism	Oxidative phosphorylation	ATP synthase
GPVDQTLTASIHR	MAG_35	>12CT2C_ctg_1353_length_34812_cov_189.067699_26776_28206_+	ATP synthase subunit beta 1	Metabolism	Energy metabolism	Oxidative phosphorylation	ATP synthase
GPVGSGPAPK	MAG_7	>12CT1B_ctg_1705_length_25674_cov_31.251961_11588_12757_-;>12CT3C_ctg_23455_length_2227_cov_2.526243_667_1758_-	c-type cytochrome soxD	Metabolism	Energy metabolism	Sulfur metabolism	Sulfur oxidation (sox)
GPVIASTDYIK	MAG_55	>12CT1B_ctg_6581_length_10098_cov_117.831923_3668_6343_-;>12CT3B_ctg_1189_length_32436_cov_33.028659_5316_7991_+	Pyruvate dehydrogenase E1 component	Metabolism	Carbohydrate metabolism	Glycolysis	Glycolysis
GQAVVLGPTEFR	MAG_31	>12CT1B_ctg_94_length_136607_cov_20.206178_13838_14527_+	Phosphate regulon transcriptional regulatory protein PhoB	Environmental Information Processing	Membrane transport		Phosphate import
GQDALIVYDDLTK	MAG_47	>12CT2C_ctg_4382_length_14873_cov_23.950263_5491_7032_-	ATP synthase subunit alpha	Metabolism	Energy metabolism	Oxidative phosphorylation	ATP synthase
GQFQFPTVIGGTVPVINIK	MAG_33	>12CT1B_ctg_14_length_371870_cov_165.965929_98651_99694_+	Phosphate-binding protein PstS	Environmental Information Processing	Membrane transport		Phosphate import
GQFWSLPLLAK	MAG_122	>12CT3C_ctg_468_length_76649_cov_65.523083_160_2907_-	Aconitate hydratase A	Metabolism	Carbohydrate metabolism		TCA cycle
GQGCVPVNPFAPYTK	MAG_41	>12CT1B_ctg_606_length_48647_cov_5.460878_31244_33727_-;>12CT2C_ctg_172_length_136415_cov_12.595461_78834_81716_-;>12CT3C_ctg_290_length_108604_cov_4.428415_83051_85933_+	Vitamin B12 transporter BtuB	Environmental Information Processing	Membrane transport		TonB dependent import
GQGLETLWNNK	Thiobacillus	>12CT3B_ctg_16_length_520426_cov_95.762158_373645_375630_-;>12CT3B_ctg_6517_length_8162_cov_21.309609_3094_5079_-;>12CT3C_ctg_247_length_122092_cov_22.852782_64548_66533_-	Transketolase 1	Metabolism	Carbohydrate metabolism	Pentose phosphate pathway	Pentose phosphate pathway
GQGTYDCVGLYGPNK	MAG_28	>12CT2C_ctg_626_length_58114_cov_60.823197_7530_10424_-	Vitamin B12 transporter BtuB	Environmental Information Processing	Membrane transport		TonB dependent import
GQIEGGLLQPLK	Hydrogenophaga	>12CT1B_ctg_99_length_132067_cov_85.966503_54744_55922_-;>12CT1B_ctg_407_length_61265_cov_34.632266_2138_3316_-;>12CT2C_ctg_25289_length_3414_cov_192.435546_608_1786_+;>12CT3B_ctg_28_length_416799_cov_158.921470_404613_405791_-;>12CT3C_ctg_362_length_93145_cov_21.275046_30615_31793_-	Putrescine-binding periplasmic protein SpuD	Environmental Information Processing	Membrane transport		Putrescine import
GQIEGGLLQPLKK	Hydrogenophaga	>12CT1B_ctg_99_length_132067_cov_85.966503_54744_55922_-;>12CT1B_ctg_407_length_61265_cov_34.632266_2138_3316_-;>12CT2C_ctg_25289_length_3414_cov_192.435546_608_1786_+;>12CT3B_ctg_28_length_416799_cov_158.921470_404613_405791_-;>12CT3C_ctg_362_length_93145_cov_21.275046_30615_31793_-	Putrescine-binding periplasmic protein SpuD	Environmental Information Processing	Membrane transport		Putrescine import
GQIQFPTLIGGVVPVVNLR	MAG_35	>12CT1B_ctg_2_length_789565_cov_77.710490_639986_641023_+	Phosphate-binding protein PstS	Environmental Information Processing	Membrane transport		Phosphate import
GQLLDQVWGGNVYVEER	MAG_48	>12CT3B_ctg_2620_length_17937_cov_5.381836_9926_10615_+;>12CT2C_ctg_6588_length_10672_cov_4.922577_9441_10130_-;>12CT1B_ctg_12357_length_6419_cov_16.036926_5971_6417_-	Phosphate regulon transcriptional regulatory protein PhoB	Environmental Information Processing	Membrane transport		Phosphate import
GQLLIEPTSAVVVK	MAG_51	>12CT1B_ctg_41_length_223865_cov_19.397614_209407_211773_+	Vitamin B12 transporter BtuB	Environmental Information Processing	Membrane transport		TonB dependent import
GQLYPQYNSPR	MAG_13	>12CT1B_ctg_214_length_87454_cov_48.603508_54775_58062_+	Vitamin B12 transporter BtuB	Environmental Information Processing	Membrane transport		TonB dependent import
GQTAEVVAIGNK	MAG_35	>12CT1B_ctg_670_length_45561_cov_71.140443_18829_19695_-	ATP synthase gamma chain	Metabolism	Energy metabolism	Oxidative phosphorylation	ATP synthase
GQTLVTNAGSNSK	MAG_7	>12CT1B_ctg_1705_length_25674_cov_31.251961_6860_8584_-	thiosulfohydrolase SoxB	Metabolism	Energy metabolism	Sulfur metabolism	Sulfur oxidation (sox)
GQVAWEPTANFDAR	MAG_32	>12CT1B_ctg_422_length_60097_cov_4.620682_15460_17985_-	Vitamin B12 transporter BtuB	Environmental Information Processing	Membrane transport		TonB dependent import
GQVNIVAER	MAG_33	>12CT1B_ctg_6_length_637429_cov_182.399640_481773_482537_-	1%2C2-epoxyphenylacetyl-CoA isomerase	Metabolism	Xenobiotics biodegradation and metabolism	Aromatic compound degradation	Phenylacetate degradation;Aromatic compound degradation
GQVVAVVGESGSGK	MAG_80	>12CT3C_ctg_12_length_626564_cov_150.175152_258244_259998_-	Glutathione import ATP-binding protein GsiA	Environmental Information Processing	Membrane transport		TonB dependent import
GRPPYEAGCSAK	MAG_55	>12CT1B_ctg_1931_length_23617_cov_106.593328_2460_4742_+;>12CT2C_ctg_9518_length_7882_cov_152.851540_3615_5897_-	Nitrous-oxide reductase	Metabolism	Energy metabolism	Nitrogen metabolism	Denitrification
GSAQNEAEPINVK	MAG_48	>12CT1B_ctg_28951_length_3461_cov_68.802701_758_1303_-;>12CT3C_ctg_26918_length_2034_cov_7.281455_1855_2034_-	NADH-quinone oxidoreductase subunit I	Metabolism	Energy metabolism	Oxidative phosphorylation	Aerobic respiration
GSGATSVADVIQR	MAG_28	>12CT1B_ctg_11911_length_6587_cov_35.159982_551_3307_+	Vitamin B12 transporter BtuB	Environmental Information Processing	Membrane transport		TonB dependent import
GSHTGELVFNNVEVPVQNILGGLNQGAK	MAG_33	>12CT1B_ctg_29_length_264800_cov_175.979527_234392_235573_-	Acyl-CoA dehydrogenase	Metabolism	Lipid metabolism		beta-Oxidation
GSLDFEVTSR	MAG_55	>12CT2C_ctg_660_length_55461_cov_134.964264_34244_36619_+;>12CT3C_ctg_2065_length_19282_cov_173.427784_16198_18573_-	Phosphoenolpyruvate synthase	Metabolism	Carbohydrate metabolism	Glycolysis	Glycolysis
GSPQEALSTFK	MAG_33	>12CT1B_ctg_14_length_371870_cov_165.965929_229924_231159_+	Leu/Ile/Val-binding protein	Environmental Information Processing	Membrane transport		Amino acid import
GSPQESATVLK	MAG_54	>12CT1B_ctg_2325_length_20986_cov_4.196312_8102_9349_+;>12CT2C_ctg_1621_length_30373_cov_5.794742_16863_18110_+;>12CT3C_ctg_1303_length_31403_cov_7.085269_12851_14098_-	Leucine-%2C isoleucine-%2C valine-%2C threonine-%2C and alanine-binding protein	Environmental Information Processing	Membrane transport		Amino acid import
GSPQESLSVLK	MAG_54	>12CT1B_ctg_3420_length_16140_cov_3.854025_13188_14435_+	Leucine-%2C isoleucine-%2C valine-%2C threonine-%2C and alanine-binding protein	Environmental Information Processing	Membrane transport		Amino acid import
GSPTDPNADFLR	MAG_54	>12CT2C_ctg_793_length_49371_cov_5.819004_35928_36953_+	D-xylose-binding periplasmic protein	Environmental Information Processing	Membrane transport		Carbohydrate import
GSSSAASAANAAIDHMR	Polaromonas	>12CT1B_ctg_241_length_82898_cov_60.071497_70487_71473_-;>12CT2C_ctg_24404_length_3526_cov_3.122443_32_589_+	Malate dehydrogenase	Metabolism	Carbohydrate metabolism		TCA cycle
GSTNLAVEGASLSADLGDYGIR	MAG_28	>12CT2C_ctg_626_length_58114_cov_60.823197_7530_10424_-	Vitamin B12 transporter BtuB	Environmental Information Processing	Membrane transport		TonB dependent import
GSVALHEAGER	MAG_55	>12CT1B_ctg_746_length_43169_cov_109.951802_7339_9384_+;>12CT1B_ctg_2092_length_22406_cov_101.642656_6093_8138_+;>12CT2C_ctg_2896_length_20005_cov_135.291980_17652_19697_-;>12CT2C_ctg_7984_length_9130_cov_112.119780_866_2911_-;>12CT3B_ctg_810_length_41873_cov_35.440791_26133_28178_-;>12CT3C_ctg_3175_length_12174_cov_187.373216_887_2932_-	Transketolase 1	Metabolism	Carbohydrate metabolism	Pentose phosphate pathway	Pentose phosphate pathway
GSVDFVDADGAANEGR	Thiobacillus	>12CT3C_ctg_6547_length_5643_cov_3.701503_2251_3318_-	Major outer membrane protein P.IB	Environmental Information Processing	Membrane transport		Cation import
GSVGPDVIDIR	MAG_41	>12CT1B_ctg_2322_length_21005_cov_5.345489_1870_3180_+	Citrate synthase	Metabolism	Carbohydrate metabolism		TCA cycle
GSVGTGFHAPTVPQVAASR	MAG_54	>12CT1B_ctg_4138_length_14081_cov_4.007700_4650_7445_-;>12CT3B_ctg_1530_length_27128_cov_11.741366_11387_14182_+	Vitamin B12 transporter BtuB	Environmental Information Processing	Membrane transport		TonB dependent import
GSYDESMTAAVAAFR	Rhodoferax	>12CT1B_ctg_718_length_43862_cov_175.395622_40935_42239_+	sn-glycerol-3-phosphate-binding periplasmic protein UgpB	Environmental Information Processing	Membrane transport		Carbohydrate import
GTGAAISVPVGTATLGR	MAG_31	>12CT1B_ctg_94_length_136607_cov_20.206178_7495_8898_+	ATP synthase subunit beta 1	Metabolism	Energy metabolism	Oxidative phosphorylation	ATP synthase
GTGSAAYGYAITPK	MAG_29	>12CT1B_ctg_2497_length_20043_cov_59.713728_1709_3571_-;>12CT2C_ctg_15838_length_5128_cov_2.500690_719_2581_-	Vitamin B12 transporter BtuB	Environmental Information Processing	Membrane transport		TonB dependent import
GTHPLLPGANYVLR	MAG_28	>12CT1B_ctg_27652_length_3576_cov_22.940358_684_3545_-	Vitamin B12 transporter BtuB	Environmental Information Processing	Membrane transport		TonB dependent import
GTIDAAEWIGPYDDEKLGFYK	MAG_55	>12CT1B_ctg_9036_length_8029_cov_124.722724_4458_5546_-	Alpha-keto acid-binding periplasmic protein TakP	Environmental Information Processing	Membrane transport		Carboxylic acid import
GTIDAAEWVGPYDDLK	MAG_33	>12CT1B_ctg_229_length_85082_cov_171.704094_57709_58788_-	Alpha-keto acid-binding periplasmic protein TakP	Environmental Information Processing	Membrane transport		Carboxylic acid import
GTIDATEWVGPYDDQK	Hydrogenophaga	>12CT1B_ctg_10033_length_7445_cov_82.373884_2083_3162_-	Alpha-keto acid-binding periplasmic protein TakP	Environmental Information Processing	Membrane transport		Carboxylic acid import
GTIGNIPLGVILER	MAG_51	>12CT1B_ctg_319_length_69090_cov_19.028696_11149_14109_-	Vitamin B12 transporter BtuB	Environmental Information Processing	Membrane transport		TonB dependent import
GTIGYVDIADAMK	MAG_77	>12CT2C_ctg_208_length_119858_cov_10.913500_7036_8055_-	Phosphate-binding protein PstS	Environmental Information Processing	Membrane transport		Phosphate import
GTLAYTDEK	MAG_95	>12CT2C_ctg_17084_length_4805_cov_7.536632_3079_4077_-;>12CT3B_ctg_6517_length_8162_cov_21.309609_1948_2946_-	Glyceraldehyde-3-phosphate dehydrogenase A	Metabolism	Energy metabolism	Carbon fixation pathways in prokaryotes	Calvin-Benson-Bassham cycle;Glycolysis
GTLDASEFVGPYDDAK	MAG_29	>12CT1B_ctg_1518_length_27788_cov_58.229582_20391_21473_+;>12CT2C_ctg_39600_length_2338_cov_2.850635_149_1231_-	Alpha-keto acid-binding periplasmic protein TakP	Environmental Information Processing	Membrane transport		Carboxylic acid import
GTLDATEFVGPFDDER	MAG_7	>12CT1B_ctg_323_length_68712_cov_33.503081_37459_38541_+	Alpha-keto acid-binding periplasmic protein TakP	Environmental Information Processing	Membrane transport		Carboxylic acid import
GTLDGGHGVLGYHYGK	MAG_33	>12CT1B_ctg_151_length_109552_cov_176.761911_38182_39300_-	Monocarboxylate 2-oxoacid-binding periplasmic protein	Environmental Information Processing	Membrane transport		Carboxylic acid import
GTLGYHQAVR	MAG_13	>12CT1B_ctg_5351_length_11649_cov_57.394601_6792_9872_+;>12CT3C_ctg_507_length_71713_cov_9.233498_1546_4626_-	TonB-dependent receptor SusC	Metabolism	Carbohydrate metabolism		Carbohydrate degradation
GTLGYTDEK	Thiobacillus	>12CT2C_ctg_43514_length_2166_cov_11.912838_1162_2160_-	Glyceraldehyde-3-phosphate dehydrogenase A	Metabolism	Energy metabolism	Carbon fixation pathways in prokaryotes	Calvin-Benson-Bassham cycle;Glycolysis
GTLPGNPADTEFQSR	MAG_80	>12CT3C_ctg_98_length_208478_cov_149.543405_57419_58702_+	Leu/Ile/Val-binding protein	Environmental Information Processing	Membrane transport		Amino acid import
GTLWLLPQAQVVATNINVAK	MAG_41	>12CT1B_ctg_2836_length_18417_cov_5.739081_3950_6874_+;>12CT3B_ctg_2544_length_18411_cov_5.306221_11543_14398_-	Vitamin B12 transporter BtuB	Environmental Information Processing	Membrane transport		TonB dependent import
GTNDLVDGFDASYYPTDGVNVQTLK	MAG_28	>12CT1B_ctg_1871_length_24145_cov_33.264757_14928_17255_-	Vitamin B12 transporter BtuB	Environmental Information Processing	Membrane transport		TonB dependent import
GTNSGHALILLDGIR	MAG_55	>12CT1B_ctg_11120_length_6943_cov_93.981127_47_1954_+	Vitamin B12 transporter BtuB	Environmental Information Processing	Membrane transport		TonB dependent import
GTSGTGLLQVDR	MAG_21	>12CT1B_ctg_46721_length_2407_cov_30.179422_243_1559_-	Porin-like protein NicP	Metabolism	Xenobiotics biodegradation and metabolism	Aromatic compound degradation	Nicotinate degradation;Aromatic compound degradation
GTSIAVIDDR	MAG_28	>12CT1B_ctg_2828_length_18443_cov_32.484229_17204_18346_+;>12CT3B_ctg_2377_length_19403_cov_38.835590_533_1675_-	Leucine-%2C isoleucine-%2C valine-%2C threonine-%2C and alanine-binding protein	Environmental Information Processing	Membrane transport		Amino acid import
GTTNAAQFR	MAG_32	>12CT1B_ctg_524_length_52894_cov_4.490868_43451_46447_+	Vitamin B12 transporter BtuB	Environmental Information Processing	Membrane transport		TonB dependent import
GTVQVTVGISGTGGGFK	Methyloversatilis	>12CT1B_ctg_8_length_492610_cov_18.934013_357116_358117_+	Protein SphX	Environmental Information Processing	Membrane transport		Phosphate import
GTWANNLVYNIHLLTGK	MAG_55	>12CT1B_ctg_3593_length_15513_cov_130.573619_3047_5560_+;>12CT3B_ctg_311_length_76399_cov_35.069554_58072_60585_-;>12CT3C_ctg_2527_length_15480_cov_232.798898_3047_5560_+	Periplasmic nitrate reductase	Metabolism	Energy metabolism	Nitrogen metabolism	Denitrification
GTYDESMTGAIAAFR	MAG_19	>12CT1B_ctg_12246_length_6461_cov_11.903684_4081_5397_+	sn-glycerol-3-phosphate-binding periplasmic protein UgpB	Environmental Information Processing	Membrane transport		Carbohydrate import
GTYDETMPAAVAAFR	Hydrogenophaga	>12CT1B_ctg_1845_length_24369_cov_81.921650_11456_12772_+;>12CT1B_ctg_2798_length_18567_cov_38.324438_910_2226_-;>12CT3B_ctg_6_length_746841_cov_158.055147_526575_527891_-;>12CT3B_ctg_649_length_48562_cov_66.113757_45472_46788_-	sn-glycerol-3-phosphate-binding periplasmic protein UgpB	Environmental Information Processing	Membrane transport		Carbohydrate import
GTYPESFAAAIAAFR	MAG_105	>12CT3B_ctg_621_length_49405_cov_9.686484_1845_3149_+	sn-glycerol-3-phosphate-binding periplasmic protein UgpB	Environmental Information Processing	Membrane transport		Carbohydrate import
GVAAAGGTVVGR	MAG_35	>12CT1B_ctg_1358_length_29991_cov_71.042090_4342_5526_+	Leucine-%2C isoleucine-%2C valine-%2C threonine-%2C and alanine-binding protein	Environmental Information Processing	Membrane transport		Amino acid import
GVAAFFHYLTNAEIQAK	MAG_7	>12CT1B_ctg_2798_length_18567_cov_38.324438_910_2226_-	sn-glycerol-3-phosphate-binding periplasmic protein UgpB	Environmental Information Processing	Membrane transport		Carbohydrate import
GVAAFFNYVSSPEVQSASHK	MAG_33	>12CT1B_ctg_718_length_43862_cov_175.395622_40935_42239_+	sn-glycerol-3-phosphate-binding periplasmic protein UgpB	Environmental Information Processing	Membrane transport		Carbohydrate import
GVADFLNFLNDTK	Acidovorax	>12CT1B_ctg_12246_length_6461_cov_11.903684_4081_5397_+;>12CT1B_ctg_83446_length_1547_cov_12.421582_1061_1543_-	sn-glycerol-3-phosphate-binding periplasmic protein UgpB	Environmental Information Processing	Membrane transport		Carbohydrate import
GVAEFFNYLTNAEIQAK	Hydrogenophaga	>12CT1B_ctg_1845_length_24369_cov_81.921650_11456_12772_+;>12CT3B_ctg_6_length_746841_cov_158.055147_526575_527891_-;>12CT3B_ctg_649_length_48562_cov_66.113757_45472_46788_-	sn-glycerol-3-phosphate-binding periplasmic protein UgpB	Environmental Information Processing	Membrane transport		Carbohydrate import
GVAVPVGAESAEVSDAAR	MAG_31	>12CT1B_ctg_8_length_492610_cov_18.934013_366931_369255_+	NADH-quinone oxidoreductase chain 3	Metabolism	Energy metabolism	Oxidative phosphorylation	Aerobic respiration
GVDALVYHIDEATEDMR	MAG_33	>12CT1B_ctg_62_length_167223_cov_169.837505_136177_137556_-	Ribulose bisphosphate carboxylase	Metabolism	Energy metabolism	Carbon fixation pathways in prokaryotes	RuBisCO
GVDALVYYIDEATEDTR	MAG_55	>12CT1B_ctg_70141_length_1769_cov_82.330222_448_1740_-;>12CT3B_ctg_810_length_41873_cov_35.440791_40344_41723_+	Ribulose bisphosphate carboxylase	Metabolism	Energy metabolism	Carbon fixation pathways in prokaryotes	RuBisCO
GVDAVANVPNLCNPR	MAG_33	>12CT1B_ctg_265_length_78642_cov_189.533142_40903_42189_-	Sulfide-quinone reductase	Metabolism	Energy metabolism	Sulfur metabolism	Sulfide oxidation
GVDFGLDYGMR	MAG_41	>12CT1B_ctg_2836_length_18417_cov_5.739081_3950_6874_+;>12CT3B_ctg_2544_length_18411_cov_5.306221_11543_14398_-	Vitamin B12 transporter BtuB	Environmental Information Processing	Membrane transport		TonB dependent import
GVDPTLIWSLVR	MAG_35	>12CT1B_ctg_16893_length_5137_cov_79.076741_552_2204_+	Long-chain-fatty-acid--CoA ligase	Metabolism	Lipid metabolism		beta-Oxidation
GVELFAGITNLLDK	MAG_28	>12CT1B_ctg_27652_length_3576_cov_22.940358_684_3545_-	Vitamin B12 transporter BtuB	Environmental Information Processing	Membrane transport		TonB dependent import
GVFYWGHAPNSQTR	MAG_33	>12CT1B_ctg_205_length_90028_cov_181.234548_66521_69481_-	Nitrate reductase	Metabolism	Energy metabolism	Nitrogen metabolism	Denitrification
GVGTTGNNPGLEGAVGVFIDGVYRPR	MAG_32	>12CT1B_ctg_707_length_44131_cov_4.765360_31487_33862_-	Vitamin B12 transporter BtuB	Environmental Information Processing	Membrane transport		TonB dependent import
GVLGYTTDK	Hydrogenophaga	>12CT1B_ctg_826_length_40683_cov_30.409324_35646_36644_+;>12CT1B_ctg_1899_length_23911_cov_83.995473_17325_18323_-;>12CT1B_ctg_2049_length_22680_cov_70.642652_16830_17834_+;>12CT3B_ctg_29_length_410206_cov_153.822551_25716_26714_+	Glyceraldehyde-3-phosphate dehydrogenase A	Metabolism	Energy metabolism	Carbon fixation pathways in prokaryotes	Calvin-Benson-Bassham cycle;Glycolysis
GVPAPAAGQATEAAK	MAG_29	>12CT1B_ctg_3318_length_16500_cov_56.978352_12140_14284_-;>12CT2C_ctg_30558_length_2906_cov_2.930200_14_1657_+	NADH-quinone oxidoreductase chain 3	Metabolism	Energy metabolism	Oxidative phosphorylation	Aerobic respiration
GVPVFEVDQAVAAAESLGGK	MAG_31	>12CT1B_ctg_47_length_204044_cov_18.675948_38297_39463_+	Succinate--CoA ligase [ADP-forming] subunit beta	Metabolism	Carbohydrate metabolism		TCA cycle
GVPVSGQDGDHAALNR	MAG_54	>12CT2C_ctg_793_length_49371_cov_5.819004_35928_36953_+	D-xylose-binding periplasmic protein	Environmental Information Processing	Membrane transport		Carbohydrate import
GVQEIPGAGPPTSGGGFPGR	MAG_122	>12CT3C_ctg_387_length_88830_cov_63.144410_67303_70077_-	Vitamin B12 transporter BtuB	Environmental Information Processing	Membrane transport		TonB dependent import
GVSAEAVAIGNK	MAG_7	>12CT1B_ctg_8041_length_8707_cov_52.591077_1719_2585_-	ATP synthase gamma chain	Metabolism	Energy metabolism	Oxidative phosphorylation	ATP synthase
GVSILVGGK	Thiobacillus	>12CT2C_ctg_3083_length_19147_cov_9.277498_1650_2987_-;>12CT2C_ctg_7874_length_9246_cov_8.509738_6368_7672_+;>12CT2C_ctg_10395_length_7327_cov_12.311744_2701_4011_-;>12CT3B_ctg_152_length_131119_cov_96.727095_613_1914_-	Sulfite reductase%2C dissimilatory-type subunit alpha	Metabolism	Energy metabolism	Sulfur metabolism	Sulfur oxidation (dsr)
GVTGNIAFDEK	Hydrogenophaga	>12CT1B_ctg_112_length_126069_cov_27.592982_20465_21673_-;>12CT1B_ctg_1358_length_29991_cov_71.042090_4342_5526_+;>12CT2C_ctg_21820_length_3887_cov_6.495042_3448_3882_-;>12CT3B_ctg_1131_length_33457_cov_45.553889_10265_11473_+;>12CT3C_ctg_62393_length_1158_cov_2.513146_897_1127_-	Leucine-%2C isoleucine-%2C valine-%2C threonine-%2C and alanine-binding protein	Environmental Information Processing	Membrane transport		Amino acid import
GVTGNIAFDEKGDIK	Hydrogenophaga	>12CT1B_ctg_112_length_126069_cov_27.592982_20465_21673_-;>12CT1B_ctg_1358_length_29991_cov_71.042090_4342_5526_+;>12CT2C_ctg_21820_length_3887_cov_6.495042_3448_3882_-;>12CT3B_ctg_1131_length_33457_cov_45.553889_10265_11473_+;>12CT3C_ctg_62393_length_1158_cov_2.513146_897_1127_-	Leucine-%2C isoleucine-%2C valine-%2C threonine-%2C and alanine-binding protein	Environmental Information Processing	Membrane transport		Amino acid import
GVTGTISFDEK	MAG_54	>12CT1B_ctg_2223_length_21518_cov_3.938872_5821_7023_-;>12CT2C_ctg_1409_length_33764_cov_6.052835_25334_26536_+	Leucine-%2C isoleucine-%2C valine-%2C threonine-%2C and alanine-binding protein	Environmental Information Processing	Membrane transport		Amino acid import
GVTGTISFDNKGDIK	MAG_28	>12CT1B_ctg_2828_length_18443_cov_32.484229_17204_18346_+;>12CT3B_ctg_2377_length_19403_cov_38.835590_533_1675_-	Leucine-%2C isoleucine-%2C valine-%2C threonine-%2C and alanine-binding protein	Environmental Information Processing	Membrane transport		Amino acid import
GVTGTITFDPK	MAG_41	>12CT1B_ctg_348_length_66224_cov_5.320875_50305_51453_-;>12CT3C_ctg_501_length_72770_cov_4.533769_14647_15735_+	Leucine-%2C isoleucine-%2C valine-%2C threonine-%2C and alanine-binding protein	Environmental Information Processing	Membrane transport		Amino acid import
GVTGVIGFDGK	MAG_105	>12CT3B_ctg_861_length_40711_cov_8.554801_13903_15054_+	Leucine-%2C isoleucine-%2C valine-%2C threonine-%2C and alanine-binding protein	Environmental Information Processing	Membrane transport		Amino acid import
GVTLAGIDSVMAPLAK	MAG_33	>12CT1B_ctg_22_length_290815_cov_157.287055_181875_182855_+	Acrylyl-CoA reductase AcuI	Metabolism	Energy metabolism	Carbon fixation pathways in prokaryotes	3-hydroxypropanoate cycle
GVTPVLYEGLTR	MAG_48	>12CT2C_ctg_747_length_50955_cov_5.708251_38162_39295_-;>12CT1B_ctg_906_length_38310_cov_19.779166_42_1067_+	Leu/Ile/Val-binding protein	Environmental Information Processing	Membrane transport		Amino acid import
GVVDFFTWSLNNGQK	Thiobacillus	>12CT2C_ctg_208_length_119858_cov_10.913500_7036_8055_-;>12CT2C_ctg_703_length_52981_cov_5.874296_4199_5215_-;>12CT2C_ctg_3278_length_18290_cov_7.033397_7747_8766_+	Phosphate-binding protein PstS	Environmental Information Processing	Membrane transport		Phosphate import
GYAPEVIVDTILR	MAG_47	>12CT1B_ctg_11859_length_6613_cov_3.587984_3180_4061_+	Phosphoribulokinase%2C chromosomal	Metabolism	Energy metabolism	Carbon fixation pathways in prokaryotes	Calvin-Benson-Bassham cycle
GYAVPDYPEVAK	MAG_7	>12CT1B_ctg_15_length_344035_cov_27.852314_327970_330210_-;>12CT3B_ctg_142_length_139938_cov_46.713775_118024_120264_-	Isocitrate dehydrogenase [NADP]	Metabolism	Carbohydrate metabolism		TCA cycle
GYAVPDYPEVAKTEEEK	MAG_7	>12CT1B_ctg_15_length_344035_cov_27.852314_327970_330210_-;>12CT3B_ctg_142_length_139938_cov_46.713775_118024_120264_-	Isocitrate dehydrogenase [NADP]	Metabolism	Carbohydrate metabolism		TCA cycle
GYAWSIEYTDDPHPR	MAG_105	>12CT3B_ctg_957_length_37806_cov_10.083971_3637_4071_-	Ribulose bisphosphate carboxylase small chain%2C chromosomal	Metabolism	Energy metabolism	Carbon fixation pathways in prokaryotes	RuBisCO
GYFDALQNVPAGDGSDAR	MAG_35	>12CT1B_ctg_2_length_789565_cov_77.710490_119880_122771_-	2-oxoglutarate dehydrogenase E1 component	Metabolism	Carbohydrate metabolism		TCA cycle
GYFDDVEVK	MAG_55	>12CT1B_ctg_39096_length_2752_cov_133.333704_1296_2681_-;>12CT2C_ctg_8602_length_8587_cov_163.811885_5754_7292_+	ATP synthase subunit alpha	Metabolism	Energy metabolism	Oxidative phosphorylation	ATP synthase
GYFDDVEVKR	MAG_55	>12CT1B_ctg_39096_length_2752_cov_133.333704_1296_2681_-;>12CT2C_ctg_8602_length_8587_cov_163.811885_5754_7292_+	ATP synthase subunit alpha	Metabolism	Energy metabolism	Oxidative phosphorylation	ATP synthase
GYGAVQPEGER	MAG_7	>12CT3C_ctg_28970_length_1938_cov_5.181625_355_801_+	Ribulose bisphosphate carboxylase small chain%2C chromosomal	Metabolism	Energy metabolism	Carbon fixation pathways in prokaryotes	RuBisCO
GYGGLTALGVK	MAG_54	>12CT1B_ctg_8300_length_8514_cov_4.278402_4451_5743_-	Sulfide dehydrogenase [flavocytochrome c] flavoprotein chain	Metabolism	Energy metabolism	Sulfur metabolism	Sulfur oxidation (sox)
GYLDDIDVK	MAG_7	>12CT1B_ctg_8041_length_8707_cov_52.591077_2617_4173_-;>12CT3B_ctg_281_length_81381_cov_55.628188_4537_6093_+	ATP synthase subunit alpha	Metabolism	Energy metabolism	Oxidative phosphorylation	ATP synthase
GYLDDIDVKK	MAG_7	>12CT1B_ctg_8041_length_8707_cov_52.591077_2617_4173_-;>12CT3B_ctg_281_length_81381_cov_55.628188_4537_6093_+	ATP synthase subunit alpha	Metabolism	Energy metabolism	Oxidative phosphorylation	ATP synthase
GYLDDIEVKK	MAG_35	>12CT1B_ctg_670_length_45561_cov_71.140443_19727_21283_-;>12CT3C_ctg_437_length_80306_cov_20.849584_4_1071_+	ATP synthase subunit alpha	Metabolism	Energy metabolism	Oxidative phosphorylation	ATP synthase
GYLDDVEVKK	MAG_7	>12CT3C_ctg_28756_length_1948_cov_9.395140_16_279_+	ATP synthase subunit alpha	Metabolism	Energy metabolism	Oxidative phosphorylation	ATP synthase
GYNTLVAQDQNDER	MAG_33	>12CT1B_ctg_6_length_637429_cov_182.399640_465422_467278_+	Long-chain-fatty-acid--CoA ligase FadD15	Metabolism	Lipid metabolism		beta-Oxidation
GYNYVHGEVWQEYK	MAG_55	>12CT1B_ctg_20224_length_4495_cov_115.149550_3443_4468_-;>12CT3B_ctg_501_length_56979_cov_37.261050_30689_32017_-	NADH-quinone oxidoreductase subunit F	Metabolism	Energy metabolism	Oxidative phosphorylation	Aerobic respiration
GYPIPDYPENPK	MAG_35	>12CT1B_ctg_2_length_789565_cov_77.710490_15527_17764_-;>12CT3C_ctg_594_length_64348_cov_20.262750_17523_19760_+	Isocitrate dehydrogenase [NADP]	Metabolism	Carbohydrate metabolism		TCA cycle
GYQNFTGAAATPTALGVLGALR	MAG_35	>12CT1B_ctg_48_length_204023_cov_84.183627_150255_152393_+;>12CT2C_ctg_457_length_69628_cov_189.191497_51202_53340_-	Vitamin B12 transporter BtuB	Environmental Information Processing	Membrane transport		TonB dependent import
GYSADAVTDTILR	MAG_7	>12CT1B_ctg_1705_length_25674_cov_31.251961_23531_24418_-;>12CT2C_ctg_12925_length_6103_cov_7.583003_5013_5900_+;>12CT3C_ctg_27538_length_2005_cov_6.211795_563_1447_-;>12CT3C_ctg_51887_length_1313_cov_3.799682_490_1278_-	Phosphoribulokinase%2C plasmid	Metabolism	Energy metabolism	Carbon fixation pathways in prokaryotes	Calvin-Benson-Bassham cycle
GYSADVIVDTILR	Thiobacillus	>12CT2C_ctg_3571_length_17287_cov_7.736827_6424_7308_+;>12CT2C_ctg_12359_length_6333_cov_12.127907_2602_3486_+;>12CT3B_ctg_61_length_237443_cov_95.200419_155665_156549_+;>12CT3B_ctg_19181_length_2952_cov_37.602002_1642_2529_-	Phosphoribulokinase%2C plasmid	Metabolism	Energy metabolism	Carbon fixation pathways in prokaryotes	Calvin-Benson-Bassham cycle
GYSQEAVTDTILR	MAG_55	>12CT1B_ctg_746_length_43169_cov_109.951802_6358_7230_+;>12CT3B_ctg_810_length_41873_cov_35.440791_28287_29159_-	Phosphoribulokinase%2C chromosomal	Metabolism	Energy metabolism	Carbon fixation pathways in prokaryotes	Calvin-Benson-Bassham cycle
GYSTGPDAEMLMDPEK	Methyloversatilis	>12CT1B_ctg_152_length_109519_cov_19.604893_26609_28411_+;>12CT1B_ctg_152_length_109519_cov_19.604893_28862_30664_+;>12CT3B_ctg_1308_length_30350_cov_115.016933_1940_3742_-;>12CT3C_ctg_81_length_224512_cov_71.420789_28862_30664_+	Methanol dehydrogenase [cytochrome c] subunit 1	Metabolism	Energy metabolism	Methane metabolism	Methanol oxidation;C1 compound metabolism
GYTAYVLAK	MAG_55	>12CT1B_ctg_70141_length_1769_cov_82.330222_448_1740_-;>12CT3B_ctg_810_length_41873_cov_35.440791_40344_41723_+	Ribulose bisphosphate carboxylase	Metabolism	Energy metabolism	Carbon fixation pathways in prokaryotes	RuBisCO
GYTTQQVLGASLAGDLTEYGIK	MAG_41	>12CT1B_ctg_2836_length_18417_cov_5.739081_3950_6874_+;>12CT3B_ctg_2544_length_18411_cov_5.306221_11543_14398_-	Vitamin B12 transporter BtuB	Environmental Information Processing	Membrane transport		TonB dependent import
GYVAAYDINTGK	Methyloversatilis	>12CT1B_ctg_152_length_109519_cov_19.604893_28862_30664_+;>12CT3C_ctg_81_length_224512_cov_71.420789_28862_30664_+	Methanol dehydrogenase [cytochrome c] subunit 1	Metabolism	Energy metabolism	Methane metabolism	Methanol oxidation;C1 compound metabolism
GYVSYVHNEQDKWK	MAG_32	>12CT2C_ctg_24_length_374044_cov_9.546064_319097_321436_-	Vitamin B12 transporter BtuB	Environmental Information Processing	Membrane transport		TonB dependent import
GYYNVTGLAWSGR	MAG_7	>12CT1B_ctg_1705_length_25674_cov_31.251961_12758_14101_-;>12CT2C_ctg_35247_length_2574_cov_7.786423_27_398_+;>12CT3B_ctg_69_length_224786_cov_55.902043_50776_52119_+;>12CT3C_ctg_23455_length_2227_cov_2.526243_1758_2198_-	sulfite dehydrogenase soxC	Metabolism	Energy metabolism	Sulfur metabolism	Sulfur oxidation (sox)
HADFANAAPAGSAR	Hydrogenophaga	>12CT1B_ctg_2_length_789565_cov_77.710490_503692_505824_-;>12CT2C_ctg_27_length_368507_cov_182.744610_82634_84766_-;>12CT3B_ctg_1604_length_26285_cov_152.707510_176_2308_+;>12CT3C_ctg_14480_length_3071_cov_9.307029_708_2840_+	NADH-quinone oxidoreductase chain 3	Metabolism	Energy metabolism	Oxidative phosphorylation	Aerobic respiration
HADFSNTTAAGSAR	MAG_7	>12CT1B_ctg_1406_length_29232_cov_28.111355_8427_10562_+	NADH-quinone oxidoreductase chain 3	Metabolism	Energy metabolism	Oxidative phosphorylation	Aerobic respiration
HALENFTK	MAG_31	>12CT1B_ctg_8_length_492610_cov_18.934013_357116_358117_+	Protein SphX	Environmental Information Processing	Membrane transport		Phosphate import
HAQIGGPALK	MAG_55	>12CT1B_ctg_3233_length_16818_cov_82.072660_14945_16450_-;>12CT1B_ctg_6285_length_10451_cov_67.189592_6767_8272_+	Toluene-4-monooxygenase system%2C hydroxylase component subunit alpha	Metabolism	Xenobiotics biodegradation and metabolism	Aromatic compound degradation	Toluene degradation;Aromatic compound degradation
HATDIAARPEFEVLVR	MAG_55	>12CT1B_ctg_746_length_43169_cov_109.951802_4380_5114_-;>12CT1B_ctg_2092_length_22406_cov_101.642656_3104_3868_-	Protein CbbY	Metabolism	Energy metabolism	Carbon fixation pathways in prokaryotes	RuBisCO
HDDSYTLYVANQNPHVER	MAG_54	>12CT2C_ctg_554_length_62631_cov_5.860777_40532_42883_-;>12CT3C_ctg_4398_length_8410_cov_6.911909_3632_5983_+	Carbon monoxide dehydrogenase large chain	Metabolism	Energy metabolism	Carbon fixation pathways in prokaryotes	CODH
HDYDGIATDK	MAG_7	>12CT1B_ctg_9163_length_7952_cov_31.598962_4604_6247_+;>12CT2C_ctg_8180_length_8959_cov_6.116240_45_971_+	Phosphoglucomutase	Metabolism	Carbohydrate metabolism		Carbohydrate degradation
HEQLIADIR	MAG_80	>12CT2C_ctg_1693_length_29340_cov_141.559433_7494_8483_-;>12CT3C_ctg_12_length_626564_cov_150.175152_301583_302641_-	Fructose-1%2C6-bisphosphatase class 2	Metabolism	Energy metabolism	Carbon fixation pathways in prokaryotes	Calvin-Benson-Bassham cycle
HFGDLNLYSGK	MAG_48	>12CT2C_ctg_929_length_44565_cov_5.801505_14283_15065_+;>12CT1B_ctg_2913_length_18068_cov_18.003053_3003_3785_-	Lysine/arginine/ornithine-binding periplasmic protein	Environmental Information Processing	Membrane transport		Amino acid import
HFGFTEENVADAVLVAIGAAR	MAG_42	>12CT1B_ctg_3222_length_16853_cov_16.496428_8976_11060_+	Transketolase 1	Metabolism	Carbohydrate metabolism	Pentose phosphate pathway	Pentose phosphate pathway
HFGFTPENVADTVEK	MAG_33	>12CT1B_ctg_100_length_131661_cov_190.500790_31754_33793_+	Transketolase 1	Metabolism	Carbohydrate metabolism	Pentose phosphate pathway	Pentose phosphate pathway
HFGITPEAVATR	MAG_31	>12CT1B_ctg_19828_length_4563_cov_19.314108_191_2263_+;>12CT2C_ctg_14431_length_5552_cov_73.034019_1180_3252_+	Transketolase 1	Metabolism	Carbohydrate metabolism	Pentose phosphate pathway	Pentose phosphate pathway
HFVVLAALEALADR	MAG_48	>12CT3C_ctg_854_length_47321_cov_5.489591_11267_13912_-;>12CT1B_ctg_6364_length_10356_cov_47.453063_5602_8247_+	Pyruvate dehydrogenase E1 component	Metabolism	Carbohydrate metabolism	Glycolysis	Glycolysis
HFVVLAALEALADRGDIEPK	MAG_48	>12CT3C_ctg_854_length_47321_cov_5.489591_11267_13912_-;>12CT1B_ctg_6364_length_10356_cov_47.453063_5602_8247_+	Pyruvate dehydrogenase E1 component	Metabolism	Carbohydrate metabolism	Glycolysis	Glycolysis
HGVVTEAQVK	MAG_7	>12CT2C_ctg_22051_length_3856_cov_6.440674_2_289_+	Malate synthase G	Metabolism	Carbohydrate metabolism		TCA cycle;glyoxylate cycle
HGYLTNTLVPFLGDGNTQTPESK	MAG_48	>12CT1B_ctg_3561_length_15617_cov_20.081673_1003_3429_+;>12CT3C_ctg_1107_length_37523_cov_6.757366_22868_25294_+	Formate dehydrogenase-O major subunit	Metabolism	Energy metabolism	Methane metabolism	Formate oxidation;C1 compound metabolism
HHLDTQLGTK	MAG_55	>12CT1B_ctg_2611_length_19453_cov_124.105887_1214_4048_-	2-oxoglutarate dehydrogenase E1 component	Metabolism	Carbohydrate metabolism		TCA cycle
HIDSVDAEGTSSNPILAGVGAPDPLVK	MAG_67	>12CT1B_ctg_46118_length_2431_cov_1.814815_4_1914_-;>12CT2C_ctg_12930_length_6101_cov_5.529276_2136_5072_+;>12CT3B_ctg_33674_length_1863_cov_4.035398_1160_1849_-;>12CT3C_ctg_1543_length_26182_cov_11.083171_8906_11842_+	Vitamin B12 transporter BtuB	Environmental Information Processing	Membrane transport		TonB dependent import
HLAEAALTMVR	MAG_55	>12CT1B_ctg_3473_length_15975_cov_130.943090_14349_15038_-	Phosphate-specific transport system accessory protein PhoU	Environmental Information Processing	Membrane transport		Phosphate import
HLGWTEAADLIIK	MAG_48	>12CT3B_ctg_13943_length_3928_cov_8.033308_1601_2857_+;>12CT1B_ctg_5686_length_11190_cov_36.667625_9531_10787_+;>12CT2C_ctg_15761_length_5149_cov_4.883392_2459_3226_-	Isocitrate dehydrogenase [NADP]	Metabolism	Carbohydrate metabolism		TCA cycle
HLGWVEAANLVIK	MAG_55	>12CT2C_ctg_50952_length_1906_cov_104.832523_1383_1892_-	Isocitrate dehydrogenase [NADP]	Metabolism	Carbohydrate metabolism		TCA cycle
HLSSQFDSELNSVSAR	Acidovorax	>12CT1B_ctg_1338_length_30325_cov_10.180938_6485_7186_-;>12CT1B_ctg_636_length_47260_cov_13.186802_19418_20119_-	Phosphate-specific transport system accessory protein PhoU	Environmental Information Processing	Membrane transport		Phosphate import
HLSTQFDSELSAVSTR	MAG_33	>12CT1B_ctg_14_length_371870_cov_165.965929_102475_103176_+	Phosphate-specific transport system accessory protein PhoU	Environmental Information Processing	Membrane transport		Phosphate import
HLTSAPDAQVK	MAG_48	>12CT2C_ctg_34977_length_2593_cov_4.708432_389_1897_-;>12CT1B_ctg_3343_length_16402_cov_20.221386_15123_16391_-	Malate:quinone oxidoreductase	Metabolism	Carbohydrate metabolism		TCA cycle
HLWADSPQNPDK	MAG_55	>12CT1B_ctg_5617_length_11272_cov_124.618347_7959_9719_-;>12CT2C_ctg_13144_length_6026_cov_153.107017_1545_3314_+;>12CT3B_ctg_3092_length_15558_cov_36.962523_297_2057_+;>12CT3C_ctg_6455_length_5712_cov_227.299275_2452_4221_-	Nitrite reductase	Metabolism	Energy metabolism	Nitrogen metabolism	Denitrification
HMGWTEAADLIIK	MAG_21	>12CT1B_ctg_17308_length_5045_cov_31.336072_4521_4982_-	Isocitrate dehydrogenase [NADP]	Metabolism	Carbohydrate metabolism		TCA cycle
HNGFAPTVVFDGQAAQR	Hydrogenophaga	>12CT1B_ctg_112_length_126069_cov_27.592982_102765_103487_-;>12CT3C_ctg_27218_length_2020_cov_2.470738_402_1181_-	Phosphate regulon transcriptional regulatory protein PhoB	Environmental Information Processing	Membrane transport		Phosphate import
HNPTNPQWANR	Hydrogenophaga	>12CT1B_ctg_826_length_40683_cov_30.409324_33344_35410_+;>12CT1B_ctg_1899_length_23911_cov_83.995473_18366_20438_-	Transketolase 1	Metabolism	Carbohydrate metabolism	Pentose phosphate pathway	Pentose phosphate pathway
HPDLLIGVVPVINLEWVQK	MAG_35	>12CT1B_ctg_2049_length_22680_cov_70.642652_13106_13990_+	Phosphoribulokinase%2C plasmid	Metabolism	Energy metabolism	Carbon fixation pathways in prokaryotes	Calvin-Benson-Bassham cycle
HPDLLVGVVPVINLEWIQK	MAG_29	>12CT1B_ctg_1318_length_30644_cov_55.316846_26836_27720_+	Phosphoribulokinase%2C chromosomal	Metabolism	Energy metabolism	Carbon fixation pathways in prokaryotes	Calvin-Benson-Bassham cycle
HPDWNAFRDPEEVVYR	MAG_55	>12CT1B_ctg_3233_length_16818_cov_82.072660_12713_13699_-	Toluene-4-monooxygenase system%2C hydroxylase component subunit beta	Metabolism	Xenobiotics biodegradation and metabolism	Aromatic compound degradation	Toluene degradation;Aromatic compound degradation
HPEIVTAFAK	MAG_48	>12CT1B_ctg_1999_length_23010_cov_20.164801_20323_21300_-	Taurine-binding periplasmic protein	Environmental Information Processing	Membrane transport		Amino acid import
HPIIAITGSSGAGTSTVMQSFQHIFR	MAG_55	>12CT1B_ctg_746_length_43169_cov_109.951802_6358_7230_+;>12CT3B_ctg_810_length_41873_cov_35.440791_28287_29159_-	Phosphoribulokinase%2C chromosomal	Metabolism	Energy metabolism	Carbon fixation pathways in prokaryotes	Calvin-Benson-Bassham cycle
HPIIAITGSSGAGTSTVTR	MAG_7	>12CT1B_ctg_1705_length_25674_cov_31.251961_23531_24418_-;>12CT2C_ctg_12925_length_6103_cov_7.583003_5013_5900_+;>12CT3C_ctg_27538_length_2005_cov_6.211795_563_1447_-	Phosphoribulokinase%2C plasmid	Metabolism	Energy metabolism	Carbon fixation pathways in prokaryotes	Calvin-Benson-Bassham cycle
HPIISITGSSGAGTTSVTR	MAG_29	>12CT1B_ctg_1318_length_30644_cov_55.316846_26836_27720_+	Phosphoribulokinase%2C chromosomal	Metabolism	Energy metabolism	Carbon fixation pathways in prokaryotes	Calvin-Benson-Bassham cycle
HPIVAITGSSGAGTSSVTR	MAG_31	>12CT2C_ctg_14431_length_5552_cov_73.034019_282_1160_+	Phosphoribulokinase%2C chromosomal	Metabolism	Energy metabolism	Carbon fixation pathways in prokaryotes	Calvin-Benson-Bassham cycle
HPQGDAYFQFAR	MAG_33	>12CT1B_ctg_14_length_371870_cov_165.965929_235114_237213_+	Fatty acid oxidation complex subunit alpha	Metabolism	Lipid metabolism		beta-Oxidation
HPYVTQGEANAK	MAG_13	>12CT1B_ctg_248_length_81523_cov_49.284050_60933_62909_+	Nitrous-oxide reductase	Metabolism	Energy metabolism	Nitrogen metabolism	Denitrification
HSQPTGDWILGANLGYFDSR	MAG_48	>12CT1B_ctg_3540_length_15723_cov_19.927304_8696_9964_-	Porin-like protein NicP	Metabolism	Xenobiotics biodegradation and metabolism	Aromatic compound degradation	Nicotinate degradation;Aromatic compound degradation
HSQQSMVIVPANTPGITVVR	MAG_33	>12CT1B_ctg_343_length_66432_cov_172.222276_622_1896_-	Acryloyl-CoA reductase (NADH)	Metabolism	Energy metabolism	Carbon fixation pathways in prokaryotes	3-hydroxypropanoate cycle
HSSMEQIESVVK	MAG_33	>12CT1B_ctg_14_length_371870_cov_165.965929_102475_103176_+	Phosphate-specific transport system accessory protein PhoU	Environmental Information Processing	Membrane transport		Phosphate import
HTAADGTVTVLK	MAG_80	>12CT2C_ctg_1355_length_34767_cov_136.452869_3474_5693_+;>12CT3C_ctg_98_length_208478_cov_149.543405_153645_155864_+	Isocitrate dehydrogenase [NADP]	Metabolism	Carbohydrate metabolism		TCA cycle
HTLLMFDAFHDVAEK	MAG_48	>12CT2C_ctg_788_length_49564_cov_6.426630_44823_47438_-	Aconitate hydratase B	Metabolism	Carbohydrate metabolism		TCA cycle
HTSLEEIEK	Thiobacillus	>12CT2C_ctg_1414_length_33689_cov_8.534192_23569_24270_-;>12CT3B_ctg_895_length_39660_cov_95.086706_38956_39660_+;>12CT3C_ctg_2541_length_15394_cov_5.815633_12_665_+	Phosphate-specific transport system accessory protein PhoU	Environmental Information Processing	Membrane transport		Phosphate import
HTSLEEIER	MAG_111	>12CT3B_ctg_5962_length_8914_cov_4.106107_4707_5405_-	Phosphate-specific transport system accessory protein PhoU	Environmental Information Processing	Membrane transport		Phosphate import
HTSMESIESVVR	MAG_29	>12CT1B_ctg_1253_length_31611_cov_56.157118_10597_11298_-	Phosphate-specific transport system accessory protein PhoU	Environmental Information Processing	Membrane transport		Phosphate import
HTTVDVDAATNTLK	MAG_33	>12CT1B_ctg_6_length_637429_cov_182.399640_330506_331798_-	Sulfide dehydrogenase [flavocytochrome c] flavoprotein chain	Metabolism	Energy metabolism	Sulfur metabolism	Sulfur oxidation (sox)
HVGSVIVNDGNNR	MAG_35	>12CT1B_ctg_48_length_204023_cov_84.183627_150255_152393_+;>12CT2C_ctg_457_length_69628_cov_189.191497_51202_53340_-	Vitamin B12 transporter BtuB	Environmental Information Processing	Membrane transport		TonB dependent import
HVQQLTQENHLR	MAG_55	>12CT3B_ctg_426_length_63152_cov_37.286289_28979_31216_-	Isocitrate dehydrogenase [NADP]	Metabolism	Carbohydrate metabolism		TCA cycle
HWASGGAGAEELAR	Methyloversatilis	>12CT1B_ctg_60_length_172678_cov_18.276417_35317_36990_+	Formate--tetrahydrofolate ligase	Metabolism	Energy metabolism	Carbon fixation pathways in prokaryotes	Wood-Ljungdhal pathway;C1 compound metabolism
HWNIDPSK	MAG_48	>12CT1B_ctg_1999_length_23010_cov_20.164801_20323_21300_-	Taurine-binding periplasmic protein	Environmental Information Processing	Membrane transport		Amino acid import
HYADVVPLGGMVQPLR	MAG_77	>12CT3B_ctg_27_length_440142_cov_95.178285_368692_369165_-	Adenylylsulfate reductase subunit beta	Metabolism	Energy metabolism	Sulfur metabolism	Sulfate reduction (assimilatory)
IAADLASGLLR	MAG_29	>12CT1B_ctg_1253_length_31611_cov_56.157118_10597_11298_-	Phosphate-specific transport system accessory protein PhoU	Environmental Information Processing	Membrane transport		Phosphate import
IAAPGTSVALPEVK	MAG_35	>12CT1B_ctg_738_length_43285_cov_78.745154_10551_12665_-	Fatty acid oxidation complex subunit alpha	Metabolism	Lipid metabolism		beta-Oxidation
IADQLADPESAR	MAG_35	>12CT1B_ctg_18269_length_4854_cov_78.307356_154_762_-	Ubiquinol-cytochrome c reductase iron-sulfur subunit	Metabolism	Energy metabolism	Oxidative phosphorylation	Aerobic respiration
IAEGAFSPDEPNR	MAG_7	>12CT1B_ctg_72_length_151798_cov_30.265357_136885_139365_+;>12CT2C_ctg_8384_length_8764_cov_7.602595_6830_8755_-	Maltodextrin phosphorylase	Metabolism	Carbohydrate metabolism		Carbohydrate degradation
IAEPLGISVER	MAG_48	>12CT1B_ctg_234_length_84307_cov_20.787127_35001_37091_+	Acetophenone carboxylase gamma subunit	Metabolism	Xenobiotics biodegradation and metabolism	Aromatic compound degradation	Ethylbenzene degradation;Aromatic compound degradation
IAFIDVLSGPFAAAGVGSLQQLR	MAG_54	>12CT1B_ctg_2325_length_20986_cov_4.196312_8102_9349_+;>12CT2C_ctg_1621_length_30373_cov_5.794742_16863_18110_+;>12CT3C_ctg_1303_length_31403_cov_7.085269_12851_14098_-	Leucine-%2C isoleucine-%2C valine-%2C threonine-%2C and alanine-binding protein	Environmental Information Processing	Membrane transport		Amino acid import
IAGALASGCTLILKPSEETPNTALALAR	MAG_33	>12CT1B_ctg_261_length_79488_cov_175.110093_33420_34856_+	Alpha-ketoglutaric semialdehyde dehydrogenase	Metabolism	Carbohydrate metabolism		Carbohydrate degradation
IAGDTFSEER	MAG_80	>12CT2C_ctg_1278_length_36138_cov_130.642574_18360_19259_+;>12CT3C_ctg_546_length_67802_cov_142.489262_17111_18010_-	ABC transporter glutamine-binding protein GlnH	Environmental Information Processing	Membrane transport		Amino acid import
IAGEVLSVEPIAIMMR	MAG_28	>12CT1B_ctg_5641_length_11247_cov_32.968906_2613_3509_-;>12CT2C_ctg_26_length_370023_cov_60.531470_152653_153549_-	Glutamate/aspartate import solute-binding protein	Environmental Information Processing	Membrane transport		Amino acid import
IAGLGGTVFSALGVVPQQIAGGDIYPALEK	MAG_55	>12CT1B_ctg_9036_length_8029_cov_124.722724_3171_4259_-	Alpha-keto acid-binding periplasmic protein TakP	Environmental Information Processing	Membrane transport		Carboxylic acid import
IAGPQGEFK	MAG_7	>12CT1B_ctg_967_length_36821_cov_35.806996_33852_34916_+;>12CT2C_ctg_18081_length_4580_cov_7.356685_1499_2563_-;>12CT3C_ctg_47626_length_1393_cov_1.997758_244_618_-	Spermidine/putrescine-binding periplasmic protein	Environmental Information Processing	Membrane transport		Putrescine import
IAGPQTEFK	MAG_35	>12CT1B_ctg_57_length_179136_cov_85.929205_148415_149482_+	Spermidine/putrescine-binding periplasmic protein	Environmental Information Processing	Membrane transport		Putrescine import
IAGTSSIAILVEK	MAG_47	>12CT1B_ctg_11022_length_6989_cov_3.974185_6424_6894_+;>12CT2C_ctg_2717_length_21066_cov_15.618390_7757_8227_-	thiosulfate oxidation carrier protein SoxY	Metabolism	Energy metabolism	Sulfur metabolism	Sulfur oxidation (sox)
IAGTTSIAILAEK	MAG_77	>12CT2C_ctg_355_length_82356_cov_11.820403_9287_9754_-	thiosulfate oxidation carrier protein SoxY	Metabolism	Energy metabolism	Sulfur metabolism	Sulfur oxidation (sox)
IAGVTVVGGNSGIGGSAR	Sediminibacterium	>12CT1B_ctg_214_length_87454_cov_48.603508_54775_58062_+	Vitamin B12 transporter BtuB	Environmental Information Processing	Membrane transport		TonB dependent import
IAGYDDPVGFYVEK	MAG_48	>12CT2C_ctg_397_length_77320_cov_5.817395_59069_61444_-;>12CT1B_ctg_25315_length_3825_cov_24.246154_24_1262_+;>12CT3B_ctg_554_length_52869_cov_6.749896_24_1616_+;>12CT3C_ctg_957_length_42506_cov_5.344727_37774_40149_-	Phosphoenolpyruvate synthase	Metabolism	Carbohydrate metabolism	Glycolysis	Glycolysis
IAHHLDFPDYAQGELLEIADR	MAG_35	>12CT1B_ctg_2049_length_22680_cov_70.642652_10972_11952_+;>12CT3C_ctg_3382_length_11294_cov_19.340778_10729_11292_-	Protein CbbX	Metabolism	Energy metabolism	Carbon fixation pathways in prokaryotes	RuBisCO
IAIEAAHPDFWR	MAG_55	>12CT1B_ctg_746_length_43169_cov_109.951802_25471_27477_-;>12CT2C_ctg_2896_length_20005_cov_135.291980_163_1410_+;>12CT3B_ctg_810_length_41873_cov_35.440791_7886_9892_+;>12CT3C_ctg_2392_length_16444_cov_220.152724_2599_4605_-	Transketolase 1	Metabolism	Carbohydrate metabolism	Pentose phosphate pathway	Pentose phosphate pathway
IALEDEYFIEK	MAG_31	>12CT1B_ctg_115_length_125567_cov_17.166128_12877_14169_+	Citrate synthase	Metabolism	Carbohydrate metabolism		TCA cycle
IALEDPYFVEK	MAG_55	>12CT1B_ctg_2611_length_19453_cov_124.105887_4154_5452_-;>12CT1B_ctg_6904_length_9731_cov_104.581439_8608_9645_-;>12CT2C_ctg_5554_length_12324_cov_141.497922_87_1124_+;>12CT3B_ctg_2259_length_20245_cov_38.331897_5755_7053_+;>12CT3B_ctg_9648_length_5602_cov_37.330629_392_1690_+;>12CT3C_ctg_1533_length_26340_cov_182.735667_2434_3732_+	Citrate synthase	Metabolism	Carbohydrate metabolism		TCA cycle
IALSNLEAGR	MAG_55	>12CT1B_ctg_7422_length_9237_cov_94.692660_3694_4830_-;>12CT2C_ctg_7884_length_9236_cov_114.268054_3694_4830_-;>12CT3C_ctg_5527_length_6616_cov_180.538942_1073_2209_-	Acyl-CoA dehydrogenase	Metabolism	Lipid metabolism		beta-Oxidation
IAMIEGLSGPMGNVGQNQLK	MAG_33	>12CT1B_ctg_14_length_371870_cov_165.965929_229924_231159_+	Leu/Ile/Val-binding protein	Environmental Information Processing	Membrane transport		Amino acid import
IANAIGLPAESTAQAVDIFQK	MAG_29	>12CT1B_ctg_6346_length_10387_cov_57.801491_4605_5765_+	Succinate--CoA ligase [ADP-forming] subunit beta	Metabolism	Carbohydrate metabolism		TCA cycle
IAPELLALQR	MAG_35	>12CT1B_ctg_790_length_41641_cov_82.921223_18033_19727_+	Long-chain-fatty-acid--CoA ligase FadD15	Metabolism	Lipid metabolism		beta-Oxidation
IAPIAAQIDATNTFPR	MAG_51	>12CT1B_ctg_535_length_52153_cov_19.302353_49872_51029_-	Acyl-CoA dehydrogenase	Metabolism	Lipid metabolism		beta-Oxidation
IAPIFFNTQEDSGALPIEVDVSK	MAG_35	>12CT1B_ctg_77_length_146047_cov_80.383905_66489_69092_-;>12CT2C_ctg_277_length_96435_cov_183.408093_1541_4144_+;>12CT3C_ctg_349_length_95050_cov_21.387684_21484_24087_+	Aconitate hydratase B	Metabolism	Carbohydrate metabolism		TCA cycle
IAPTPIFWGATSLDPVK	MAG_122	>12CT3C_ctg_387_length_88830_cov_63.144410_67303_70077_-	Vitamin B12 transporter BtuB	Environmental Information Processing	Membrane transport		TonB dependent import
IAPVIAVPTTAGTGSEVGR	MAG_48	>12CT1B_ctg_3121_length_17248_cov_19.896586_10390_11553_+	NAD-dependent methanol dehydrogenase	Metabolism	Energy metabolism	Methane metabolism	Methanol oxidation;C1 compound metabolism
IAQSLCDDGAR	MAG_31	>12CT1B_ctg_8_length_492610_cov_18.934013_366931_369255_+	NADH-quinone oxidoreductase chain 3	Metabolism	Energy metabolism	Oxidative phosphorylation	Aerobic respiration
IASFLPDFAR	MAG_33	>12CT1B_ctg_6_length_637429_cov_182.399640_324320_325414_-	c-type cytochrome soxD	Metabolism	Energy metabolism	Sulfur metabolism	Sulfur oxidation (sox)
IATLQIRPR	MAG_55	>12CT1B_ctg_1936_length_23593_cov_105.987297_589_2187_+;>12CT2C_ctg_11565_length_6696_cov_149.790092_3520_5118_+	Malate synthase A	Metabolism	Carbohydrate metabolism		TCA cycle;glyoxylate cycle
ICAVAVTEPDAGSDVAGIR	MAG_35	>12CT1B_ctg_246_length_82245_cov_99.330405_25075_26220_-	Acyl-CoA dehydrogenase	Metabolism	Lipid metabolism		beta-Oxidation
ICEEAEKAEYK	Polaromonas	>12CT1B_ctg_4723_length_12687_cov_53.399383_3600_5033_+	Pyruvate kinase II	Metabolism	Carbohydrate metabolism	Glycolysis	Glycolysis
ICPQQAIECR	MAG_77	>12CT3B_ctg_27_length_440142_cov_95.178285_368692_369165_-	Adenylylsulfate reductase subunit beta	Metabolism	Energy metabolism	Sulfur metabolism	Sulfate reduction (assimilatory)
IDAGYANEGTLK	MAG_105	>12CT3B_ctg_551_length_53241_cov_9.252830_13839_16340_-	Vitamin B12 transporter BtuB	Environmental Information Processing	Membrane transport		TonB dependent import
IDALFEELGAQQPTR	MAG_48	>12CT1B_ctg_234_length_84307_cov_20.787127_35001_37091_+	Acetophenone carboxylase gamma subunit	Metabolism	Xenobiotics biodegradation and metabolism	Aromatic compound degradation	Ethylbenzene degradation;Aromatic compound degradation
IDALYIVYNR	Thiobacillus	>12CT2C_ctg_6636_length_10618_cov_8.122882_9798_10595_-;>12CT2C_ctg_16402_length_4972_cov_13.142770_24_821_+;>12CT3B_ctg_26444_length_2246_cov_105.464628_1307_2179_+;>12CT3C_ctg_4743_length_7726_cov_5.511146_6960_7718_-	ATP synthase gamma chain	Metabolism	Energy metabolism	Oxidative phosphorylation	ATP synthase
IDAQTLHNHACGCSK	MAG_48	>12CT1B_ctg_857_length_39562_cov_13.036804_26928_27506_+	Glutathione-dependent formaldehyde-activating enzyme	Metabolism	Energy metabolism	Methane metabolism	C1 oxidation with glutathione;C1 compound metabolism
IDATLADSVAADDGFLK	MAG_28	>12CT1B_ctg_2044_length_22712_cov_29.340513_18393_19172_-	Lysine/arginine/ornithine-binding periplasmic protein	Environmental Information Processing	Membrane transport		Amino acid import
IDEIAELIR	MAG_55	>12CT2C_ctg_1832_length_27640_cov_145.285662_5945_7828_-;>12CT3B_ctg_501_length_56979_cov_37.261050_10197_12080_-	NAD-reducing hydrogenase HoxS subunit alpha	Metabolism	others		Hydrogen cycling
IDEINEQGGINGR	MAG_33	>12CT1B_ctg_6_length_637429_cov_182.399640_468594_469760_+	Leucine-%2C isoleucine-%2C valine-%2C threonine-%2C and alanine-binding protein	Environmental Information Processing	Membrane transport		Amino acid import
IDGPSIVVR	MAG_80	>12CT2C_ctg_4261_length_15202_cov_143.031755_8157_9263_+;>12CT3C_ctg_90_length_215745_cov_143.500199_27422_30148_+	Pyruvate dehydrogenase E1 component	Metabolism	Carbohydrate metabolism	Glycolysis	Glycolysis
IDGSSTVFPITEAVAEEFQK	MAG_31	>12CT1B_ctg_8_length_492610_cov_18.934013_357116_358117_+	Protein SphX	Environmental Information Processing	Membrane transport		Phosphate import
IDNLFDKDYDIAR	MAG_55	>12CT1B_ctg_11120_length_6943_cov_93.981127_47_1954_+	Vitamin B12 transporter BtuB	Environmental Information Processing	Membrane transport		TonB dependent import
IDTVPGFEK	MAG_80	>12CT2C_ctg_1675_length_29625_cov_135.941765_10785_13619_+;>12CT3C_ctg_113_length_187445_cov_146.628673_31233_34067_+	Aconitate hydratase A	Metabolism	Carbohydrate metabolism		TCA cycle
IDVLPAGSVVK	Methyloversatilis	>12CT1B_ctg_316_length_69564_cov_18.754003_13349_14476_-	Monocarboxylate 2-oxoacid-binding periplasmic protein	Environmental Information Processing	Membrane transport		Carboxylic acid import
IDYDFLTNFPSR	MAG_31	>12CT1B_ctg_8_length_492610_cov_18.934013_359171_360094_+	Phosphate transport system permease protein PstA	Environmental Information Processing	Membrane transport		Phosphate import
IEALEVENLIEAAEATIVSAAAR	MAG_29	>12CT1B_ctg_241_length_82898_cov_60.071497_73550_75346_+;>12CT2C_ctg_64642_length_1574_cov_4.312706_525_1574_-	Succinate dehydrogenase flavoprotein subunit	Metabolism	Energy metabolism	Oxidative phosphorylation	Aerobic respiration
IEDAIAEANR	Acidovorax	>12CT1B_ctg_1260_length_31429_cov_14.217537_26926_28362_+;>12CT1B_ctg_30663_length_3314_cov_7.934336_9_1070_+	Alpha-ketoglutaric semialdehyde dehydrogenase	Metabolism	Carbohydrate metabolism		Carbohydrate degradation
IEDIAQALHVPGR	MAG_31	>12CT1B_ctg_195_length_93350_cov_20.055298_25416_27383_-	Fatty acid oxidation complex subunit alpha	Metabolism	Lipid metabolism		beta-Oxidation
IEEDLGDTASYPGR	MAG_55	>12CT1B_ctg_2236_length_21457_cov_114.972339_2720_4003_-	Enolase	Metabolism	Carbohydrate metabolism	Glycolysis	Glycolysis
IEEDLGDTAWYPGASAFYNLR	Methyloversatilis	>12CT1B_ctg_60_length_172678_cov_18.276417_19568_20854_+;>12CT3B_ctg_3833_length_13098_cov_113.367477_12734_12964_-	Enolase	Metabolism	Carbohydrate metabolism	Glycolysis	Glycolysis
IEEDLGEIAQYPGR	Acidovorax	>12CT1B_ctg_14870_length_5633_cov_14.539799_356_1642_+;>12CT1B_ctg_21748_length_4273_cov_9.362731_3915_4271_-	Enolase	Metabolism	Carbohydrate metabolism	Glycolysis	Glycolysis
IEEDLGEVASYPGR	MAG_29	>12CT1B_ctg_787_length_41714_cov_57.518495_26680_27963_+	Enolase	Metabolism	Carbohydrate metabolism	Glycolysis	Glycolysis
IEEDLGEVAVYPGR	MAG_35	>12CT1B_ctg_102_length_130620_cov_78.919144_104411_105694_+;>12CT2C_ctg_153_length_147195_cov_190.853779_131400_132683_+;>12CT3C_ctg_186_length_147272_cov_22.052018_65686_66969_+	Enolase	Metabolism	Carbohydrate metabolism	Glycolysis	Glycolysis
IEELIAELK	MAG_29	>12CT1B_ctg_1253_length_31611_cov_56.157118_11319_12098_-	Phosphate import ATP-binding protein PstB	Environmental Information Processing	Membrane transport		Phosphate import
IEFIAQNIK	MAG_33	>12CT1B_ctg_6_length_637429_cov_182.399640_320077_321807_-	thiosulfohydrolase SoxB	Metabolism	Energy metabolism	Sulfur metabolism	Sulfur oxidation (sox)
IEGLAASADIR	MAG_33	>12CT1B_ctg_74_length_150229_cov_180.084089_141273_142826_+	ATP synthase subunit alpha	Metabolism	Energy metabolism	Oxidative phosphorylation	ATP synthase
IEGLGASTDIR	MAG_67	>12CT3C_ctg_3212_length_12014_cov_12.398194_1269_2822_-	ATP synthase subunit alpha	Metabolism	Energy metabolism	Oxidative phosphorylation	ATP synthase
IEGLGTSTDIR	MAG_28	>12CT2C_ctg_69_length_237214_cov_63.431069_35349_36902_+;>12CT3C_ctg_1127_length_36820_cov_73.020345_15964_17517_+	ATP synthase subunit alpha	Metabolism	Energy metabolism	Oxidative phosphorylation	ATP synthase
IEGQLADPTSK	MAG_48	>12CT1B_ctg_9650_length_7661_cov_46.896529_4276_4869_+	Ubiquinol-cytochrome c reductase iron-sulfur subunit	Metabolism	Energy metabolism	Oxidative phosphorylation	Aerobic respiration
IEIFSIDNNK	MAG_13	>12CT1B_ctg_1218_length_32260_cov_51.321130_24604_27033_-	6-phosphogluconolactonase	Metabolism	Carbohydrate metabolism	Pentose phosphate pathway	Entner-Doudoroff pathway;Pentose phosphate pathway
IELGDIDAVGLDYK	MAG_33	>12CT2C_ctg_366_length_81563_cov_69.528463_2579_4012_+	Pyruvate kinase II	Metabolism	Carbohydrate metabolism	Glycolysis	Glycolysis
IENFGASSELR	MAG_77	>12CT3C_ctg_405_length_85302_cov_22.499337_28883_30424_+	ATP synthase subunit alpha	Metabolism	Energy metabolism	Oxidative phosphorylation	ATP synthase
IENGLGKPEDLDLLNSVLGNIAGR	MAG_55	>12CT1B_ctg_20224_length_4495_cov_115.149550_3443_4468_-;>12CT3B_ctg_501_length_56979_cov_37.261050_30689_32017_-	NADH-quinone oxidoreductase subunit F	Metabolism	Energy metabolism	Oxidative phosphorylation	Aerobic respiration
IENLQAFYGK	MAG_33	>12CT1B_ctg_14_length_371870_cov_165.965929_234313_235008_+	High-affinity branched-chain amino acid transport ATP-binding protein LivF	Environmental Information Processing	Membrane transport		Amino acid import
IESFGYDSTAGNVEDQYER	MAG_67	>12CT2C_ctg_5148_length_13151_cov_5.596518_2489_4786_+	Vitamin B12 transporter BtuB	Environmental Information Processing	Membrane transport		TonB dependent import
IESLGTGGGIK	MAG_51	>12CT1B_ctg_283_length_76219_cov_19.608266_7141_8181_-	Protein SphX	Environmental Information Processing	Membrane transport		Phosphate import
IESVVVTGSR	MAG_28	>12CT1B_ctg_27652_length_3576_cov_22.940358_684_3545_-	Vitamin B12 transporter BtuB	Environmental Information Processing	Membrane transport		TonB dependent import
IETQMLALLR	MAG_33	>12CT1B_ctg_76_length_146863_cov_176.163213_12058_13440_-	Phosphomannomutase/phosphoglucomutase	Metabolism	Carbohydrate metabolism		Carbohydrate degradation
IEVANADGR	MAG_67	>12CT1B_ctg_35118_length_2985_cov_3.192833_1752_2984_+	Cobalt-zinc-cadmium resistance protein CzcB	Environmental Information Processing	Membrane transport		Cation import
IEVGDKPWAAK	MAG_31	>12CT1B_ctg_311_length_70692_cov_20.194303_55575_56906_-	sulfite dehydrogenase soxC	Metabolism	Energy metabolism	Sulfur metabolism	Sulfur oxidation (sox)
IEVGDKPYAAK	MAG_41	>12CT1B_ctg_1683_length_25926_cov_5.352364_20640_22016_-	sulfite dehydrogenase soxC	Metabolism	Energy metabolism	Sulfur metabolism	Sulfur oxidation (sox)
IEVGDQPYATK	MAG_33	>12CT1B_ctg_6_length_637429_cov_182.399640_325398_326774_-	sulfite dehydrogenase soxC	Metabolism	Energy metabolism	Sulfur metabolism	Sulfur oxidation (sox)
IEVGDQPYGAK	MAG_105	>12CT3B_ctg_504_length_56930_cov_9.628466_25512_26888_+	sulfite dehydrogenase soxC	Metabolism	Energy metabolism	Sulfur metabolism	Sulfur oxidation (sox)
IEVLPAGAVVPAFQLLEAVAK	MAG_7	>12CT1B_ctg_98_length_132902_cov_34.826567_19893_21011_-	Monocarboxylate 2-oxoacid-binding periplasmic protein	Environmental Information Processing	Membrane transport		Carboxylic acid import
IEVLPAGSVVPAFGLLEAVSK	MAG_33	>12CT1B_ctg_151_length_109552_cov_176.761911_38182_39300_-	Monocarboxylate 2-oxoacid-binding periplasmic protein	Environmental Information Processing	Membrane transport		Carboxylic acid import
IFANPNLPEIDDYYEPFTFDYAHLQSAPESK	MAG_33	>12CT1B_ctg_62_length_167223_cov_169.837505_69064_70587_-	Respiratory nitrate reductase 1 beta chain	Metabolism	Energy metabolism	Nitrogen metabolism	Denitrification
IFASPGPIYEPEGASK	Hydrogenophaga	>12CT1B_ctg_3432_length_16097_cov_30.952250_9066_10313_-	Phenylacetate-coenzyme A ligase	Metabolism	Xenobiotics biodegradation and metabolism	Aromatic compound degradation	Phenylacetate degradation;Aromatic compound degradation
IFDEIPAGSLETK	MAG_92	>12CT2C_ctg_5456_length_12499_cov_8.631469_209_1417_-	Sulfate adenylyltransferase	Metabolism	Energy metabolism	Sulfur metabolism	Sulfate reduction (assimilatory)
IFDIPIYASVK	MAG_111	>12CT3B_ctg_1573_length_26629_cov_3.650862_14706_15401_+	Succinate--CoA ligase [ADP-forming] subunit alpha	Metabolism	Carbohydrate metabolism		TCA cycle
IFENADPGWK	MAG_55	>12CT1B_ctg_3233_length_16818_cov_82.072660_14945_16450_-;>12CT1B_ctg_6285_length_10451_cov_67.189592_6767_8272_+	Toluene-4-monooxygenase system%2C hydroxylase component subunit alpha	Metabolism	Xenobiotics biodegradation and metabolism	Aromatic compound degradation	Toluene degradation;Aromatic compound degradation
IFEVPVGEALLGR	MAG_44	>12CT1B_ctg_26490_length_3701_cov_10.207625_497_2014_-	ATP synthase subunit alpha	Metabolism	Energy metabolism	Oxidative phosphorylation	ATP synthase
IFFYHDGVYNASR	MAG_77	>12CT2C_ctg_2043_length_25616_cov_11.316850_1314_1673_+	Putative sulfurtransferase DsrE	Metabolism	Energy metabolism	Sulfur metabolism	Sulfur oxidation (dsr)
IFLSATYK	MAG_28	>12CT2C_ctg_626_length_58114_cov_60.823197_7530_10424_-	Vitamin B12 transporter BtuB	Environmental Information Processing	Membrane transport		TonB dependent import
IFLYPEETALIWASK	MAG_54	>12CT2C_ctg_554_length_62631_cov_5.860777_40532_42883_-;>12CT3C_ctg_4398_length_8410_cov_6.911909_3632_5983_+	Carbon monoxide dehydrogenase large chain	Metabolism	Energy metabolism	Carbon fixation pathways in prokaryotes	CODH
IFNAANDQLDSYSQINASLR	MAG_32	>12CT1B_ctg_412_length_60871_cov_4.385310_2080_5142_-;>12CT2C_ctg_86_length_208910_cov_9.636465_2373_5213_-	Vitamin B12 transporter BtuB	Environmental Information Processing	Membrane transport		TonB dependent import
IFTVQGAAIGQNASPNCK	MAG_31	>12CT1B_ctg_115_length_125567_cov_17.166128_7328_8320_-	Malate dehydrogenase	Metabolism	Carbohydrate metabolism		TCA cycle
IFTVQGAAIGQYADPDVK	MAG_111	>12CT3B_ctg_1917_length_23003_cov_3.985053_17249_18241_-	Malate dehydrogenase	Metabolism	Carbohydrate metabolism		TCA cycle
IFVLHADHEQNASTSTVR	MAG_33	>12CT1B_ctg_238_length_83383_cov_166.055228_48339_49649_-	Citrate synthase	Metabolism	Carbohydrate metabolism		TCA cycle
IGAAEAGLESTTAAVR	MAG_55	>12CT1B_ctg_3586_length_15539_cov_123.703307_5044_6279_+;>12CT2C_ctg_1779_length_28206_cov_139.204469_17816_19051_+;>12CT3C_ctg_2998_length_12968_cov_204.205297_2662_3897_+	Cobalt-zinc-cadmium resistance protein CzcC	Environmental Information Processing	Membrane transport		Cation import
IGAHTYHNVR	MAG_28	>12CT1B_ctg_27652_length_3576_cov_22.940358_684_3545_-	Vitamin B12 transporter BtuB	Environmental Information Processing	Membrane transport		TonB dependent import
IGALNLLIPNPR	MAG_67	>12CT3C_ctg_2561_length_15263_cov_10.816610_7066_8751_+;>12CT1B_ctg_7592_length_9064_cov_3.161394_5696_7381_-;>12CT2C_ctg_3303_length_18201_cov_5.312576_6513_8198_-	Long-chain-fatty-acid--CoA ligase	Metabolism	Lipid metabolism		beta-Oxidation
IGDDWSLYSNASYSK	MAG_105	>12CT3B_ctg_551_length_53241_cov_9.252830_13839_16340_-	Vitamin B12 transporter BtuB	Environmental Information Processing	Membrane transport		TonB dependent import
IGDLAWAAGDSR	MAG_48	>12CT3C_ctg_854_length_47321_cov_5.489591_11267_13912_-;>12CT1B_ctg_6364_length_10356_cov_47.453063_5602_8247_+	Pyruvate dehydrogenase E1 component	Metabolism	Carbohydrate metabolism	Glycolysis	Glycolysis
IGDLIWAAGDQR	MAG_31	>12CT1B_ctg_438_length_58643_cov_19.680907_36860_39535_-;>12CT2C_ctg_7183_length_9984_cov_63.239803_30_2027_+	Pyruvate dehydrogenase E1 component	Metabolism	Carbohydrate metabolism	Glycolysis	Glycolysis
IGDSLAEADLVK	MAG_55	>12CT1B_ctg_746_length_43169_cov_109.951802_22090_23274_-;>12CT3B_ctg_810_length_41873_cov_35.440791_12089_13273_+;>12CT3C_ctg_52735_length_1299_cov_243.184887_462_1256_-	Phosphoglycerate kinase	Metabolism	Energy metabolism	Carbon fixation pathways in prokaryotes	Calvin-Benson-Bassham cycle;Glycolysis
IGEFTTAGLR	MAG_67	>12CT2C_ctg_4118_length_15581_cov_3.960131_11014_12273_-	Particulate methane monooxygenase alpha subunit	Metabolism	Energy metabolism	Methane metabolism	Methane oxidation;C1 compound metabolism
IGEGTQVGWPTGTGGR	MAG_35	>12CT1B_ctg_2_length_789565_cov_77.710490_639986_641023_+	Phosphate-binding protein PstS	Environmental Information Processing	Membrane transport		Phosphate import
IGETGNFWQPTILTDVPLDAR	MAG_35	>12CT1B_ctg_3739_length_15047_cov_83.631137_2304_3743_-	Alpha-ketoglutaric semialdehyde dehydrogenase	Metabolism	Carbohydrate metabolism		Carbohydrate degradation
IGETSITGYSSK	MAG_42	>12CT1B_ctg_2094_length_22394_cov_13.057970_4249_5910_-	Putative sialic acid transporter	Environmental Information Processing	Membrane transport		Carbohydrate import
IGFDGIVVATDK	MAG_51	>12CT1B_ctg_283_length_76219_cov_19.608266_7141_8181_-	Protein SphX	Environmental Information Processing	Membrane transport		Phosphate import
IGFDGIVVATDKDGADYNFK	MAG_51	>12CT1B_ctg_283_length_76219_cov_19.608266_7141_8181_-	Protein SphX	Environmental Information Processing	Membrane transport		Phosphate import
IGGLGGAVLTPLGVVPQQIAAGDIYPALEK	MAG_55	>12CT1B_ctg_9036_length_8029_cov_124.722724_4458_5546_-	Alpha-keto acid-binding periplasmic protein TakP	Environmental Information Processing	Membrane transport		Carboxylic acid import
IGGSEWVVK	MAG_48	>12CT2C_ctg_3333_length_18098_cov_6.106634_14950_16164_-	Succinate--CoA ligase [ADP-forming] subunit beta	Metabolism	Carbohydrate metabolism		TCA cycle
IGHVAPTSGGIAHLGK	MAG_54	>12CT1B_ctg_2223_length_21518_cov_3.938872_5821_7023_-;>12CT2C_ctg_1409_length_33764_cov_6.052835_25334_26536_+	Leucine-%2C isoleucine-%2C valine-%2C threonine-%2C and alanine-binding protein	Environmental Information Processing	Membrane transport		Amino acid import
IGHVAPVSGAQAHYGK	Acidovorax	>12CT1B_ctg_2800_length_18556_cov_13.081239_12327_13454_+;>12CT1B_ctg_12007_length_6555_cov_9.415077_669_1796_-	Leucine-%2C isoleucine-%2C valine-%2C threonine-%2C and alanine-binding protein	Environmental Information Processing	Membrane transport		Amino acid import
IGHVGPVSGASAHLGK	MAG_33	>12CT1B_ctg_14_length_371870_cov_165.965929_370452_371660_+	Leucine-%2C isoleucine-%2C valine-%2C threonine-%2C and alanine-binding protein	Environmental Information Processing	Membrane transport		Amino acid import
IGLIPDAGGTWFLTER	MAG_33	>12CT1B_ctg_6_length_637429_cov_182.399640_363732_364526_-	1%2C2-epoxyphenylacetyl-CoA isomerase	Metabolism	Xenobiotics biodegradation and metabolism	Aromatic compound degradation	Phenylacetate degradation;Aromatic compound degradation
IGLLLAGFPVSVPGVTVNR	MAG_31	>12CT1B_ctg_195_length_93350_cov_20.055298_19977_21173_-	3-ketoacyl-CoA thiolase	Metabolism	Lipid metabolism		beta-Oxidation
IGLLLAGLPITVPGLTINR	MAG_55	>12CT1B_ctg_3084_length_17359_cov_108.182097_7262_8461_-;>12CT3B_ctg_4607_length_11131_cov_38.771217_5522_6721_-	3-ketoacyl-CoA thiolase	Metabolism	Lipid metabolism		beta-Oxidation
IGLPISDATK	MAG_35	>12CT1B_ctg_368_length_64351_cov_83.594267_44329_45231_-	Glutamate/aspartate import solute-binding protein	Environmental Information Processing	Membrane transport		Amino acid import
IGLVFGSR	MAG_33	>12CT1B_ctg_62_length_167223_cov_169.837505_139525_140622_+	Fructose-1%2C6-bisphosphatase class 1	Metabolism	Energy metabolism	Carbon fixation pathways in prokaryotes	Calvin-Benson-Bassham cycle
IGNIAANLAQANPEYK	MAG_41	>12CT1B_ctg_679_length_45244_cov_5.631879_27_836_+;>12CT2C_ctg_863_length_46801_cov_12.214906_1359_2243_+	ATP synthase gamma chain	Metabolism	Energy metabolism	Oxidative phosphorylation	ATP synthase
IGQLTLPGR	MAG_55	>12CT3B_ctg_531_length_54935_cov_35.778462_36463_37719_-	NADH oxidase	Metabolism	Energy metabolism	Oxidative phosphorylation	Aerobic respiration
IGTVFGGHNEIGITIEDLMK	MAG_55	>12CT1B_ctg_52311_length_2207_cov_135.403346_3_176_+	Protein SphX	Environmental Information Processing	Membrane transport		Phosphate import
IGTVGPVLPGVSVR	MAG_80	>12CT2C_ctg_877_length_46316_cov_136.521519_2495_4321_-;>12CT3C_ctg_68_length_244899_cov_147.758193_152618_154444_-	Long-chain-fatty-acid--CoA ligase FadD15	Metabolism	Lipid metabolism		beta-Oxidation
IGVDPLGGAGVAYWQPIVER	MAG_77	>12CT2C_ctg_1288_length_35871_cov_11.256813_10194_11837_+	Phosphoglucomutase	Metabolism	Carbohydrate metabolism		Carbohydrate degradation
IGVEGAYPPFSEVGADGK	MAG_28	>12CT1B_ctg_2044_length_22712_cov_29.340513_18393_19172_-	Lysine/arginine/ornithine-binding periplasmic protein	Environmental Information Processing	Membrane transport		Amino acid import
IGVQSGTIHETFAAATFK	MAG_28	>12CT1B_ctg_2044_length_22712_cov_29.340513_18393_19172_-	Lysine/arginine/ornithine-binding periplasmic protein	Environmental Information Processing	Membrane transport		Amino acid import
IGWPAFFEK	Thiobacillus	>12CT2C_ctg_2043_length_25616_cov_11.316850_167_1237_+;>12CT2C_ctg_7874_length_9246_cov_8.509738_7736_8806_+;>12CT3B_ctg_61_length_237443_cov_95.200419_3_596_+	Sulfite reductase%2C dissimilatory-type subunit beta	Metabolism	Energy metabolism	Sulfur metabolism	Sulfur oxidation (dsr)
IGYDGIVIANAK	MAG_51	>12CT1B_ctg_81_length_142371_cov_19.655562_134958_136037_-	Protein SphX	Environmental Information Processing	Membrane transport		Phosphate import
IGYLVPAPK	MAG_33	>12CT3B_ctg_216_length_98535_cov_46.440140_81259_83502_-	Malate synthase G	Metabolism	Carbohydrate metabolism		TCA cycle;glyoxylate cycle
IHAALEALDVDDVNALAR	Methyloversatilis	>12CT1B_ctg_36_length_233375_cov_17.708778_11626_13995_+	Phosphoenolpyruvate synthase	Metabolism	Carbohydrate metabolism	Glycolysis	Glycolysis
IIANDNALGAGLAFYAADALK	Polaromonas	>12CT1B_ctg_2824_length_18459_cov_57.305042_8806_9936_+	Leucine-%2C isoleucine-%2C valine-%2C threonine-%2C and alanine-binding protein	Environmental Information Processing	Membrane transport		Amino acid import
IIANDNALGAGLAFYAVDTLK	Acidovorax	>12CT1B_ctg_2800_length_18556_cov_13.081239_12327_13454_+;>12CT1B_ctg_12007_length_6555_cov_9.415077_669_1796_-	Leucine-%2C isoleucine-%2C valine-%2C threonine-%2C and alanine-binding protein	Environmental Information Processing	Membrane transport		Amino acid import
IIDESSDEAAK	MAG_7	>12CT1B_ctg_1193_length_32723_cov_29.718042_24864_25862_-;>12CT3C_ctg_44717_length_1453_cov_2.326180_761_1402_-	2%2C3-diketo-L-gulonate-binding periplasmic protein YiaO	Environmental Information Processing	Membrane transport		Carboxylic acid import
IINTNWADIVYR	MAG_13	>12CT1B_ctg_1218_length_32260_cov_51.321130_5_3139_-	TonB-dependent receptor SusC	Metabolism	Carbohydrate metabolism		Carbohydrate degradation
IINTPGSEITGAR	MAG_31	>12CT2C_ctg_898_length_45451_cov_66.807031_12928_16719_-;>12CT3B_ctg_1139_length_33339_cov_117.436606_18188_21979_-;>12CT3C_ctg_435_length_80390_cov_69.549250_58419_62210_+	Respiratory nitrate reductase 1 alpha chain	Metabolism	Energy metabolism	Nitrogen metabolism	Denitrification
IIPAWHITDVTATLNGK	MAG_33	>12CT1B_ctg_6_length_637429_cov_182.399640_323395_323706_-	sulfur oxidation protein SoxZ	Metabolism	Energy metabolism	Sulfur metabolism	Sulfur oxidation (sox)
IIQELEGDFR	MAG_31	>12CT1B_ctg_438_length_58643_cov_19.680907_36860_39535_-;>12CT2C_ctg_7183_length_9984_cov_63.239803_30_2027_+	Pyruvate dehydrogenase E1 component	Metabolism	Carbohydrate metabolism	Glycolysis	Glycolysis
IIQGLEIDEYSR	MAG_55	>12CT1B_ctg_2611_length_19453_cov_124.105887_10265_11251_+;>12CT3B_ctg_2259_length_20245_cov_38.331897_111_1097_-	Malate dehydrogenase	Metabolism	Carbohydrate metabolism		TCA cycle
IITEFIDPLTGLGDEQAAK	MAG_29	>12CT1B_ctg_6346_length_10387_cov_57.801491_4605_5765_+	Succinate--CoA ligase [ADP-forming] subunit beta	Metabolism	Carbohydrate metabolism		TCA cycle
IITEIVDPATGLTDAQAK	MAG_33	>12CT1B_ctg_100_length_131661_cov_190.500790_60301_61470_+	Succinate--CoA ligase [ADP-forming] subunit beta	Metabolism	Carbohydrate metabolism		TCA cycle
IITEMIDPLAGLTEAQSR	MAG_41	>12CT2C_ctg_431_length_72147_cov_12.614007_27891_29051_-	Succinate--CoA ligase [ADP-forming] subunit beta	Metabolism	Carbohydrate metabolism		TCA cycle
IITQGITGK	MAG_55	>12CT1B_ctg_26915_length_3656_cov_131.521244_2710_3603_+;>12CT3B_ctg_1007_length_36609_cov_36.417355_9576_10469_-;>12CT3C_ctg_3181_length_12151_cov_228.129299_4888_5781_-	Succinate--CoA ligase [ADP-forming] subunit alpha	Metabolism	Carbohydrate metabolism		TCA cycle
IIVQGFTGDK	MAG_31	>12CT1B_ctg_60_length_172678_cov_18.276417_30426_31313_+	Succinate--CoA ligase [ADP-forming] subunit alpha	Metabolism	Carbohydrate metabolism		TCA cycle
IIYTLTDEAPLLATCAFLPIVR	MAG_55	>12CT3B_ctg_426_length_63152_cov_37.286289_28979_31216_-	Isocitrate dehydrogenase [NADP]	Metabolism	Carbohydrate metabolism		TCA cycle
IIYTLTDEAPR	MAG_39	>12CT1B_ctg_200_length_91228_cov_12.063220_34387_36624_+	Isocitrate dehydrogenase [NADP]	Metabolism	Carbohydrate metabolism		TCA cycle
IKGESLQVVAAK	MAG_35	>12CT1B_ctg_296_length_74210_cov_81.799218_59177_60241_-;>12CT3C_ctg_1901_length_20980_cov_21.642628_132_506_+	Fructose-bisphosphate aldolase	Metabolism	Energy metabolism	Carbon fixation pathways in prokaryotes	Calvin-Benson-Bassham cycle;Glycolysis
IKNEGANSPADIFLTVDAAR	MAG_55	>12CT3B_ctg_1524_length_27183_cov_34.414959_21676_22692_-	Iron uptake protein A1	Environmental Information Processing	Membrane transport		Cation import
IKPVPLEAMVR	MAG_35	>12CT1B_ctg_2049_length_22680_cov_70.642652_19873_20913_+	Fructose-bisphosphate aldolase	Metabolism	Energy metabolism	Carbon fixation pathways in prokaryotes	Calvin-Benson-Bassham cycle;Glycolysis
IKPVSLDDMAR	MAG_29	>12CT1B_ctg_2191_length_21704_cov_54.557301_19281_20126_-;>12CT2C_ctg_38419_length_2398_cov_2.766539_831_1868_-	Fructose-bisphosphate aldolase	Metabolism	Energy metabolism	Carbon fixation pathways in prokaryotes	Calvin-Benson-Bassham cycle;Glycolysis
ILAECEACHK	MAG_29	>12CT1B_ctg_1318_length_30644_cov_55.316846_19018_19374_+;>12CT2C_ctg_70255_length_1475_cov_2.538028_771_1115_-	Ribulose bisphosphate carboxylase small chain 1	Metabolism	Energy metabolism	Carbon fixation pathways in prokaryotes	RuBisCO
ILALLGDSVTTDHISPAGNIK	MAG_48	>12CT2C_ctg_4384_length_14863_cov_5.208198_209_2950_-;>12CT3C_ctg_7071_length_5272_cov_5.847422_2789_5269_-	Aconitate hydratase A	Metabolism	Carbohydrate metabolism		TCA cycle
ILDLSPEGLHQR	Thiobacillus	>12CT2C_ctg_3871_length_16298_cov_11.805886_2722_3735_+	Fructose-1%2C6-bisphosphatase class 1	Metabolism	Energy metabolism	Carbon fixation pathways in prokaryotes	Calvin-Benson-Bassham cycle
ILDPQVVGEEHYGVAR	Thiobacillus	>12CT2C_ctg_6636_length_10618_cov_8.122882_8360_9739_-;>12CT3B_ctg_14637_length_3762_cov_7.581872_27_587_+	ATP synthase subunit beta	Metabolism	Energy metabolism	Oxidative phosphorylation	ATP synthase
ILDPQVVGEEHYNVAR	MAG_77	>12CT2C_ctg_16402_length_4972_cov_13.142770_860_2239_+;>12CT3B_ctg_466_length_59565_cov_97.449269_58912_59514_-	ATP synthase subunit beta 1	Metabolism	Energy metabolism	Oxidative phosphorylation	ATP synthase
ILDVAPDSLHQR	MAG_55	>12CT1B_ctg_746_length_43169_cov_109.951802_5261_6334_+;>12CT3B_ctg_810_length_41873_cov_35.440791_29193_30260_-	Fructose-1%2C6-bisphosphatase class 1	Metabolism	Energy metabolism	Carbon fixation pathways in prokaryotes	Calvin-Benson-Bassham cycle
ILEDCSKDEFFSHPENR	MAG_29	>12CT1B_ctg_1167_length_33128_cov_56.482478_24160_24897_-	Glutamine transport ATP-binding protein GlnQ	Environmental Information Processing	Membrane transport		Amino acid import
ILEEGISSK	MAG_33	>12CT1B_ctg_14_length_371870_cov_165.965929_235114_237213_+	Fatty acid oxidation complex subunit alpha	Metabolism	Lipid metabolism		beta-Oxidation
ILEIEGLPK	MAG_48	>12CT2C_ctg_788_length_49564_cov_6.426630_44823_47438_-;>12CT3C_ctg_29307_length_1924_cov_6.235420_219_1919_-	Aconitate hydratase B	Metabolism	Carbohydrate metabolism		TCA cycle
ILEIGPFLQR	MAG_33	>12CT1B_ctg_163_length_105014_cov_172.970874_385_1410_+	sn-glycerol-3-phosphate import ATP-binding protein UgpC	Environmental Information Processing	Membrane transport		Carbohydrate import
ILEVPIGPELVGR	MAG_47	>12CT2C_ctg_4382_length_14873_cov_23.950263_5491_7032_-	ATP synthase subunit alpha	Metabolism	Energy metabolism	Oxidative phosphorylation	ATP synthase
ILEVPVGPELK	MAG_28	>12CT2C_ctg_69_length_237214_cov_63.431069_35349_36902_+;>12CT3C_ctg_1127_length_36820_cov_73.020345_15964_17517_+	ATP synthase subunit alpha	Metabolism	Energy metabolism	Oxidative phosphorylation	ATP synthase
ILGAAGIDPAK	MAG_47	>12CT1B_ctg_5475_length_11459_cov_3.576201_6836_7906_-;>12CT2C_ctg_3203_length_18644_cov_23.905912_13059_14111_+	Putative thiosulfate sulfurtransferase	Metabolism	Energy metabolism	Sulfur metabolism	Thiosulfate disproportionation
ILGTFPDYLTEEQR	MAG_7	>12CT1B_ctg_15_length_344035_cov_27.852314_327970_330210_-;>12CT3B_ctg_142_length_139938_cov_46.713775_118024_120264_-	Isocitrate dehydrogenase [NADP]	Metabolism	Carbohydrate metabolism		TCA cycle
ILLHPDNTNLLDDDVDPIEVR	MAG_31	>12CT1B_ctg_8_length_492610_cov_18.934013_360138_360923_+	Phosphate import ATP-binding protein PstB	Environmental Information Processing	Membrane transport		Phosphate import
ILNLYSAR	MAG_55	>12CT3B_ctg_1524_length_27183_cov_34.414959_21676_22692_-	Iron uptake protein A1	Environmental Information Processing	Membrane transport		Cation import
ILPFEAALAAFIK	MAG_77	>12CT3C_ctg_405_length_85302_cov_22.499337_28883_30424_+	ATP synthase subunit alpha	Metabolism	Energy metabolism	Oxidative phosphorylation	ATP synthase
ILPFESALTAFIK	Thiobacillus	>12CT3B_ctg_26444_length_2246_cov_105.464628_28_1281_+	ATP synthase subunit alpha	Metabolism	Energy metabolism	Oxidative phosphorylation	ATP synthase
IMDVLGNPIDEAGPIATDER	MAG_48	>12CT2C_ctg_8482_length_8680_cov_6.133333_2526_3905_+	ATP synthase subunit beta	Metabolism	Energy metabolism	Oxidative phosphorylation	ATP synthase
IMDVLGNPIDER	MAG_28	>12CT1B_ctg_3060_length_17447_cov_28.875862_14717_16144_-;>12CT3B_ctg_2329_length_19683_cov_34.411963_1382_2809_+	ATP synthase subunit beta 1	Metabolism	Energy metabolism	Oxidative phosphorylation	ATP synthase
IMDVLGRPIDEAGDIATEER	MAG_31	>12CT1B_ctg_94_length_136607_cov_20.206178_7495_8898_+	ATP synthase subunit beta 1	Metabolism	Energy metabolism	Oxidative phosphorylation	ATP synthase
IMDVLGRPIDEAGPIDSNELR	MAG_55	>12CT3B_ctg_365_length_68530_cov_37.830843_58006_59406_-	ATP synthase subunit beta 1	Metabolism	Energy metabolism	Oxidative phosphorylation	ATP synthase
IMDVLGSPIDER	MAG_33	>12CT1B_ctg_74_length_150229_cov_180.084089_143777_145177_+	ATP synthase subunit beta 1	Metabolism	Energy metabolism	Oxidative phosphorylation	ATP synthase
IMMAEFFR	MAG_48	>12CT2C_ctg_3641_length_17087_cov_6.821454_3945_5510_-	NADH-quinone oxidoreductase subunit C/D	Metabolism	Energy metabolism	Oxidative phosphorylation	Aerobic respiration
IMQVVVEPAVGLQAFQAR	MAG_31	>12CT1B_ctg_60_length_172678_cov_18.276417_29134_30309_+	Succinate--CoA ligase [ADP-forming] subunit beta	Metabolism	Carbohydrate metabolism		TCA cycle
INAAVIEGDSFHSLSR	Thiobacillus	>12CT2C_ctg_3571_length_17287_cov_7.736827_6424_7308_+;>12CT2C_ctg_12359_length_6333_cov_12.127907_2602_3486_+;>12CT3B_ctg_61_length_237443_cov_95.200419_155665_156549_+	Phosphoribulokinase%2C plasmid	Metabolism	Energy metabolism	Carbon fixation pathways in prokaryotes	Calvin-Benson-Bassham cycle
INALGVGAQGLGGLTTVLDVK	MAG_55	>12CT1B_ctg_9309_length_7868_cov_118.567388_2400_3932_+	Fumarate hydratase class I%2C anaerobic	Metabolism	Carbohydrate metabolism		TCA cycle
INALLPQLNASQSVLAR	MAG_77	>12CT2C_ctg_752_length_50709_cov_11.994216_16239_17294_-	Cobalt-zinc-cadmium resistance protein CzcB	Environmental Information Processing	Membrane transport		Cation import
INAMEVEIDQELSSIIAR	Acidovorax	>12CT1B_ctg_1338_length_30325_cov_10.180938_6485_7186_-;>12CT1B_ctg_636_length_47260_cov_13.186802_19418_20119_-	Phosphate-specific transport system accessory protein PhoU	Environmental Information Processing	Membrane transport		Phosphate import
INAVLDALDADDVR	MAG_29	>12CT1B_ctg_558_length_50992_cov_53.782221_19969_22377_-	Phosphoenolpyruvate synthase	Metabolism	Carbohydrate metabolism	Glycolysis	Glycolysis
INDVLDVLDVDDVNTLVK	MAG_55	>12CT2C_ctg_660_length_55461_cov_134.964264_34244_36619_+;>12CT3C_ctg_2065_length_19282_cov_173.427784_16198_18573_-	Phosphoenolpyruvate synthase	Metabolism	Carbohydrate metabolism	Glycolysis	Glycolysis
INEALDHLR	MAG_9	>12CT1B_ctg_2841_length_18391_cov_6.976549_1429_2499_+	Aldehyde reductase Ahr				beta-Oxidation
INFDVPVGVNGDSYDR	MAG_55	>12CT1B_ctg_2042_length_22724_cov_119.900437_488_1741_-;>12CT3B_ctg_501_length_56979_cov_37.261050_32490_33743_-	NADH-quinone oxidoreductase subunit D	Metabolism	Energy metabolism	Oxidative phosphorylation	Aerobic respiration
INFQQTQELGELDATR	MAG_55	>12CT1B_ctg_2757_length_18727_cov_107.875696_7663_9996_-;>12CT3B_ctg_1331_length_29847_cov_37.296086_22370_24703_-;>12CT3C_ctg_4767_length_7666_cov_235.095388_4702_7035_+	Vitamin B12 transporter BtuB	Environmental Information Processing	Membrane transport		TonB dependent import
INIDANAMYR	MAG_48	>12CT2C_ctg_3333_length_18098_cov_6.106634_14950_16164_-	Succinate--CoA ligase [ADP-forming] subunit beta	Metabolism	Carbohydrate metabolism		TCA cycle
INITLAELQGEQDGVK	MAG_19	>12CT1B_ctg_2576_length_19664_cov_11.011372_18964_19656_-	Malate dehydrogenase	Metabolism	Carbohydrate metabolism		TCA cycle
INPEIAGNK	Hydrogenophaga	>12CT1B_ctg_99_length_132067_cov_85.966503_54744_55922_-;>12CT1B_ctg_407_length_61265_cov_34.632266_2138_3316_-;>12CT2C_ctg_25289_length_3414_cov_192.435546_608_1786_+;>12CT3B_ctg_28_length_416799_cov_158.921470_404613_405791_-;>12CT3C_ctg_362_length_93145_cov_21.275046_30615_31793_-	Putrescine-binding periplasmic protein SpuD	Environmental Information Processing	Membrane transport		Putrescine import
INPYADGLDR	MAG_35	>12CT1B_ctg_16893_length_5137_cov_79.076741_552_2204_+	Long-chain-fatty-acid--CoA ligase	Metabolism	Lipid metabolism		beta-Oxidation
INQMEMQIDHEIISTIGR	MAG_35	>12CT1B_ctg_876_length_39199_cov_72.998442_23398_24099_+	Phosphate-specific transport system accessory protein PhoU	Environmental Information Processing	Membrane transport		Phosphate import
INQMEVNIDHEIISTIGR	MAG_7	>12CT1B_ctg_112_length_126069_cov_27.592982_103630_104331_-	Phosphate-specific transport system accessory protein PhoU	Environmental Information Processing	Membrane transport		Phosphate import
INSDFTVSGSLGGNQTR	Sediminibacterium	>12CT1B_ctg_214_length_87454_cov_48.603508_54775_58062_+	Vitamin B12 transporter BtuB	Environmental Information Processing	Membrane transport		TonB dependent import
INVYGPPPTSGTR	MAG_51	>12CT1B_ctg_283_length_76219_cov_19.608266_7141_8181_-	Protein SphX	Environmental Information Processing	Membrane transport		Phosphate import
IPAGTAADVQTR	MAG_35	>12CT1B_ctg_1091_length_34302_cov_72.896400_1768_2223_+	thiosulfate oxidation carrier protein SoxY	Metabolism	Energy metabolism	Sulfur metabolism	Sulfur oxidation (sox)
[truncated: 2,220 more rows]
